# Supplementary material for: Cis-regulatory architecture downstream of FLOWERING LOCUS T underlies quantitative control of flowering in Arabidopsis thaliana
Source: Genome Biol. 2026 Apr 6;27:124. doi: 10.1186/s13059-026-04064-4 (PMC13067676; doi:10.1186/s13059-026-04064-4)
Supplement: Supplementary file 2 — Additional file 2: Table S1. Matrix from differential count analysis. [file 13059_2026_4064_MOESM2_ESM.xlsx]

## Sheet: Contents
List	Description
res e12_vs_WT	Result matrix from differential count analysis performed in DESeq2 comparing MOA-seq coverage at all peaks of the Master list on chromosome 1 between 12-day-old e12 and WT seedlings
res e14_vs_WT	Result matrix from differential count analysis performed in DESeq2 comparing MOA-seq coverage at all peaks of the Master list on chromosome 1 between 12-day-old e14 and WT seedlings
res e16_vs_WT	Result matrix from differential count analysis performed in DESeq2 comparing MOA-seq coverage at all peaks of the Master list on chromosome 1 between 12-day-old e16 and WT seedlings
combined_sig	All differentially enriched peaks in the DESeq2 analysis. Peaks located at FT Blocks are indicated
countmatrix	Raw countmatrix used for DESeq2 analysis

## Sheet: res_e12_vs_WT
	baseMean	log2FoldChange	lfcSE	stat	pvalue	padj
Chr1_11_428	817.924	-0.124147	0.146353	-0.848275	0.396285	0.690739
Chr1_891_997	254.161	-0.19984	0.223604	-0.893721	0.371471	0.675714
Chr1_1159_1791	1279.98	-0.0675207	0.138897	-0.486122	0.626881	0.821974
Chr1_1879_2936	2336.89	-0.0103035	0.103506	-0.099545	0.920706	0.964981
Chr1_3008_3316	827.652	0.241677	0.139276	1.73523	0.0826993	0.543039
Chr1_3446_3645	536.955	-0.0713755	0.171883	-0.415256	0.677955	0.848655
Chr1_4326_4423	287.174	-0.413406	0.219299	-1.88512	0.0594132	0.543039
Chr1_5665_5930	996.789	0.152923	0.201882	0.757484	0.44876	0.720548
Chr1_6234_6356	338.297	-0.383496	0.231626	-1.65567	0.0977888	0.543819
Chr1_7978_8153	433.101	0.121249	0.174233	0.695903	0.48649	0.743872
Chr1_8637_9126	1231.12	0.0258395	0.119822	0.215649	0.829261	0.925158
Chr1_9736_9964	562.476	-0.512672	0.215375	-2.38037	0.0172955	0.543039
Chr1_10030_10087	211.211	-0.368336	0.236168	-1.55963	0.118847	0.550153
Chr1_13288_13451	381.254	-0.0222495	0.179756	-0.123776	0.901493	0.957364
Chr1_13538_13919	1298.79	0.134986	0.119793	1.12683	0.259816	0.613679
Chr1_14001_14341	798.027	-0.281052	0.168457	-1.66839	0.0952384	0.543039
Chr1_14884_15266	1039.22	0.239938	0.193827	1.23789	0.215755	0.588147
Chr1_16018_16159	378.833	-0.0136196	0.172795	-0.0788196	0.937176	0.972149
Chr1_16476_16981	1288	0.279333	0.156094	1.78952	0.0735315	0.543039
Chr1_20241_20734	1635.63	0.00565333	0.126042	0.0448526	0.964225	0.985226
Chr1_20785_21855	2448.73	0.17119	0.130922	1.30757	0.19102	0.577758
Chr1_21975_22102	319.557	-0.347064	0.221947	-1.56372	0.117883	0.550153
Chr1_22169_22457	518.396	-0.137952	0.169753	-0.812662	0.416412	0.701804
Chr1_22640_22807	411.808	0.104704	0.177113	0.591169	0.554407	0.780761
Chr1_22988_23165	398.468	0.317633	0.224586	1.4143	0.157273	0.564151
Chr1_29011_29199	350.555	-0.456135	0.262046	-1.74067	0.0817417	0.543039
Chr1_30850_31038	384.768	0.0687977	0.200023	0.343949	0.730885	0.877005
Chr1_32799_32959	301.85	-0.0942643	0.208202	-0.452753	0.650726	0.833843
Chr1_33078_33907	2540.72	0.0499465	0.117599	0.424717	0.671043	0.845152
Chr1_37365_37413	150.022	0.416789	0.2884	1.44518	0.148408	0.561284
Chr1_37722_38443	2166.16	0.233281	0.172019	1.35614	0.175055	0.572662
Chr1_39251_39603	649.904	-0.185267	0.204642	-0.905326	0.365293	0.671766
Chr1_41724_41862	325.118	0.0939242	0.2223	0.422511	0.672652	0.846105
Chr1_43143_43275	266.132	-0.418142	0.222881	-1.87608	0.0606442	0.543039
Chr1_44073_44162	263.382	0.162435	0.264649	0.613774	0.539365	0.771324
Chr1_44284_44443	363.277	-0.190795	0.204621	-0.932428	0.351115	0.664743
Chr1_44907_45095	600.157	0.18126	0.169095	1.07194	0.283745	0.625529
Chr1_45914_46006	222.885	-0.238672	0.338466	-0.705157	0.480712	0.740408
Chr1_46649_47157	1037.57	0.148791	0.137794	1.07981	0.280226	0.623971
Chr1_47242_47451	438.879	-0.0484218	0.163878	-0.295474	0.767632	0.89594
Chr1_49194_49492	722.403	0.243366	0.156364	1.55641	0.119611	0.550153
Chr1_49864_50231	1070.69	0.0423315	0.142795	0.296449	0.766887	0.895698
Chr1_51180_51600	1166.82	0.17855	0.146074	1.22233	0.221585	0.591622
Chr1_51692_52223	1338.4	-0.0422893	0.116971	-0.361538	0.717698	0.869294
Chr1_52754_53005	565.243	-0.13427	0.175574	-0.764748	0.444422	0.718591
Chr1_54583_54706	330.183	0.120807	0.202855	0.595534	0.551486	0.779364
Chr1_55035_55686	2066.96	0.202679	0.142208	1.42523	0.154092	0.562755
Chr1_56590_56894	910.232	0.116679	0.129523	0.900839	0.367674	0.673322
Chr1_57040_57253	652.821	0.195148	0.15446	1.26342	0.206437	0.584436
Chr1_57303_57461	363.68	0.0336425	0.178833	0.188122	0.850781	0.935013
Chr1_59103_59283	508.432	0.254747	0.261058	0.975825	0.329151	0.652049
Chr1_59700_60087	932.401	-0.070373	0.158175	-0.444906	0.656388	0.836715
Chr1_60596_60796	444.877	-0.117184	0.190179	-0.616176	0.537778	0.770384
Chr1_60820_60982	339.907	-0.32349	0.247301	-1.30808	0.190845	0.577664
Chr1_61107_61488	924.163	-0.0953419	0.135263	-0.704864	0.480895	0.740415
Chr1_61532_61804	593.242	-0.0533122	0.14819	-0.359755	0.71903	0.869756
Chr1_62331_62703	925.798	-0.0545427	0.151968	-0.35891	0.719662	0.869973
Chr1_63218_63415	485.333	0.187135	0.19657	0.952003	0.341095	0.658747
Chr1_63461_63563	271.879	0.443185	0.216435	2.04766	0.0405932	0.543039
Chr1_63914_64134	566.931	0.215987	0.157444	1.37184	0.170114	0.57202
Chr1_64183_64390	600.193	-0.0484967	0.15215	-0.318744	0.749921	0.885895
Chr1_67194_67255	218.878	-0.116244	0.238955	-0.486466	0.626637	0.821952
Chr1_67588_68526	2395.57	0.0452016	0.120039	0.376558	0.706502	0.864009
Chr1_68573_69052	1647.39	0.111951	0.127607	0.877314	0.380316	0.681705
Chr1_69283_69387	312.261	-0.404077	0.232236	-1.73994	0.0818688	0.543039
Chr1_69815_69946	352.604	-0.273495	0.186926	-1.46312	0.143434	0.559311
Chr1_72107_72431	1091.18	0.264644	0.189465	1.3968	0.162474	0.567461
Chr1_73968_74073	314.423	-0.0553356	0.211731	-0.261349	0.793823	0.907333
Chr1_74688_75121	1041.23	-0.016493	0.147184	-0.112057	0.910778	0.961509
Chr1_75209_75537	829.763	-0.015331	0.135275	-0.113332	0.909767	0.961161
Chr1_76453_76591	406.513	0.322833	0.178	1.81367	0.0697279	0.543039
Chr1_77458_77891	1631.36	0.217717	0.169862	1.28173	0.199938	0.58124
Chr1_78198_78344	326.996	0.04081	0.218425	0.186838	0.851788	0.93567
Chr1_79103_79245	329.274	0.12725	0.193926	0.656179	0.511709	0.756311
Chr1_79567_79656	231.824	-0.21678	0.209265	-1.03591	0.300243	0.635709
Chr1_80492_80722	498.778	-0.381881	0.215882	-1.76894	0.0769043	0.543039
Chr1_81055_81215	390.683	-0.204405	0.206575	-0.989497	0.32242	0.648061
Chr1_81800_82128	1051.08	0.106003	0.132752	0.798503	0.424578	0.707195
Chr1_83387_83493	251.749	0.238445	0.209595	1.13765	0.255268	0.610382
Chr1_84886_84963	289.066	0.001688	0.308365	0.00547405	0.995632	0.998393
Chr1_85485_85665	526.798	0.0580639	0.156628	0.370711	0.710853	0.866189
Chr1_85810_86110	571.554	-0.438158	0.234824	-1.8659	0.0620552	0.543039
Chr1_86486_86745	1193.19	0.128318	0.15941	0.804953	0.420847	0.704529
Chr1_87494_87708	445.797	-0.115871	0.177774	-0.65179	0.514537	0.757378
Chr1_88189_88320	290.583	0.124792	0.211015	0.591389	0.55426	0.780761
Chr1_88460_88509	203.341	-0.165781	0.341697	-0.48517	0.627556	0.822188
Chr1_88555_88974	1224.28	0.0147997	0.148296	0.0997979	0.920505	0.964966
Chr1_90572_90710	287.617	-0.277967	0.231455	-1.20095	0.22977	0.596912
Chr1_90870_91126	460.843	-0.14456	0.16446	-0.878997	0.379403	0.680665
Chr1_91208_91423	676.473	0.387983	0.196865	1.97081	0.0487461	0.543039
Chr1_91542_91700	341.109	0.268429	0.212556	1.26286	0.206639	0.584473
Chr1_95496_95818	586.507	0.202239	0.192235	1.05204	0.292782	0.630053
Chr1_95857_95988	290.349	0.13679	0.205299	0.666297	0.505221	0.752552
Chr1_97199_97533	750.416	0.233253	0.149693	1.55821	0.119183	0.550153
Chr1_98701_98857	382.03	-0.380431	0.222362	-1.71086	0.0871061	0.543039
Chr1_99044_99934	2715.04	0.142647	0.157654	0.90481	0.365566	0.672027
Chr1_101818_102106	793.188	0.212948	0.140907	1.51126	0.130722	0.553872
Chr1_102824_102936	347.658	-0.0497768	0.189502	-0.262671	0.792804	0.906862
Chr1_103726_103871	404.48	0.0518052	0.18175	0.285035	0.775617	0.900128
Chr1_104006_104133	477.978	-0.0284703	0.186481	-0.152672	0.878657	0.948492
Chr1_105342_105404	280.225	-0.204042	0.210237	-0.970536	0.331779	0.653981
Chr1_106250_106517	744.362	-0.0170517	0.146937	-0.116048	0.907615	0.960233
Chr1_107017_107109	322.799	0.46001	0.264647	1.7382	0.082175	0.543039
Chr1_107416_108056	2648.75	0.0703027	0.138247	0.508528	0.611083	0.814465
Chr1_108105_108180	245.281	0.280611	0.236397	1.18703	0.235214	0.599347
Chr1_108878_109093	930.951	0.618916	0.261219	2.36934	0.01782	0.543039
Chr1_111557_111697	361.859	-0.0879826	0.180631	-0.487085	0.626198	0.821876
Chr1_112079_112511	1254.59	0.0533762	0.122279	0.436514	0.662464	0.840002
Chr1_112705_112948	715.124	0.137373	0.174263	0.78831	0.430516	0.710706
Chr1_113933_114284	988.677	0.070394	0.133344	0.52791	0.597561	0.80663
Chr1_114438_114504	193.132	0.665029	0.317345	2.09561	0.0361171	0.543039
Chr1_115319_115464	340.524	-0.333543	0.222013	-1.50236	0.133005	0.554435
Chr1_115474_115827	765.891	-0.275855	0.178961	-1.54142	0.123214	0.550153
Chr1_116066_116443	992.645	-0.0306575	0.135057	-0.226996	0.820427	0.921272
Chr1_116637_116706	229.682	0.0830993	0.217122	0.382731	0.701919	0.861362
Chr1_116749_117057	894.873	0.0707392	0.14502	0.487789	0.625699	0.821876
Chr1_118474_118866	928.199	0.108949	0.142991	0.761932	0.446101	0.718997
Chr1_118919_119366	850.404	-0.203632	0.167931	-1.21259	0.225286	0.593766
Chr1_119916_120248	613.109	-0.254454	0.154337	-1.64869	0.0992113	0.545762
Chr1_120504_120854	678.249	0.27317	0.237763	1.14892	0.25059	0.608062
Chr1_121295_121552	510.007	-0.18629	0.179577	-1.03738	0.299557	0.635477
Chr1_123914_124032	255.314	-0.375034	0.242681	-1.54538	0.122255	0.550153
Chr1_124563_124782	409.584	-0.508947	0.211182	-2.40999	0.0159529	0.543039
Chr1_124819_124931	281.233	0.0781711	0.210498	0.371363	0.710367	0.865907
Chr1_128324_128438	236.622	0.205041	0.225233	0.910349	0.362639	0.671176
Chr1_128645_128784	283.28	-0.152565	0.229213	-0.665603	0.505665	0.752779
Chr1_130220_130395	366.816	-0.553254	0.227417	-2.43278	0.0149836	0.543039
Chr1_130454_130888	1355.72	0.331691	0.157489	2.10612	0.0351943	0.543039
Chr1_130932_131566	1418.75	0.0362797	0.117283	0.309336	0.757066	0.8899
Chr1_131733_131954	522.276	0.11947	0.160762	0.743149	0.457392	0.725248
Chr1_135229_135379	339.83	-0.374542	0.199762	-1.87494	0.0608007	0.543039
Chr1_135784_136163	1352.14	0.255535	0.169845	1.50452	0.132447	0.553872
Chr1_138165_138423	902.938	0.145314	0.179535	0.809387	0.418293	0.702764
Chr1_139985_140178	424.695	0.196358	0.197889	0.99226	0.321071	0.647215
Chr1_140245_140592	1052.69	0.259724	0.189935	1.36744	0.171488	0.572598
Chr1_140744_140895	359.268	-0.351882	0.233859	-1.50468	0.132407	0.553872
Chr1_141533_141644	258.153	-0.147339	0.254452	-0.579044	0.562559	0.785114
Chr1_141752_142062	934.255	0.122634	0.16253	0.754532	0.45053	0.721603
Chr1_142963_143228	619.722	-0.428752	0.20458	-2.09577	0.0361029	0.543039
Chr1_143364_143578	793.533	0.19506	0.163202	1.1952	0.232008	0.597736
Chr1_145683_145887	577.491	0.36008	0.174858	2.05927	0.0394688	0.543039
Chr1_146245_146530	873.18	0.259886	0.162415	1.60014	0.109568	0.54646
Chr1_146864_147189	658.293	-0.196914	0.16666	-1.18153	0.237393	0.599757
Chr1_147926_148040	359.448	0.0547003	0.185559	0.294786	0.768158	0.896184
Chr1_148230_148289	202.474	-0.180756	0.238112	-0.759119	0.447781	0.720215
Chr1_149119_149404	574.364	0.35174	0.194156	1.81163	0.070043	0.543039
Chr1_149736_149982	570.81	0.211854	0.228889	0.925575	0.354667	0.666562
Chr1_154689_154734	143.579	0.25219	0.306596	0.82255	0.410764	0.699584
Chr1_155982_157043	2879.36	0.20693	0.159211	1.29972	0.193698	0.578629
Chr1_158541_158810	657.341	0.0949905	0.143099	0.663812	0.506811	0.75318
Chr1_158864_159191	884.524	0.0853947	0.142218	0.600451	0.548206	0.777115
Chr1_159329_159859	1666.57	0.217374	0.135538	1.60378	0.108762	0.54646
Chr1_161662_161808	277.771	-0.39513	0.227825	-1.73436	0.0828548	0.543039
Chr1_162664_163109	1036.18	0.0502342	0.126501	0.397103	0.691291	0.856245
Chr1_163188_163422	603.957	-0.00212565	0.146743	-0.0144855	0.988443	0.995699
Chr1_166218_166482	471.942	-0.139345	0.170056	-0.819404	0.412556	0.700478
Chr1_166649_166801	336.792	-0.442829	0.214302	-2.06638	0.0387923	0.543039
Chr1_167829_168188	885.134	-0.0724305	0.14802	-0.489331	0.624607	0.82171
Chr1_168259_168594	845.982	0.0656583	0.157898	0.415827	0.677536	0.848629
Chr1_172114_172327	533.825	-0.329532	0.175148	-1.88145	0.0599113	0.543039
Chr1_172829_173023	618.611	0.194181	0.165234	1.17519	0.239919	0.60089
Chr1_173106_173723	2069.3	0.152107	0.160013	0.950593	0.341811	0.658747
Chr1_174123_174216	276.854	-0.321804	0.205854	-1.56327	0.11799	0.550153
Chr1_174777_174900	292.384	0.325029	0.234283	1.38733	0.165341	0.567602
Chr1_175683_175847	454.138	0.268376	0.246381	1.08927	0.276034	0.620599
Chr1_176047_176171	381.801	-0.742237	0.257614	-2.8812	0.00396165	0.543039
Chr1_176820_177202	953.016	0.226882	0.143176	1.58464	0.113048	0.549259
Chr1_178270_178330	226.895	0.170505	0.222108	0.767668	0.442684	0.717693
Chr1_178938_179353	1209.29	-0.106296	0.125084	-0.849793	0.39544	0.690421
Chr1_180099_180211	332.468	-0.120744	0.19302	-0.625551	0.531609	0.767375
Chr1_180255_180452	494.037	-0.154694	0.20437	-0.756934	0.44909	0.720548
Chr1_181586_181681	237.95	-0.40326	0.235318	-1.71368	0.0865869	0.543039
Chr1_182114_182816	2203.93	0.228387	0.151123	1.51126	0.130721	0.553872
Chr1_183030_183795	2250.76	0.234927	0.147595	1.5917	0.111451	0.548468
Chr1_184429_184498	216.119	-0.040126	0.230153	-0.174345	0.861594	0.940441
Chr1_184681_184968	879.045	0.122821	0.161103	0.762379	0.445834	0.718984
Chr1_186614_187196	1404.94	-0.044848	0.124307	-0.360784	0.718261	0.869451
Chr1_190018_190564	1203.69	0.351071	0.215869	1.62632	0.103882	0.546164
Chr1_192421_192639	603.708	0.359482	0.225592	1.5935	0.111048	0.548279
Chr1_194225_194562	1135.76	-0.0951634	0.137527	-0.691962	0.488961	0.744892
Chr1_194614_195386	2145.34	0.0738692	0.105659	0.699129	0.484472	0.742551
Chr1_195476_195794	1114.67	0.240199	0.159119	1.50956	0.131157	0.553872
Chr1_196881_197039	381.334	-0.392131	0.222098	-1.76558	0.0774669	0.543039
Chr1_198404_199156	1814.82	0.0982304	0.114769	0.855893	0.392057	0.68925
Chr1_199240_199863	1730	0.193783	0.1226	1.58061	0.113967	0.550153
Chr1_201594_202108	1238.08	0.0929652	0.139946	0.664293	0.506503	0.752946
Chr1_202958_203057	281.956	-0.276686	0.224413	-1.23294	0.2176	0.588996
Chr1_204226_204666	1019.44	0.228977	0.136318	1.67972	0.093011	0.543039
Chr1_206165_206794	1736.27	-0.0461559	0.114794	-0.402077	0.687627	0.854027
Chr1_206952_207338	861.82	0.278007	0.185541	1.49836	0.134039	0.554794
Chr1_207502_208143	1810.05	0.170207	0.117798	1.44491	0.148484	0.561284
Chr1_209165_209246	217.116	-0.0690998	0.216227	-0.319571	0.749293	0.885895
Chr1_210532_210852	856.82	-0.0644975	0.165131	-0.390585	0.696104	0.858784
Chr1_212270_212334	233.465	0.663406	0.338308	1.96095	0.0498845	0.543039
Chr1_212632_213054	1057.13	0.119626	0.165562	0.722545	0.469959	0.734271
Chr1_214769_214897	244.455	-0.0203638	0.215689	-0.0944128	0.924781	0.966129
Chr1_215078_215344	602.12	-0.124335	0.152967	-0.812824	0.416319	0.701804
Chr1_215468_215588	280.538	-0.0711545	0.201594	-0.35296	0.724119	0.872586
Chr1_215713_215815	220.415	-0.364627	0.249068	-1.46397	0.143202	0.559311
Chr1_217349_217627	568.965	-0.260344	0.173261	-1.50262	0.132938	0.554435
Chr1_218628_218797	400.786	0.0575869	0.167119	0.344587	0.730405	0.876861
Chr1_218859_219063	511.404	-0.303278	0.184433	-1.64438	0.100098	0.546164
Chr1_219626_219828	352.422	0.106692	0.208245	0.51234	0.608413	0.813014
Chr1_220027_220288	487.39	0.417231	0.220331	1.89366	0.0582707	0.543039
Chr1_220863_221215	901.933	0.169637	0.146025	1.1617	0.245356	0.604367
Chr1_222411_222571	325.628	-0.35067	0.240643	-1.45722	0.145056	0.559311
Chr1_223140_223327	449.599	-0.128292	0.165057	-0.777258	0.437006	0.714471
Chr1_224304_224530	566.242	0.192608	0.154432	1.2472	0.212323	0.58701
Chr1_224578_224943	1024.39	-0.234488	0.169467	-1.38368	0.166458	0.56877
Chr1_224995_225330	898.604	-0.115677	0.151313	-0.764484	0.444579	0.718591
Chr1_225373_225942	1761.85	0.2281	0.164275	1.38853	0.164976	0.567602
Chr1_226010_226202	609.345	0.519017	0.20518	2.52957	0.0114203	0.543039
Chr1_227205_227588	1147.76	0.132991	0.129989	1.02309	0.306264	0.63951
Chr1_227664_227852	668.746	0.232615	0.162839	1.4285	0.153149	0.562594
Chr1_227923_228041	321.285	0.279755	0.19371	1.4442	0.148683	0.561415
Chr1_228121_228607	1258.75	0.0164478	0.11878	0.138473	0.889867	0.952792
Chr1_228703_229079	1171.96	0.27526	0.183339	1.50137	0.13326	0.55446
Chr1_230052_230211	406.398	0.250545	0.1789	1.40047	0.161372	0.566766
Chr1_232346_232474	335.11	-0.179478	0.18238	-0.984086	0.325073	0.649851
Chr1_232536_233138	1588.85	0.00792639	0.111748	0.0709312	0.943452	0.9759
Chr1_237055_237125	184.384	-0.316737	0.248628	-1.27394	0.202685	0.582262
Chr1_237673_238319	1721.47	0.203033	0.133069	1.52577	0.127066	0.550301
Chr1_239417_240016	2080.99	0.0796227	0.142456	0.558929	0.57621	0.793946
Chr1_245338_245462	260.793	-0.41944	0.254518	-1.64797	0.0993581	0.545762
Chr1_245959_246234	702.605	0.14077	0.173843	0.809753	0.418082	0.70255
Chr1_248323_249231	2007.74	-0.0200698	0.111475	-0.180039	0.857122	0.938197
Chr1_252235_252322	185.962	-0.293388	0.244839	-1.19829	0.230803	0.597235
Chr1_253768_253900	281.588	-0.34652	0.227385	-1.52393	0.127525	0.550301
Chr1_254363_254493	266.095	-0.341562	0.204618	-1.66927	0.0950647	0.543039
Chr1_254539_254852	1096.8	0.222814	0.175837	1.26716	0.205097	0.583902
Chr1_255225_255381	545.836	0.167093	0.176033	0.949209	0.342514	0.658747
Chr1_258662_258816	483.569	-0.136039	0.173182	-0.785526	0.432145	0.711972
Chr1_261696_261801	251.362	0.304107	0.237481	1.28055	0.20035	0.581326
Chr1_262412_262731	1022.18	0.0515327	0.136157	0.378481	0.705073	0.86297
Chr1_262780_262901	338.535	0.32236	0.199945	1.61224	0.10691	0.546164
Chr1_263216_263275	218.81	0.122226	0.294201	0.41545	0.677812	0.84864
Chr1_265892_266448	1160.79	0.010594	0.127432	0.083135	0.933744	0.97016
Chr1_266982_267194	445.426	-0.271354	0.183475	-1.47897	0.139148	0.559077
Chr1_267547_267825	585.206	-0.295382	0.163027	-1.81186	0.0700079	0.543039
Chr1_267859_268119	552.687	0.224208	0.152172	1.47338	0.140647	0.559311
Chr1_268254_268445	652.453	0.130841	0.181189	0.722124	0.470218	0.734487
Chr1_269413_269484	192.784	0.327753	0.227467	1.44089	0.149617	0.56142
Chr1_269528_270080	1116.36	-0.0951985	0.138947	-0.685144	0.493253	0.746771
Chr1_270751_270960	457.029	0.427858	0.233204	1.83469	0.0665518	0.543039
Chr1_274627_275075	1177.68	0.189623	0.176739	1.0729	0.283316	0.625295
Chr1_275168_275449	647.421	-0.0928629	0.150658	-0.616382	0.537643	0.770371
Chr1_278437_278650	408.832	0.199356	0.218158	0.913816	0.360814	0.670349
Chr1_280638_280751	212.193	-0.476812	0.237213	-2.01006	0.044425	0.543039
Chr1_282262_282432	330.758	-0.348669	0.255784	-1.36314	0.172838	0.572598
Chr1_284094_284503	1149.35	0.141112	0.146469	0.963427	0.335333	0.655791
Chr1_290639_290763	269.144	-0.16979	0.203267	-0.835305	0.403546	0.694425
Chr1_291026_291888	2271.53	0.156174	0.160978	0.970157	0.331968	0.653981
Chr1_292723_293422	1916.14	-0.0417051	0.125915	-0.331216	0.740481	0.882571
Chr1_294191_294247	181.948	-0.454721	0.259769	-1.75048	0.0800354	0.543039
Chr1_294873_295239	966.041	0.0251273	0.154098	0.163061	0.870471	0.944725
Chr1_295733_295992	558.167	-0.0897382	0.172885	-0.519063	0.603717	0.810152
Chr1_296050_296207	363.114	-0.391004	0.230608	-1.69554	0.0899738	0.543039
Chr1_297227_297413	409.066	-0.375572	0.215722	-1.741	0.0816839	0.543039
Chr1_298060_298737	2212.21	0.311889	0.163671	1.90559	0.0567034	0.543039
Chr1_300839_301148	790.914	-0.113332	0.141491	-0.80098	0.423143	0.706426
Chr1_301249_301386	332.284	-0.0437968	0.177708	-0.246453	0.805331	0.912939
Chr1_302329_303066	1992.08	0.224522	0.132566	1.69366	0.0903308	0.543039
Chr1_303102_303662	1597.65	0.0147384	0.120164	0.122653	0.902382	0.957698
Chr1_304478_304721	566.971	-0.0956264	0.170779	-0.559943	0.575518	0.793652
Chr1_306260_306418	523.302	0.199053	0.195671	1.01728	0.30902	0.640937
Chr1_306523_306645	259.406	-0.129262	0.214963	-0.60132	0.547627	0.776808
Chr1_308753_308814	161.918	0.420377	0.347497	1.20973	0.226384	0.594546
Chr1_309033_309780	1554.68	0.117847	0.142907	0.824645	0.409573	0.698834
Chr1_309840_310400	1421.31	0.0194694	0.118869	0.163788	0.869898	0.944725
Chr1_312917_313374	810.468	-0.296262	0.172444	-1.71802	0.0857929	0.543039
Chr1_313756_313908	301.11	-0.254441	0.246535	-1.03207	0.30204	0.636985
Chr1_315048_315174	272.738	-0.358221	0.222431	-1.61048	0.107293	0.546164
Chr1_315847_316182	771.704	0.200092	0.165337	1.21021	0.226198	0.594363
Chr1_319700_320012	732.943	0.0313533	0.137854	0.227439	0.820082	0.921192
Chr1_322819_323126	954.949	0.197546	0.179141	1.10274	0.270139	0.618348
Chr1_323392_323550	294.843	-0.14676	0.20802	-0.705508	0.480494	0.740313
Chr1_324385_324585	381.295	-0.0168111	0.219658	-0.0765332	0.938995	0.973089
Chr1_324727_325443	1427.49	0.207637	0.148484	1.39838	0.161999	0.567106
Chr1_329960_330053	212.783	-0.214073	0.222697	-0.961276	0.336413	0.656473
Chr1_330426_330477	178.153	-0.0171365	0.26391	-0.064933	0.948227	0.977915
Chr1_330551_330876	644.744	-0.154158	0.171748	-0.897583	0.369408	0.674481
Chr1_337770_338357	1944.36	0.0990918	0.137261	0.721922	0.470343	0.734619
Chr1_339732_339838	270.391	-0.0125915	0.196833	-0.0639704	0.948994	0.977987
Chr1_340047_340175	268.221	-0.291439	0.210082	-1.38726	0.165361	0.567602
Chr1_341918_342643	2084.65	0.156398	0.127606	1.22563	0.220337	0.591016
Chr1_342836_343148	554.231	-0.218963	0.163839	-1.33645	0.181403	0.57512
Chr1_343402_343508	206.256	-0.220111	0.220923	-0.996326	0.319092	0.646074
Chr1_344320_344722	1071.33	0.0843376	0.126483	0.666791	0.504906	0.752526
Chr1_344799_345290	922.683	-0.0831562	0.148558	-0.559756	0.575646	0.793652
Chr1_345496_345884	822.075	0.139542	0.142763	0.977443	0.32835	0.651263
Chr1_347381_347951	1086.29	-0.121754	0.143851	-0.846391	0.397335	0.69116
Chr1_352348_352547	410.718	-0.0620436	0.181544	-0.341756	0.732535	0.877751
Chr1_352601_352885	518.731	0.0844615	0.152944	0.552239	0.580785	0.797317
Chr1_354825_354966	300.38	0.258956	0.245692	1.05398	0.29189	0.62944
Chr1_355028_355091	178.796	0.232097	0.241436	0.961322	0.33639	0.656473
Chr1_356192_356463	518.159	-0.0725783	0.160553	-0.452051	0.651233	0.833868
Chr1_356514_356668	375.598	0.330407	0.221336	1.49278	0.135494	0.555521
Chr1_356732_357291	1347.21	0.100568	0.133294	0.754485	0.450558	0.721603
Chr1_357339_357546	381.116	-0.00614003	0.172669	-0.0355595	0.971634	0.9887
Chr1_357764_358001	473.194	-0.463592	0.250685	-1.8493	0.0644142	0.543039
Chr1_358916_359149	589.429	0.11516	0.156928	0.733839	0.463047	0.729341
Chr1_363112_363357	865.896	-0.013466	0.167382	-0.0804504	0.935879	0.971273
Chr1_363394_364993	4251.75	0.20656	0.149021	1.38611	0.165712	0.567902
Chr1_367804_368009	558.948	-0.106017	0.16873	-0.628323	0.529793	0.766222
Chr1_368230_368592	997.959	-0.0431713	0.138404	-0.311922	0.7551	0.888562
Chr1_368636_368994	858.984	-0.240963	0.175598	-1.37224	0.169988	0.57202
Chr1_369148_369516	1035.45	-0.0711333	0.154531	-0.460316	0.645289	0.830868
Chr1_369651_369882	561.477	-0.404293	0.161134	-2.50905	0.0121057	0.543039
Chr1_369931_370007	220.131	0.00243707	0.22235	0.0109605	0.991255	0.99671
Chr1_370090_370333	490.83	-0.391336	0.210545	-1.85868	0.0630719	0.543039
Chr1_371060_371263	384.625	0.119518	0.192056	0.622307	0.53374	0.768399
Chr1_371825_371964	360.279	-0.282635	0.185618	-1.52267	0.127842	0.550884
Chr1_372621_372770	388.306	0.04928	0.185079	0.266265	0.790035	0.90584
Chr1_373055_373591	1597.49	0.178306	0.141399	1.26101	0.207304	0.584928
Chr1_385376_385500	248.672	-0.170279	0.220401	-0.772587	0.439767	0.716072
Chr1_386858_387084	438.324	0.118655	0.166133	0.714218	0.475092	0.737304
Chr1_387162_387377	387.189	-0.171502	0.179399	-0.955982	0.339081	0.657727
Chr1_387651_387763	240.011	0.336929	0.23401	1.43981	0.149922	0.56142
Chr1_388503_388613	221.293	-0.30028	0.257611	-1.16564	0.243761	0.603243
Chr1_388872_388987	227.549	-0.286054	0.216062	-1.32394	0.185522	0.576544
Chr1_389621_389833	884.504	0.329198	0.192555	1.70963	0.0873351	0.543039
Chr1_389970_390019	171.269	0.466593	0.350888	1.32975	0.183601	0.576074
Chr1_391815_391950	406.06	0.292285	0.215149	1.35853	0.174296	0.572598
Chr1_392117_392319	431.883	-0.285304	0.19924	-1.43196	0.152155	0.562306
Chr1_392605_392825	398.479	0.46597	0.228235	2.04163	0.0411887	0.543039
Chr1_394496_394653	297.738	-0.123364	0.210301	-0.586603	0.55747	0.782354
Chr1_395471_395720	654.983	0.397229	0.241728	1.64329	0.100323	0.546164
Chr1_399397_399509	228.875	0.0486023	0.297578	0.163326	0.870262	0.944725
Chr1_399774_399919	349.006	-0.272058	0.203919	-1.33415	0.182155	0.575424
Chr1_400523_400679	310.936	-0.361594	0.224974	-1.60727	0.107995	0.54646
Chr1_401128_401615	961.576	0.0512674	0.166152	0.308557	0.757659	0.889972
Chr1_401828_402213	882.626	0.266039	0.171356	1.55255	0.120531	0.550153
Chr1_402417_402655	523.895	-0.0988042	0.196199	-0.503592	0.614548	0.816459
Chr1_403126_403399	528.218	-0.00915483	0.157302	-0.0581989	0.95359	0.980725
Chr1_403710_403770	183.629	-0.00163864	0.281118	-0.00582901	0.995349	0.998393
Chr1_404391_404586	467.007	0.340901	0.237709	1.43411	0.15154	0.562198
Chr1_408413_408760	927.534	0.105877	0.146359	0.723404	0.469432	0.733636
Chr1_410375_410768	1234.96	0.127981	0.161631	0.791809	0.428472	0.709205
Chr1_411431_411848	1016.93	0.178278	0.13423	1.32816	0.184126	0.576153
Chr1_413364_413480	253.9	-0.179932	0.226085	-0.795857	0.426115	0.708346
Chr1_414600_415136	1746.49	0.142595	0.141971	1.0044	0.315187	0.643959
Chr1_417764_418352	1154.22	-0.223217	0.13494	-1.65419	0.0980893	0.543819
Chr1_418432_418799	986.922	0.0570251	0.156723	0.363858	0.715964	0.868494
Chr1_419954_420433	1339.64	-0.000728689	0.1193	-0.00610805	0.995127	0.998393
Chr1_420874_421016	276.016	-0.762684	0.262337	-2.90726	0.00364607	0.543039
Chr1_422211_422513	580.881	-0.478931	0.196886	-2.43252	0.014994	0.543039
Chr1_424438_424581	346.341	0.120905	0.187862	0.643586	0.519844	0.760523
Chr1_424664_424918	637.987	0.215943	0.161418	1.33779	0.180965	0.57512
Chr1_426166_427166	1863.05	0.00418254	0.116237	0.0359829	0.971296	0.988577
Chr1_427241_427303	165.192	0.138014	0.24876	0.55481	0.579025	0.796291
Chr1_428395_428508	356.978	-0.15369	0.188258	-0.816376	0.414285	0.701481
Chr1_430686_430861	363.45	0.0297292	0.173452	0.171397	0.863912	0.94145
Chr1_430915_431429	1306.46	-0.0914065	0.123704	-0.738911	0.459961	0.726927
Chr1_434005_434459	979.424	0.124254	0.1579	0.786915	0.431332	0.711311
Chr1_434584_435166	1152.92	-0.110293	0.126905	-0.869103	0.384791	0.684744
Chr1_436141_436190	148.618	0.875119	0.308294	2.83858	0.00453145	0.543039
Chr1_436875_437193	826.426	0.362768	0.169659	2.13822	0.0324988	0.543039
Chr1_439742_440457	1479.37	0.0180974	0.143837	0.125819	0.899875	0.956607
Chr1_440510_440734	446.644	-0.2279	0.230771	-0.987555	0.323371	0.648625
Chr1_442824_443095	518.067	0.363612	0.158792	2.28986	0.0220294	0.543039
Chr1_443209_443267	174.976	-0.203497	0.242907	-0.837755	0.402168	0.693794
Chr1_446242_446375	287.546	-0.216356	0.244311	-0.885576	0.375846	0.678688
Chr1_446432_446747	742.489	0.109656	0.16948	0.647016	0.517622	0.759337
Chr1_446907_447063	309.721	-0.112229	0.230718	-0.486433	0.62666	0.821952
Chr1_447151_447285	254.865	0.276198	0.211428	1.30634	0.191435	0.578176
Chr1_447913_448248	754.866	-0.0137318	0.141953	-0.0967348	0.922937	0.96566
Chr1_450387_450584	490.435	0.314214	0.177686	1.76836	0.0770006	0.543039
Chr1_452690_453295	2127.36	0.147699	0.121706	1.21357	0.224912	0.593454
Chr1_455357_455752	938.143	0.0268759	0.13433	0.200074	0.841422	0.930613
Chr1_458023_458210	399.572	-0.510091	0.257026	-1.98459	0.0471905	0.543039
Chr1_458872_459017	339.118	-0.0515291	0.193816	-0.265866	0.790342	0.905874
Chr1_459031_459262	461.525	0.107797	0.171736	0.62769	0.530207	0.766396
Chr1_460671_460848	386.348	-0.207071	0.191972	-1.07865	0.280742	0.624027
Chr1_461177_461492	711.997	-0.277562	0.176037	-1.57672	0.114859	0.550153
Chr1_461559_461969	1448.78	0.188845	0.142157	1.32842	0.184038	0.576074
Chr1_463582_463870	1122.79	0.209083	0.163203	1.28113	0.200149	0.58124
Chr1_467743_468002	840.257	-0.116297	0.182644	-0.63674	0.524294	0.762924
Chr1_468498_468612	289.191	0.0319184	0.221176	0.144312	0.885254	0.951008
Chr1_468712_469070	992.529	0.115562	0.126713	0.912	0.361769	0.67052
Chr1_469234_469818	1981.12	0.10795	0.157543	0.685214	0.493209	0.746771
Chr1_471443_471714	1025.83	0.267826	0.171965	1.55745	0.119365	0.550153
Chr1_471851_472275	1274.39	0.127707	0.134293	0.950961	0.341624	0.658747
Chr1_473087_473297	608.942	0.228094	0.203186	1.12259	0.261613	0.614337
Chr1_473365_473542	410.722	-0.194607	0.190714	-1.02041	0.307533	0.640293
Chr1_474328_474478	574.696	0.39686	0.257383	1.54191	0.123096	0.550153
Chr1_476424_476799	867.239	0.0614853	0.135445	0.453949	0.649865	0.833818
Chr1_476928_477148	566.284	0.456266	0.184493	2.47308	0.0133956	0.543039
Chr1_478281_478430	308.652	-0.301703	0.249748	-1.20803	0.227037	0.595113
Chr1_478844_479397	1280.99	0.0282447	0.117563	0.240251	0.810136	0.91528
Chr1_479760_479865	265.873	-0.354316	0.226575	-1.56379	0.117867	0.550153
Chr1_480630_480935	725.445	0.127126	0.149652	0.849479	0.395615	0.690421
Chr1_483251_483587	695.229	-0.264068	0.168632	-1.56594	0.117363	0.550153
Chr1_483807_484116	1229.88	0.186218	0.141378	1.31717	0.187783	0.576544
Chr1_484435_484629	449.721	0.0705129	0.170569	0.413399	0.679314	0.849281
Chr1_485530_485863	971.011	0.354223	0.171232	2.06868	0.0385762	0.543039
Chr1_486819_486921	285.618	-0.078492	0.228935	-0.342857	0.731706	0.87721
Chr1_487539_488117	1370.21	0.0549662	0.127383	0.431505	0.666101	0.84239
Chr1_488261_488781	1066.91	0.221651	0.12873	1.72183	0.0851004	0.543039
Chr1_488895_489092	420.447	0.422807	0.240128	1.76075	0.07828	0.543039
Chr1_489879_490027	322.046	-0.306479	0.212528	-1.44206	0.149285	0.56142
Chr1_490537_490942	1060.3	0.190185	0.169288	1.12344	0.261249	0.614337
Chr1_492313_492447	292.375	-0.345379	0.214426	-1.61072	0.107242	0.546164
Chr1_492957_493156	472.192	0.179462	0.188461	0.952251	0.34097	0.658735
Chr1_493253_493563	810.26	0.363545	0.192444	1.8891	0.0588787	0.543039
Chr1_494478_494590	254.012	-0.528645	0.24412	-2.16551	0.0303486	0.543039
Chr1_494806_494936	264.646	-0.169695	0.206893	-0.820205	0.4121	0.700075
Chr1_498341_498434	197.369	0.11909	0.251053	0.474362	0.635242	0.826267
Chr1_498477_498661	591.386	0.336527	0.20785	1.61908	0.105429	0.546164
Chr1_498785_499237	1165.4	0.144323	0.132857	1.08631	0.277342	0.621541
Chr1_501364_501875	1360.53	0.148968	0.133682	1.11434	0.265133	0.616649
Chr1_501972_502323	713.397	-0.100389	0.148487	-0.676078	0.498991	0.749108
Chr1_504122_504467	861.324	-0.312961	0.167449	-1.86899	0.0616248	0.543039
Chr1_504547_504691	305.573	-0.413946	0.248923	-1.66295	0.096323	0.543819
Chr1_505494_505598	236.426	-0.00770006	0.208393	-0.0369498	0.970525	0.988068
Chr1_505700_505910	393.87	-0.161261	0.213007	-0.757069	0.449009	0.720548
Chr1_507196_507297	247.209	-0.300764	0.227982	-1.31925	0.187087	0.576544
Chr1_507886_508041	406.565	-0.572913	0.231895	-2.47057	0.0134896	0.543039
Chr1_508084_508175	211.573	-0.0117752	0.23018	-0.0511565	0.959201	0.982616
Chr1_509688_510080	714.755	-0.409659	0.200012	-2.04818	0.0405427	0.543039
Chr1_511008_511445	962.443	0.20043	0.138006	1.45232	0.146411	0.560421
Chr1_513663_513908	467.165	0.23216	0.177104	1.31087	0.189902	0.576698
Chr1_514191_514351	325.122	-0.195536	0.205303	-0.952428	0.34088	0.658721
Chr1_515267_515480	485.163	0.163086	0.189829	0.859122	0.390273	0.688602
Chr1_515592_515824	593.853	0.0304757	0.145543	0.209392	0.834142	0.92763
Chr1_516346_516602	532.716	0.0548532	0.15063	0.364158	0.71574	0.868396
Chr1_516755_517102	1078.51	0.154144	0.141922	1.08612	0.277428	0.621656
Chr1_517189_517439	587.596	0.0856428	0.15146	0.565449	0.571768	0.791033
Chr1_517548_517660	339.273	0.081243	0.193759	0.419299	0.674998	0.847216
Chr1_517837_518283	1430.45	0.13034	0.115456	1.12891	0.258934	0.613036
Chr1_520283_520558	575.855	-0.121831	0.182038	-0.669259	0.50333	0.751979
Chr1_521694_522214	1500.31	0.271635	0.161648	1.6804	0.0928785	0.543039
Chr1_522280_522440	320.725	-0.375534	0.243976	-1.53922	0.12375	0.550153
Chr1_522486_522657	378.289	-0.320334	0.205231	-1.56085	0.11856	0.550153
Chr1_522846_522896	141.56	0.0347286	0.264072	0.131512	0.89537	0.955254
Chr1_528768_528973	430.438	-0.0726491	0.178122	-0.407862	0.683375	0.852337
Chr1_537410_537925	1634.2	0.21551	0.146115	1.47493	0.140231	0.559311
Chr1_539896_540164	455.937	-0.0766652	0.17487	-0.438411	0.661088	0.838992
Chr1_540317_540469	323.919	-0.275846	0.241061	-1.1443	0.252499	0.609062
Chr1_541199_541364	401.077	0.0316675	0.172644	0.183426	0.854464	0.936846
Chr1_542075_542325	426.94	-0.0811759	0.222757	-0.364415	0.715548	0.86822
Chr1_544358_544580	480.426	-0.126689	0.223491	-0.566864	0.570806	0.790493
Chr1_551603_551880	595.139	-0.0691714	0.175494	-0.394153	0.693468	0.857624
Chr1_552335_552437	269.401	-0.183214	0.208932	-0.876911	0.380535	0.681832
Chr1_552439_552637	437.837	0.173153	0.166454	1.04024	0.298228	0.634456
Chr1_552685_553450	1678.27	0.203238	0.124417	1.63352	0.102359	0.546164
Chr1_554462_554596	288.252	-0.038805	0.201153	-0.192913	0.847027	0.933418
Chr1_554941_555460	1120.38	0.274689	0.127826	2.14893	0.0316397	0.543039
Chr1_555998_556078	254.712	0.350679	0.229119	1.53056	0.125879	0.550153
Chr1_556315_556434	313.051	-0.0532876	0.191375	-0.278446	0.78067	0.902931
Chr1_556570_556843	986.396	0.322029	0.148264	2.17199	0.0298563	0.543039
Chr1_556988_557291	1077.57	0.257359	0.205067	1.255	0.209478	0.585906
Chr1_558739_558981	981.8	0.0296137	0.136274	0.21731	0.827967	0.924719
Chr1_559580_559675	307.655	0.258519	0.217122	1.19066	0.233787	0.598791
Chr1_559738_560251	1326	0.258759	0.126658	2.04298	0.0410542	0.543039
Chr1_560484_560607	408.276	0.124039	0.202298	0.613148	0.539778	0.771716
Chr1_560667_560852	516.74	0.45334	0.165609	2.73742	0.00619238	0.543039
Chr1_562979_563128	397.077	0.239468	0.168933	1.41753	0.156328	0.563758
Chr1_563558_563694	367.818	0.451532	0.175058	2.57933	0.00989913	0.543039
Chr1_563847_563993	442.271	0.0989455	0.166832	0.593086	0.553123	0.780134
Chr1_564089_564249	538.172	0.228772	0.160827	1.42247	0.154891	0.56313
Chr1_564668_564942	693.111	0.0518139	0.155588	0.333019	0.73912	0.881927
Chr1_564993_565057	220.948	0.119594	0.228697	0.522937	0.601018	0.808752
Chr1_565299_565549	498.696	0.220983	0.241989	0.913192	0.361141	0.670349
Chr1_565739_566092	893.064	0.077969	0.157065	0.496411	0.619604	0.819736
Chr1_566204_566307	292.455	0.158974	0.252103	0.63059	0.528309	0.76535
Chr1_566751_566923	484.112	0.187773	0.219844	0.85412	0.393039	0.689869
Chr1_567459_567564	301.205	0.210765	0.196034	1.07515	0.282309	0.624817
Chr1_567733_568187	970.498	-0.340726	0.187346	-1.8187	0.0689569	0.543039
Chr1_568394_568630	743.564	0.248558	0.159021	1.56305	0.118041	0.550153
Chr1_569157_569307	443.045	0.202473	0.197295	1.02625	0.304775	0.638265
Chr1_570300_570427	333.34	0.281744	0.212671	1.32479	0.18524	0.576544
Chr1_570578_570684	259.541	0.0408531	0.216711	0.188515	0.850473	0.934777
Chr1_570993_571570	1357.97	0.137049	0.134845	1.01634	0.309466	0.641411
Chr1_571662_571844	429.225	0.281722	0.183322	1.53676	0.124352	0.550153
Chr1_571901_572245	1059.73	0.239777	0.135415	1.77068	0.0766132	0.543039
Chr1_574908_574974	193.609	0.261132	0.2354	1.10931	0.267296	0.617674
Chr1_575042_575253	455.678	0.344553	0.18456	1.86689	0.061917	0.543039
Chr1_575506_576042	1165.83	0.172429	0.158535	1.08764	0.276754	0.620986
Chr1_576185_576313	299.711	0.308062	0.20146	1.52914	0.126229	0.550153
Chr1_579950_580048	233.268	-0.0121145	0.228017	-0.0531301	0.957628	0.982219
Chr1_580343_580681	1042.99	0.109703	0.188256	0.582734	0.560072	0.7838
Chr1_581986_582187	650.918	0.0226702	0.18434	0.12298	0.902123	0.957698
Chr1_582708_582915	365.363	-0.00306442	0.192332	-0.015933	0.987288	0.995169
Chr1_583874_584284	1755.76	0.178391	0.154418	1.15524	0.247991	0.606159
Chr1_584931_585027	214.84	0.352665	0.25513	1.38229	0.166882	0.569025
Chr1_585184_585280	208.877	-0.526012	0.255655	-2.05751	0.0396375	0.543039
Chr1_588168_588301	292.343	0.285345	0.2233	1.27786	0.2013	0.581671
Chr1_590832_591071	647.745	0.249713	0.184676	1.35217	0.176321	0.573431
Chr1_591329_591531	465.6	0.0127727	0.194632	0.0656248	0.947677	0.977512
Chr1_591622_591720	229.731	-0.126832	0.235772	-0.537943	0.590616	0.802543
Chr1_593186_593402	409.576	-0.000290221	0.205111	-0.00141495	0.998871	0.999802
Chr1_593448_593582	326.147	-0.0731829	0.188726	-0.387772	0.698184	0.85967
Chr1_594101_594196	236.207	-0.18427	0.205755	-0.895583	0.370476	0.675403
Chr1_594263_594573	813.653	-0.0409824	0.150869	-0.271642	0.785897	0.904168
Chr1_594752_594822	202.628	0.391675	0.314474	1.24549	0.212951	0.587564
Chr1_598614_598992	1235.22	0.162595	0.144793	1.12295	0.261458	0.614337
Chr1_599049_599758	1324.13	-0.235063	0.193618	-1.21406	0.224726	0.593233
Chr1_600245_600315	180.488	-0.463784	0.300939	-1.54112	0.123287	0.550153
Chr1_601412_601524	247.388	-0.26473	0.259165	-1.02147	0.30703	0.63992
Chr1_602201_602695	1696.19	0.206123	0.142257	1.44895	0.147353	0.560421
Chr1_603528_603625	284.256	0.230954	0.208202	1.10928	0.26731	0.617674
Chr1_604138_604256	272.694	-0.632068	0.276581	-2.28529	0.0222959	0.543039
Chr1_604840_605100	542.924	-0.53498	0.264883	-2.01968	0.0434163	0.543039
Chr1_605811_605926	326.678	-0.576252	0.256725	-2.24463	0.0247919	0.543039
Chr1_606668_606795	519.72	0.290005	0.172958	1.67674	0.0935934	0.543039
Chr1_606986_607120	267.413	-0.215406	0.240969	-0.893916	0.371367	0.675714
Chr1_607245_607979	1533.68	-0.069124	0.113276	-0.610226	0.541712	0.773219
Chr1_608030_608174	332.54	-0.0920975	0.18962	-0.485695	0.627183	0.821996
Chr1_609434_609902	1142.96	-0.159431	0.133328	-1.19578	0.231783	0.597736
Chr1_610385_610565	366.048	0.22508	0.210835	1.06757	0.285716	0.626299
Chr1_612932_613088	342.715	0.101561	0.230366	0.440867	0.65931	0.837824
Chr1_613785_613956	333.501	-0.2613	0.213549	-1.22361	0.221101	0.591016
Chr1_614114_614291	370.474	-0.379807	0.204728	-1.85518	0.0635704	0.543039
Chr1_614691_614853	439.357	0.195406	0.188983	1.03399	0.301141	0.636479
Chr1_616169_616406	650.073	0.168678	0.172086	0.980196	0.326989	0.651054
Chr1_616575_617183	1927.58	0.176727	0.164944	1.07144	0.283972	0.625785
Chr1_618033_618305	631.134	-0.155541	0.167694	-0.927526	0.353653	0.665823
Chr1_619386_619570	364.704	-0.160378	0.191134	-0.839087	0.40142	0.693457
Chr1_620519_620704	479.034	0.115009	0.182848	0.628985	0.529359	0.766141
Chr1_621154_621561	1304.46	0.128472	0.148185	0.866968	0.385959	0.68542
Chr1_622840_623281	1004.85	-0.0117393	0.136969	-0.0857078	0.931699	0.969415
Chr1_623604_623773	369.262	-0.238072	0.231191	-1.02976	0.303121	0.637104
Chr1_624459_624838	772.718	-0.14724	0.141519	-1.04043	0.298142	0.634348
Chr1_625583_626037	1334.35	0.164732	0.148283	1.11093	0.266599	0.617259
Chr1_626466_626789	977.964	-0.192068	0.150545	-1.27581	0.202021	0.581891
Chr1_630005_630467	1369.27	0.0798655	0.121019	0.659942	0.509291	0.754748
Chr1_633178_633469	558.511	-0.440821	0.215423	-2.0463	0.0407266	0.543039
Chr1_634607_634809	421.592	0.110859	0.178836	0.619894	0.535328	0.769253
Chr1_634858_635325	1115.62	0.0745551	0.126546	0.589152	0.555759	0.781285
Chr1_637594_637725	251.346	0.0820345	0.203809	0.402507	0.687311	0.853887
Chr1_638637_638802	505.169	0.119967	0.170653	0.702986	0.482064	0.741118
Chr1_641359_641553	522.893	0.49263	0.286465	1.71969	0.0854889	0.543039
Chr1_641946_642308	797.336	0.0316184	0.157271	0.201044	0.840665	0.930035
Chr1_642435_642723	612.492	-0.0222128	0.156023	-0.142369	0.886789	0.951326
Chr1_642836_642949	303.763	0.172309	0.245388	0.702191	0.48256	0.741641
Chr1_643036_643086	170.906	-0.229334	0.252093	-0.909719	0.362971	0.671398
Chr1_643774_643985	395.542	-0.259323	0.201825	-1.28489	0.198832	0.581057
Chr1_644474_644845	882.043	0.255439	0.162636	1.57062	0.11627	0.550153
Chr1_644944_645087	299.276	-0.053729	0.209656	-0.256272	0.797741	0.909023
Chr1_645133_645295	334.449	-0.0365427	0.188274	-0.194094	0.846103	0.93293
Chr1_645352_645482	242.841	-0.0296973	0.201316	-0.147516	0.882725	0.949607
Chr1_651886_652310	1246.61	0.187324	0.178385	1.05011	0.293665	0.630557
Chr1_652367_653153	2036.31	0.0277482	0.112502	0.246646	0.805182	0.912841
Chr1_653251_653730	921.175	0.22633	0.131397	1.72249	0.0849808	0.543039
Chr1_654316_654485	424.213	0.096761	0.208224	0.464698	0.642148	0.829531
Chr1_655390_655701	673.061	-0.131843	0.15433	-0.854293	0.392943	0.689767
Chr1_657746_657846	223.372	-0.116966	0.224567	-0.52085	0.602471	0.80944
Chr1_658146_658328	435.15	0.0635992	0.192812	0.329852	0.741512	0.882819
Chr1_658601_658669	193.475	-0.0539208	0.226186	-0.238392	0.811577	0.915753
Chr1_658713_658862	374.656	0.264363	0.228074	1.15911	0.24641	0.605215
Chr1_659828_660105	555.451	-0.109145	0.179997	-0.606368	0.544271	0.774758
Chr1_662230_662754	1029.37	0.125218	0.131113	0.955038	0.339558	0.658023
Chr1_664154_664371	406.016	-0.255117	0.19075	-1.33745	0.181077	0.57512
Chr1_665195_665312	372.64	0.445698	0.233652	1.90753	0.0564516	0.543039
Chr1_669181_669323	282.171	-0.276365	0.227995	-1.21215	0.225454	0.593866
Chr1_669811_670136	880.161	-0.0474206	0.139005	-0.341144	0.732995	0.878007
Chr1_670616_670967	576.752	-0.248997	0.180596	-1.37875	0.167971	0.570617
Chr1_671219_671443	657.047	0.189987	0.166173	1.14331	0.252911	0.609241
Chr1_672718_672896	590.745	-0.0348484	0.151571	-0.229914	0.818158	0.919993
Chr1_673069_673369	946.723	0.0358214	0.141726	0.25275	0.800461	0.910403
Chr1_677036_677133	224.621	-0.333533	0.236735	-1.40889	0.158868	0.565004
Chr1_677188_677322	608.522	-0.191413	0.184242	-1.03892	0.298841	0.635026
Chr1_681516_681602	165.934	-0.497189	0.264983	-1.8763	0.0606136	0.543039
Chr1_687405_687525	252.799	0.0765153	0.201423	0.379874	0.704039	0.862443
Chr1_687680_687904	402.366	-0.336451	0.195508	-1.72091	0.0852678	0.543039
Chr1_690970_691068	194.873	-0.19612	0.244745	-0.801326	0.422943	0.706156
Chr1_692573_692709	360.688	-0.182513	0.182575	-0.999659	0.317476	0.644712
Chr1_692852_693006	324.608	-0.120175	0.196537	-0.611463	0.540893	0.772663
Chr1_693763_693906	316.098	-0.282108	0.213369	-1.32216	0.186114	0.576544
Chr1_696224_696458	551.045	0.185925	0.182859	1.01677	0.309264	0.641264
Chr1_697937_698208	459.498	-0.462771	0.2548	-1.81621	0.0693383	0.543039
Chr1_698515_698760	641.052	-0.160648	0.164076	-0.979107	0.327527	0.651263
Chr1_698912_699044	300.246	-0.0148798	0.193894	-0.076742	0.938829	0.973089
Chr1_699576_699900	610.472	-0.340154	0.199482	-1.70518	0.08816	0.543039
Chr1_700490_700821	658.991	-0.291854	0.186046	-1.56872	0.116713	0.550153
Chr1_700916_701494	1727.88	-0.0128564	0.117208	-0.109689	0.912656	0.962109
Chr1_703808_704042	505.882	-0.103037	0.160256	-0.642951	0.520256	0.760777
Chr1_706532_706949	1212.79	0.229701	0.15025	1.5288	0.126315	0.550153
Chr1_707032_707691	1439.1	0.366259	0.206711	1.77184	0.0764215	0.543039
Chr1_709690_709919	415.019	-0.22792	0.180493	-1.26276	0.206674	0.584473
Chr1_710398_710654	489.288	-0.381266	0.186928	-2.03964	0.041386	0.543039
Chr1_710787_711013	404.993	-0.212977	0.167009	-1.27524	0.202224	0.582079
Chr1_711769_712081	832.34	0.0642723	0.145732	0.44103	0.659192	0.837824
Chr1_712292_712487	472.022	-0.0568184	0.179726	-0.316138	0.751897	0.886852
Chr1_727398_727866	866.574	0.182298	0.141179	1.29126	0.196614	0.580396
Chr1_728176_728416	616.995	0.141116	0.176532	0.799378	0.424071	0.707054
Chr1_728481_729028	1632.26	-0.0506221	0.119244	-0.424527	0.671182	0.845242
Chr1_729177_729505	591.826	-0.14427	0.149601	-0.964363	0.334864	0.65568
Chr1_729700_729903	743.605	0.130313	0.146274	0.89088	0.372994	0.676751
Chr1_737442_737616	480.092	0.152195	0.1883	0.808256	0.418943	0.703289
Chr1_738000_738214	436.087	0.249037	0.185053	1.34576	0.178378	0.574703
Chr1_738333_738729	819.557	0.111214	0.138272	0.804317	0.421214	0.704753
Chr1_738791_739677	2492.94	0.0487954	0.106847	0.456683	0.647899	0.832466
Chr1_743909_744006	278.909	-0.243802	0.258051	-0.944782	0.34477	0.66037
Chr1_746612_747026	752.392	-0.205956	0.182518	-1.12842	0.259144	0.613129
Chr1_747107_747241	324.252	-0.426699	0.20968	-2.035	0.0418508	0.543039
Chr1_747885_748252	1076.26	0.40079	0.199679	2.00717	0.0447317	0.543039
Chr1_748914_749315	1219.79	0.189003	0.157137	1.20279	0.229058	0.596912
Chr1_750256_750427	329.988	-0.31273	0.204321	-1.53058	0.125873	0.550153
Chr1_752091_752270	388.659	0.180546	0.212607	0.849201	0.395769	0.690455
Chr1_753167_753500	611.052	-0.276847	0.176229	-1.57095	0.116195	0.550153
Chr1_754160_754465	997.701	0.1089	0.159659	0.682076	0.495191	0.74727
Chr1_756264_756450	588.818	0.230571	0.202886	1.13645	0.255767	0.610461
Chr1_757112_757331	384.747	-0.274244	0.222942	-1.23011	0.218654	0.589246
Chr1_757691_757872	340.366	-0.345085	0.234722	-1.47019	0.141511	0.559311
Chr1_758466_758582	230.231	-0.438142	0.253925	-1.72548	0.084441	0.543039
Chr1_760503_760929	1680.47	0.0174263	0.124457	0.140019	0.888645	0.952198
Chr1_761156_761340	683.111	0.299037	0.17212	1.73737	0.0823217	0.543039
Chr1_766705_766962	621.627	-0.00774219	0.152266	-0.0508466	0.959448	0.982616
Chr1_767419_767645	516.562	-0.401968	0.238374	-1.68629	0.0917396	0.543039
Chr1_767713_767926	434.479	-0.146031	0.164482	-0.887824	0.374636	0.677806
Chr1_767960_768285	1012.64	0.382203	0.221661	1.72427	0.0846592	0.543039
Chr1_768332_768429	262.164	-0.388332	0.238719	-1.62674	0.103793	0.546164
Chr1_769105_769198	211.119	0.34935	0.274774	1.27141	0.203583	0.582465
Chr1_769299_769673	915.05	-0.155368	0.160671	-0.966993	0.333547	0.654999
Chr1_770765_770884	318.007	0.062092	0.181984	0.341196	0.732956	0.878007
Chr1_771363_771619	613.968	0.304327	0.209372	1.45353	0.146078	0.560298
Chr1_772280_772589	593.202	-0.480809	0.171276	-2.80721	0.00499721	0.543039
Chr1_773008_773469	1349.57	0.19634	0.153351	1.28033	0.200428	0.581326
Chr1_775075_775188	240.601	-0.216518	0.245542	-0.881799	0.377886	0.68015
Chr1_775361_775568	676.049	0.324004	0.16724	1.93736	0.0527008	0.543039
Chr1_779356_779465	253.903	-0.343381	0.229591	-1.49562	0.134754	0.555389
Chr1_780071_780133	191.218	-0.0502454	0.23478	-0.214011	0.830539	0.925558
Chr1_780177_780537	727.662	0.328605	0.189194	1.73687	0.0824105	0.543039
Chr1_782861_782978	315.652	0.230592	0.224005	1.02941	0.303289	0.637153
Chr1_784570_784903	616.415	-0.393487	0.194915	-2.01876	0.0435119	0.543039
Chr1_785459_786310	2595.06	0.0222367	0.10254	0.21686	0.828318	0.924719
Chr1_786415_787138	1875.2	0.187278	0.127706	1.46648	0.142519	0.559311
Chr1_789073_789377	681.175	0.039635	0.145444	0.272511	0.785229	0.904168
Chr1_789493_789587	240.841	-0.188175	0.252923	-0.744	0.456877	0.725067
Chr1_789839_790106	908.599	0.319358	0.187995	1.69876	0.0893644	0.543039
Chr1_792669_792771	242.62	0.599669	0.272648	2.19942	0.0278478	0.543039
Chr1_792906_793508	1305.05	0.074116	0.134976	0.549103	0.582935	0.798274
Chr1_794381_794499	204.789	-0.152322	0.226284	-0.673148	0.500853	0.750432
Chr1_795367_795669	795.397	0.0674379	0.141306	0.477249	0.633185	0.825239
Chr1_796614_796722	237.523	-0.549961	0.234505	-2.3452	0.019017	0.543039
Chr1_798443_798628	468.591	0.0568606	0.189274	0.300415	0.763861	0.894072
Chr1_798877_799161	813.183	0.334063	0.205628	1.6246	0.104248	0.546164
Chr1_802437_802558	251.927	-0.139657	0.228537	-0.61109	0.54114	0.772894
Chr1_802608_802853	439.044	-0.120035	0.173505	-0.691823	0.489049	0.744946
Chr1_802950_803073	269.291	0.0512759	0.206432	0.248391	0.803832	0.912293
Chr1_806515_806965	741.779	-0.249676	0.153387	-1.62775	0.103578	0.546164
Chr1_807160_807435	567.239	0.281998	0.206214	1.3675	0.171468	0.572598
Chr1_807621_807680	141.499	0.383524	0.329107	1.16535	0.243879	0.603243
Chr1_810646_810844	385.325	-0.147081	0.217553	-0.676072	0.498995	0.749108
Chr1_813111_813495	904.305	0.45106	0.208183	2.16665	0.0302615	0.543039
Chr1_816606_816851	486.29	-0.529442	0.226437	-2.33814	0.0193799	0.543039
Chr1_819357_819678	1005.81	0.126766	0.156111	0.81202	0.41678	0.701857
Chr1_822271_822399	254.784	-0.613257	0.322585	-1.90107	0.0572924	0.543039
Chr1_824348_824584	690.024	0.265354	0.157849	1.68107	0.0927499	0.543039
Chr1_826415_826598	536.377	0.128313	0.171599	0.74775	0.454611	0.724045
Chr1_829607_829672	183.837	-0.234676	0.249526	-0.940487	0.346968	0.661908
Chr1_830173_830687	1277.5	0.23559	0.144126	1.63461	0.10213	0.546164
Chr1_835105_835574	1032.77	-0.113283	0.132316	-0.856154	0.391912	0.689226
Chr1_835648_835892	509.675	0.59542	0.250762	2.37444	0.0175757	0.543039
Chr1_840871_841030	297.525	-0.2563	0.214411	-1.19536	0.231945	0.597736
Chr1_844137_844495	1184.28	0.133855	0.148138	0.90358	0.366218	0.672522
Chr1_846527_846780	557.423	-0.246905	0.183897	-1.34263	0.179393	0.57512
Chr1_847694_847913	603.481	0.115006	0.159439	0.721316	0.470715	0.734945
Chr1_849460_850386	1988.39	-0.13441	0.109708	-1.22516	0.220513	0.591016
Chr1_850437_851063	1389.22	0.0280634	0.114558	0.244971	0.806479	0.913297
Chr1_851180_851504	647.363	-0.325683	0.21864	-1.48959	0.136333	0.556406
Chr1_851686_851941	476.343	0.273008	0.185425	1.47234	0.140929	0.559311
Chr1_851997_852388	1055.88	0.181829	0.132711	1.37011	0.170652	0.57202
Chr1_853781_854181	1040.6	0.190241	0.154039	1.23501	0.216826	0.588707
Chr1_854340_854407	212.656	-0.21388	0.230506	-0.927871	0.353475	0.665823
Chr1_856706_856836	271.895	-0.255803	0.209445	-1.22134	0.221959	0.592077
Chr1_859711_859989	822.831	0.215677	0.167622	1.28669	0.198203	0.581057
Chr1_860610_860787	347.985	-0.0328178	0.233154	-0.140756	0.888063	0.951909
Chr1_862837_863069	473.561	-0.321921	0.205099	-1.56959	0.116511	0.550153
Chr1_864171_864577	953.513	0.348716	0.155441	2.2434	0.0248708	0.543039
Chr1_864715_864852	338.651	0.157003	0.204805	0.766598	0.443321	0.717913
Chr1_864896_864960	205.047	0.178857	0.232182	0.770331	0.441103	0.716931
Chr1_865116_865468	1074.53	0.259633	0.177173	1.46542	0.142806	0.559311
Chr1_865604_865657	192.259	0.00557518	0.256361	0.0217474	0.982649	0.993538
Chr1_865807_866143	685.477	-0.247738	0.211151	-1.17327	0.240687	0.601132
Chr1_867667_867980	970.168	0.233042	0.166823	1.39694	0.162431	0.567461
Chr1_868020_868485	1620.64	0.162223	0.164201	0.987957	0.323174	0.648586
Chr1_868661_868996	828.519	0.413289	0.201748	2.04854	0.0405072	0.543039
Chr1_871204_871825	1692.56	0.166918	0.138808	1.20251	0.229167	0.596912
Chr1_875785_876154	914.634	0.136114	0.149189	0.912357	0.361581	0.67052
Chr1_876202_876409	354.493	-0.267438	0.191744	-1.39476	0.163087	0.567602
Chr1_877044_877169	248.343	-0.394241	0.218146	-1.80723	0.0707258	0.543039
Chr1_877517_877641	249.975	0.169704	0.214462	0.7913	0.428769	0.709457
Chr1_877741_877969	761.136	0.174977	0.178048	0.982754	0.325728	0.650274
Chr1_878866_879010	295.603	-0.271601	0.237845	-1.14192	0.253485	0.609665
Chr1_879494_879656	332.16	-0.413081	0.219895	-1.87854	0.0603072	0.543039
Chr1_880092_880584	1344.52	0.204225	0.140424	1.45434	0.145851	0.560137
Chr1_883443_883603	303.78	0.369238	0.202552	1.82293	0.0683146	0.543039
Chr1_883655_883727	203.544	-0.00890983	0.237123	-0.0375746	0.970027	0.988011
Chr1_888005_888257	465.443	0.260474	0.168622	1.54472	0.122413	0.550153
Chr1_888338_888618	581.836	-0.294793	0.231834	-1.27157	0.203527	0.582465
Chr1_889957_890245	753.426	0.306158	0.177856	1.72138	0.0851816	0.543039
Chr1_892385_892517	274.16	0.0614567	0.226135	0.27177	0.785799	0.904168
Chr1_892624_892876	467.22	0.0533988	0.168689	0.316552	0.751584	0.886597
Chr1_894079_894266	387.452	-0.235577	0.213428	-1.10378	0.26969	0.618307
Chr1_896537_896680	414.786	-0.135636	0.203323	-0.6671	0.504708	0.752485
Chr1_896957_897076	315.373	-0.426058	0.212899	-2.00122	0.0453685	0.543039
Chr1_897377_898264	2099.56	0.321077	0.147226	2.18084	0.0291949	0.543039
Chr1_898538_898897	1288.67	0.226328	0.183227	1.23523	0.216744	0.588707
Chr1_899634_900180	2044.57	0.00679858	0.16634	0.0408716	0.967398	0.986635
Chr1_900231_900383	455.089	-0.420227	0.184899	-2.27274	0.0230419	0.543039
Chr1_900602_900711	271.207	0.436622	0.231094	1.88937	0.0588427	0.543039
Chr1_902848_902973	435.53	0.00688593	0.176172	0.0390864	0.968821	0.987251
Chr1_903202_903554	815.787	-0.0122072	0.142965	-0.085386	0.931954	0.969434
Chr1_903702_903819	304.1	0.415015	0.204865	2.0258	0.0427856	0.543039
Chr1_903915_904217	866.862	0.0707803	0.13916	0.508627	0.611013	0.814432
Chr1_904395_904633	521.704	0.0879597	0.173832	0.506003	0.612854	0.815515
Chr1_907302_907673	987.154	0.441782	0.21563	2.04879	0.0404826	0.543039
Chr1_908982_909112	300.364	0.0144675	0.211098	0.0685345	0.94536	0.976614
Chr1_909294_909412	267.931	-0.179972	0.200581	-0.897253	0.369584	0.674629
Chr1_909593_909786	558.1	0.326938	0.168754	1.93737	0.0527004	0.543039
Chr1_909908_910293	888.631	-0.131753	0.166564	-0.791007	0.42894	0.709548
Chr1_912202_912333	253.322	0.187313	0.208332	0.89911	0.368594	0.674137
Chr1_913281_913392	263.4	0.249063	0.20078	1.24048	0.214799	0.588147
Chr1_915442_915566	263.847	-0.544629	0.264893	-2.05603	0.0397794	0.543039
Chr1_916484_917045	968.646	-0.15255	0.133805	-1.14009	0.25425	0.610253
Chr1_917886_918322	1416.44	0.244465	0.151546	1.61314	0.106714	0.546164
Chr1_918704_918899	395.826	-0.129008	0.184635	-0.698719	0.484727	0.742551
Chr1_919073_919234	337.314	-0.20337	0.222382	-0.91451	0.360449	0.670349
Chr1_920846_920997	323.811	0.190491	0.247576	0.769423	0.441642	0.717123
Chr1_921288_921552	481.73	-0.342797	0.237306	-1.44454	0.148589	0.561294
Chr1_922174_922603	977.208	-0.194574	0.140754	-1.38237	0.166859	0.569025
Chr1_927118_927378	506.242	0.0442103	0.171402	0.257934	0.796458	0.908467
Chr1_929044_929124	282.086	0.660538	0.278761	2.36955	0.0178098	0.543039
Chr1_929736_930045	934.798	-0.0281482	0.14403	-0.195433	0.845054	0.932313
Chr1_930306_930378	220.526	-0.297605	0.23152	-1.28544	0.19864	0.581057
Chr1_930569_931040	1323.07	0.12178	0.146417	0.83173	0.405561	0.695591
Chr1_931613_932033	1224.65	0.26621	0.167138	1.59276	0.111214	0.548432
Chr1_932073_932523	1238.06	0.10199	0.124336	0.820276	0.412059	0.700075
Chr1_932911_933198	638.153	0.0953666	0.15177	0.628362	0.529767	0.766222
Chr1_933474_933708	581.777	0.37087	0.164336	2.25678	0.0240216	0.543039
Chr1_936460_936626	335.314	-0.147646	0.213249	-0.692368	0.488706	0.744799
Chr1_936815_937095	616.343	-0.0831333	0.166284	-0.499946	0.617113	0.817975
Chr1_937408_937893	1407.55	0.104028	0.123226	0.844209	0.398552	0.69242
Chr1_938441_938648	360.41	-0.181474	0.199831	-0.908139	0.363805	0.671755
Chr1_943349_943522	685.647	0.207353	0.214244	0.967836	0.333126	0.654595
Chr1_943674_943821	354.179	-0.0200911	0.173631	-0.115712	0.907881	0.960404
Chr1_943880_943936	173.792	-0.112884	0.246736	-0.457508	0.647306	0.831996
Chr1_944405_944635	448.415	-0.0608733	0.19958	-0.305007	0.760361	0.891872
Chr1_951704_952653	2450.14	-0.0068292	0.121069	-0.0564074	0.955017	0.981172
Chr1_952717_952799	197.052	-0.321	0.230475	-1.39278	0.163688	0.567602
Chr1_954174_954278	234.941	0.324847	0.217466	1.49378	0.135232	0.555389
Chr1_954416_954578	416.582	0.156761	0.213457	0.73439	0.462711	0.729001
Chr1_956033_956215	393.648	-0.377207	0.244877	-1.54039	0.123464	0.550153
Chr1_956578_957235	1537.38	-0.126373	0.118619	-1.06537	0.286707	0.626752
Chr1_957971_958477	1149.15	0.0970878	0.135928	0.714259	0.475067	0.737304
Chr1_959282_959353	187.466	-0.394635	0.274073	-1.43989	0.149898	0.56142
Chr1_960692_960752	156.071	0.343034	0.314181	1.09184	0.274905	0.62027
Chr1_960814_961057	494.751	-0.073293	0.180571	-0.405895	0.68482	0.85294
Chr1_961156_961216	182.465	-0.171354	0.325847	-0.525872	0.598977	0.807232
Chr1_961284_962010	1531.08	0.12543	0.123427	1.01623	0.30952	0.641411
Chr1_964413_964564	283.428	-0.340117	0.220214	-1.54448	0.122471	0.550153
Chr1_966688_967340	1440.53	0.0688592	0.118263	0.582254	0.560395	0.783961
Chr1_967568_967772	532.301	0.0962235	0.161426	0.596086	0.551118	0.779264
Chr1_968566_968644	177.329	-0.420359	0.282227	-1.48944	0.136372	0.556406
Chr1_970174_970333	329.954	-0.405042	0.258705	-1.56565	0.117431	0.550153
Chr1_970653_970914	498.274	-0.0243414	0.180041	-0.135199	0.892454	0.954207
Chr1_972830_973000	348.207	-0.370598	0.215174	-1.72232	0.0850119	0.543039
Chr1_973051_973372	826.131	0.0811767	0.140065	0.579565	0.562208	0.784978
Chr1_973941_974164	402.082	-0.517186	0.217849	-2.37405	0.0175942	0.543039
Chr1_975048_975245	435.26	-0.123945	0.214077	-0.578973	0.562607	0.785121
Chr1_975438_975647	508.583	0.232963	0.189118	1.23184	0.21801	0.589246
Chr1_975687_975872	457.79	-0.389854	0.203138	-1.91916	0.0549643	0.543039
Chr1_976521_976654	379.554	0.410993	0.2111	1.94691	0.0515458	0.543039
Chr1_977697_977895	457.18	0.0015028	0.178994	0.00839581	0.993301	0.997341
Chr1_978146_978918	1597.58	0.0414738	0.116792	0.355109	0.722508	0.871566
Chr1_979008_979329	870.615	-0.0143484	0.135554	-0.105849	0.915702	0.963483
Chr1_979433_979539	267.283	0.251436	0.202212	1.24343	0.213711	0.58795
Chr1_981815_982212	1448.92	0.193115	0.151237	1.27691	0.201635	0.581891
Chr1_982461_982559	267.901	0.0403189	0.203165	0.198454	0.84269	0.931053
Chr1_983369_984636	3735.58	0.159369	0.122482	1.30115	0.193206	0.578629
Chr1_984854_985148	569.523	-0.255758	0.184025	-1.3898	0.164588	0.567602
Chr1_985617_985803	378.141	-0.192247	0.225881	-0.851101	0.394713	0.690006
Chr1_987998_988136	325.373	-0.0755743	0.192838	-0.391906	0.695128	0.858513
Chr1_988668_988824	291.566	-0.482861	0.243525	-1.9828	0.0473902	0.543039
Chr1_990845_991204	594.067	0.0275176	0.168105	0.163693	0.869973	0.944725
Chr1_992889_993446	1499.28	0.178031	0.17479	1.01854	0.308422	0.640631
Chr1_994962_995127	321.94	-0.502087	0.219091	-2.29168	0.0219238	0.543039
Chr1_995652_996114	1109.12	0.206003	0.134737	1.52893	0.126282	0.550153
Chr1_996745_996796	172.117	0.145651	0.346205	0.420708	0.673969	0.846854
Chr1_1000495_1000822	839.994	0.354666	0.240994	1.47168	0.141108	0.559311
Chr1_1001038_1001195	408.985	-0.185478	0.192522	-0.963412	0.335341	0.655791
Chr1_1004477_1004895	870.949	-0.00187837	0.134444	-0.0139714	0.988853	0.996003
Chr1_1005001_1005068	172.751	0.155322	0.25025	0.620668	0.534818	0.768853
Chr1_1008093_1008220	301.874	-0.145591	0.210037	-0.693169	0.488204	0.744603
Chr1_1008263_1008325	171.907	-0.0832003	0.254352	-0.327106	0.743587	0.883446
Chr1_1008374_1008625	685.615	-0.0081764	0.151626	-0.0539247	0.956995	0.981986
Chr1_1011084_1011438	1055.63	0.0624553	0.142907	0.437035	0.662086	0.839779
Chr1_1013580_1013712	508.712	0.915995	0.888072	1.03144	0.302333	0.636985
Chr1_1016483_1016586	257.166	-0.380137	0.236966	-1.60418	0.108674	0.54646
Chr1_1017681_1018164	1550.71	0.114226	0.113887	1.00297	0.315873	0.644372
Chr1_1019122_1019190	242.23	-0.745689	0.289046	-2.57983	0.00988504	0.543039
Chr1_1020472_1020582	259.632	-0.316091	0.246541	-1.2821	0.199806	0.58124
Chr1_1022075_1022369	612.284	0.201051	0.153567	1.3092	0.190465	0.577003
Chr1_1022812_1022927	266.821	0.159572	0.196128	0.81361	0.415868	0.701804
Chr1_1023149_1023375	427.974	-0.360729	0.210575	-1.71306	0.0867008	0.543039
Chr1_1023700_1024747	2682.25	0.0408808	0.110541	0.369825	0.711513	0.866432
Chr1_1028832_1029648	1828.15	0.103962	0.117368	0.885776	0.375738	0.67856
Chr1_1030509_1030703	487.389	0.477987	0.207593	2.30252	0.0213057	0.543039
Chr1_1030753_1030874	279.255	0.26328	0.19586	1.34423	0.178875	0.574722
Chr1_1030932_1031131	464.39	-0.192021	0.188118	-1.02075	0.307373	0.640252
Chr1_1033347_1033528	354.497	-0.474803	0.25989	-1.82694	0.0677092	0.543039
Chr1_1036151_1036556	1140.43	0.481264	0.231562	2.07834	0.0376781	0.543039
Chr1_1040265_1040430	356.85	0.185328	0.193334	0.958592	0.337764	0.657132
Chr1_1043194_1043415	428.592	0.0853809	0.173632	0.491733	0.622908	0.821169
Chr1_1043822_1043975	350.242	0.107324	0.182499	0.588079	0.556479	0.781529
Chr1_1044237_1044417	323.245	-0.0951197	0.214732	-0.44297	0.657787	0.837272
Chr1_1044527_1044898	672.372	-0.118225	0.172946	-0.683595	0.494231	0.747191
Chr1_1045055_1045194	334.063	-0.106849	0.206341	-0.517827	0.604579	0.810829
Chr1_1045381_1045581	393.374	-0.228019	0.2304	-0.989664	0.322339	0.648061
Chr1_1048790_1048922	216.314	0.287744	0.295559	0.973557	0.330276	0.653068
Chr1_1049744_1050265	1607.59	0.272121	0.14525	1.87347	0.0610041	0.543039
Chr1_1051140_1051495	786.212	0.173656	0.192227	0.90339	0.366319	0.672522
Chr1_1053704_1053786	197.495	-0.0229784	0.235836	-0.0974335	0.922382	0.96566
Chr1_1055281_1055433	295.193	0.0263424	0.203022	0.129752	0.896763	0.955723
Chr1_1055634_1055754	281.283	-0.539816	0.306616	-1.76056	0.0783124	0.543039
Chr1_1056834_1057007	326.039	0.207318	0.179285	1.15636	0.247534	0.605905
Chr1_1059263_1059496	588.904	0.0784849	0.19909	0.394219	0.693419	0.857622
Chr1_1061031_1061273	518.664	-0.320934	0.2226	-1.44175	0.149372	0.56142
Chr1_1064049_1064236	361.233	0.246772	0.192382	1.28272	0.19959	0.58124
Chr1_1064301_1064633	1162.19	0.0872808	0.153071	0.570197	0.568544	0.789061
Chr1_1070613_1070696	234.964	0.320313	0.304508	1.0519	0.292844	0.630053
Chr1_1070961_1071273	910.399	0.309255	0.152281	2.03082	0.0422729	0.543039
Chr1_1071361_1073388	5072.18	-0.136047	0.104272	-1.30473	0.191985	0.578334
Chr1_1080519_1081227	1877.72	0.0786743	0.111888	0.703154	0.48196	0.741118
Chr1_1084277_1084928	1760.21	0.230741	0.134492	1.71564	0.0862272	0.543039
Chr1_1085122_1085339	405.825	0.0616459	0.186339	0.330827	0.740775	0.882571
Chr1_1085574_1085953	1493.8	-0.102254	0.133636	-0.765168	0.444171	0.718462
Chr1_1086005_1086230	670.306	0.229766	0.140693	1.6331	0.102448	0.546164
Chr1_1095724_1095846	296.872	-0.252383	0.194083	-1.30039	0.193468	0.578629
Chr1_1096173_1096424	506.666	0.250534	0.183386	1.36616	0.17189	0.572598
Chr1_1096586_1097047	1097.89	0.311705	0.166115	1.87644	0.0605952	0.543039
Chr1_1099865_1100041	367.108	0.190468	0.211508	0.900521	0.367843	0.673322
Chr1_1101756_1101857	320.918	-0.798073	0.31661	-2.52068	0.0117128	0.543039
Chr1_1101973_1102145	315.404	-0.395238	0.245268	-1.61146	0.10708	0.546164
Chr1_1103083_1103624	1069.38	-0.0123196	0.128093	-0.0961768	0.92338	0.96566
Chr1_1103965_1104165	441.103	-0.143641	0.171923	-0.835494	0.403439	0.694408
Chr1_1104349_1104601	964.213	-0.120981	0.138259	-0.875029	0.381558	0.68272
Chr1_1105367_1105575	460.254	0.156596	0.174391	0.897963	0.369205	0.674408
Chr1_1105954_1106007	169.023	-0.241162	0.240264	-1.00374	0.315504	0.644234
Chr1_1106070_1106476	1141.65	0.241383	0.14143	1.70673	0.0878722	0.543039
Chr1_1108588_1109232	1670.46	0.133633	0.127564	1.04758	0.294833	0.631504
Chr1_1109325_1109478	372.29	0.115673	0.179485	0.644469	0.519272	0.760285
Chr1_1110655_1110831	330.59	-0.321128	0.193783	-1.65716	0.0974881	0.543819
Chr1_1113280_1113413	278.942	-0.195285	0.239077	-0.81683	0.414026	0.701481
Chr1_1113793_1114473	1516.23	-0.0625332	0.116876	-0.535038	0.592623	0.803715
Chr1_1119596_1119817	400.787	-0.154163	0.171487	-0.898979	0.368664	0.67419
Chr1_1120645_1120828	351.219	-0.209573	0.203143	-1.03165	0.302235	0.636985
Chr1_1120983_1121177	378.738	0.0881027	0.175622	0.501661	0.615906	0.81749
Chr1_1121258_1121598	733.117	-0.169497	0.166438	-1.01838	0.308496	0.640631
Chr1_1123068_1123497	726.484	-0.0725595	0.144282	-0.502899	0.615035	0.816929
Chr1_1124485_1124572	204.563	-0.283988	0.231608	-1.22616	0.220138	0.590693
Chr1_1125159_1125532	1054.03	-0.0911392	0.13071	-0.697264	0.485638	0.743253
Chr1_1128063_1128131	215.205	-0.223793	0.241974	-0.924864	0.355037	0.667032
Chr1_1129390_1129925	1482.59	0.118399	0.157247	0.752947	0.451482	0.722305
Chr1_1130043_1130363	867.687	0.171319	0.172319	0.994199	0.320126	0.646452
Chr1_1130994_1131097	310.902	-0.390281	0.241165	-1.61832	0.105595	0.546164
Chr1_1131420_1131655	605.913	0.152522	0.206309	0.739291	0.459731	0.726836
Chr1_1131712_1132112	1002.87	0.206285	0.151085	1.36536	0.17214	0.572598
Chr1_1133605_1134119	1498.96	-0.0826969	0.136978	-0.603724	0.546027	0.775927
Chr1_1134216_1134799	1514.86	0.0247388	0.139718	0.177063	0.859459	0.939528
Chr1_1135542_1135648	270.648	-0.0629416	0.247832	-0.253969	0.799519	0.909911
Chr1_1135739_1135792	214.03	-0.569796	0.280121	-2.0341	0.0419411	0.543039
Chr1_1136144_1136276	424.133	0.0246725	0.166424	0.148251	0.882145	0.949527
Chr1_1138888_1139027	369.564	-0.0913047	0.190806	-0.47852	0.63228	0.824884
Chr1_1139868_1140255	1450.2	0.210007	0.142652	1.47217	0.140975	0.559311
Chr1_1140565_1140731	406.938	0.266977	0.185503	1.4392	0.150093	0.56142
Chr1_1141344_1141831	1478.29	0.0537029	0.121472	0.442103	0.658415	0.837713
Chr1_1143006_1143332	1413.31	0.0403568	0.143627	0.280982	0.778724	0.902088
Chr1_1143653_1144126	1389.74	0.222622	0.203799	1.09236	0.274673	0.619899
Chr1_1145776_1146127	688.384	-0.124908	0.19207	-0.650325	0.515482	0.757944
Chr1_1146378_1146517	365.464	0.267258	0.273852	0.975922	0.329103	0.652025
Chr1_1146778_1146849	218.733	-0.0310587	0.213908	-0.145196	0.884556	0.95064
Chr1_1147443_1147740	655.815	-0.191654	0.183478	-1.04456	0.296225	0.63248
Chr1_1148382_1148797	996.068	0.2449	0.158443	1.54567	0.122184	0.550153
Chr1_1154558_1154799	730.932	0.188793	0.16194	1.16582	0.243688	0.603243
Chr1_1154853_1155115	602.563	0.387102	0.201651	1.91966	0.0549002	0.543039
Chr1_1155269_1155322	178.914	-0.332457	0.262687	-1.2656	0.205656	0.584303
Chr1_1157740_1158079	865.03	0.238982	0.191998	1.24471	0.213238	0.587819
Chr1_1158729_1159511	1671.8	-0.00980098	0.110378	-0.0887947	0.929245	0.968297
Chr1_1159951_1160218	543.103	-0.105957	0.165958	-0.638455	0.523178	0.762334
Chr1_1161330_1161514	370.869	-0.488984	0.247925	-1.9723	0.0485749	0.543039
Chr1_1161948_1162199	742.955	0.293265	0.161781	1.81273	0.0698731	0.543039
Chr1_1162528_1162712	421.214	-0.278638	0.180383	-1.5447	0.122419	0.550153
Chr1_1162772_1162901	285.107	0.197703	0.193042	1.02414	0.305767	0.639136
Chr1_1163610_1163708	209.94	-0.28275	0.255923	-1.10482	0.269236	0.618307
Chr1_1164773_1165284	937.18	0.244958	0.176074	1.39122	0.164159	0.567602
Chr1_1166561_1166734	367.726	0.110996	0.177852	0.624091	0.532568	0.767846
Chr1_1166765_1166902	347.384	0.0988057	0.178265	0.554263	0.579399	0.796527
Chr1_1167077_1167435	1044.27	0.193464	0.187576	1.03139	0.302356	0.636985
Chr1_1168796_1169094	760.195	0.0758679	0.168421	0.450467	0.652374	0.83418
Chr1_1169406_1170145	1841.83	0.104136	0.111712	0.932178	0.351244	0.664785
Chr1_1170616_1170701	257.724	-0.316081	0.264982	-1.19284	0.232933	0.598198
Chr1_1171621_1171822	720.563	0.132545	0.198728	0.666967	0.504793	0.752526
Chr1_1172154_1172367	420.801	-0.431296	0.192068	-2.24554	0.0247333	0.543039
Chr1_1172856_1173109	550.662	0.19165	0.156959	1.22102	0.222079	0.592077
Chr1_1173180_1173646	885.334	-0.245178	0.190051	-1.29006	0.197028	0.580536
Chr1_1174246_1174503	659.089	0.197425	0.185693	1.06318	0.287701	0.627319
Chr1_1174825_1175156	651.958	0.0768158	0.156582	0.49058	0.623723	0.821427
Chr1_1176492_1176584	222.324	-0.0607653	0.215256	-0.282294	0.777718	0.90146
Chr1_1179214_1179389	334.522	-0.251132	0.194298	-1.29251	0.196182	0.579777
Chr1_1183673_1183779	347.637	0.0363325	0.184852	0.196549	0.844181	0.931879
Chr1_1183895_1184155	569.667	-0.176389	0.176451	-0.999648	0.317481	0.644712
Chr1_1185394_1185744	798.448	-0.0123186	0.175008	-0.0703889	0.943884	0.9759
Chr1_1188289_1188945	1793.18	0.0690499	0.120017	0.575336	0.565064	0.786804
Chr1_1191336_1191630	1148.63	-0.00615035	0.144735	-0.0424937	0.966105	0.986153
Chr1_1193703_1194040	1238.22	0.131153	0.127985	1.02475	0.30548	0.639008
Chr1_1194084_1194236	312.984	0.0253824	0.202418	0.125396	0.90021	0.956781
Chr1_1195050_1195165	248.401	-0.168119	0.254652	-0.66019	0.509132	0.754748
Chr1_1195786_1196107	721.62	0.187938	0.142183	1.3218	0.186235	0.576544
Chr1_1196893_1197018	274.822	-0.202939	0.20146	-1.00734	0.313771	0.643517
Chr1_1197632_1197777	330.673	0.399659	0.197158	2.0271	0.0426524	0.543039
Chr1_1197992_1198278	723.266	0.324646	0.167353	1.93989	0.0523936	0.543039
Chr1_1201241_1201672	877.129	0.0831798	0.144308	0.576403	0.564343	0.78658
Chr1_1201922_1202284	1136.4	-0.024465	0.124285	-0.196846	0.843948	0.931825
Chr1_1205783_1205932	327.295	-0.246284	0.27005	-0.911994	0.361772	0.67052
Chr1_1206075_1206277	400.731	-0.464885	0.261748	-1.77608	0.0757198	0.543039
Chr1_1206331_1206821	1021.02	-0.143856	0.180748	-0.795896	0.426092	0.708346
Chr1_1207091_1207378	709.902	-0.162211	0.171126	-0.947904	0.343179	0.659385
Chr1_1207944_1208245	618.969	-0.261746	0.208029	-1.25822	0.208313	0.585537
Chr1_1210902_1211080	384.826	0.119816	0.186322	0.643055	0.520188	0.760777
Chr1_1215112_1215355	476.696	-0.22561	0.197208	-1.14402	0.252616	0.609062
Chr1_1215405_1216151	1848.02	0.0264972	0.117588	0.22534	0.821715	0.921324
Chr1_1216559_1216866	535.4	-0.46098	0.20962	-2.19913	0.0278689	0.543039
Chr1_1217293_1217418	265.962	-0.0868876	0.223386	-0.388957	0.697308	0.859324
Chr1_1220737_1221282	1042.29	-0.101778	0.156078	-0.652093	0.514341	0.757281
Chr1_1222078_1222198	283.141	-0.0909434	0.193099	-0.470969	0.637663	0.827176
Chr1_1222370_1222459	241.726	-0.28735	0.257838	-1.11446	0.265083	0.616649
Chr1_1224464_1224798	891.189	0.0437322	0.152648	0.28649	0.774503	0.899733
Chr1_1225095_1225426	690.835	-0.386222	0.206709	-1.86843	0.0617022	0.543039
Chr1_1226126_1226631	1285.63	0.0688507	0.116026	0.593407	0.552909	0.779997
Chr1_1227336_1227441	230.897	-0.423085	0.28627	-1.47792	0.139428	0.559213
Chr1_1228497_1228667	320.328	-0.632809	0.242727	-2.60708	0.00913171	0.543039
Chr1_1230833_1231228	949.129	0.21205	0.192038	1.10421	0.269502	0.618307
Chr1_1231500_1231734	490.841	0.490824	0.253643	1.9351	0.0529778	0.543039
Chr1_1232264_1232354	196.516	0.37286	0.226344	1.64732	0.0994927	0.545762
Chr1_1232480_1232620	321.467	0.228324	0.240486	0.949429	0.342402	0.658747
Chr1_1233208_1233603	950.495	-0.0524357	0.137611	-0.381044	0.703171	0.861855
Chr1_1233635_1233831	429.889	-0.179844	0.17986	-0.999912	0.317353	0.644712
Chr1_1234046_1234457	868.349	-0.508325	0.207492	-2.44986	0.0142913	0.543039
Chr1_1235949_1236144	617.465	0.326458	0.190698	1.71191	0.0869129	0.543039
Chr1_1236333_1236873	1435.48	0.148133	0.145482	1.01823	0.308571	0.640631
Chr1_1238927_1239079	299.179	0.174414	0.234625	0.743374	0.457255	0.725226
Chr1_1239693_1239943	501.45	-0.159768	0.200381	-0.797321	0.425265	0.707831
Chr1_1240055_1240159	347.289	0.314341	0.274276	1.14607	0.251765	0.608742
Chr1_1240210_1240473	960.101	0.35155	0.235876	1.4904	0.136119	0.556406
Chr1_1242132_1242354	444.828	0.0734924	0.179484	0.409465	0.682199	0.85152
Chr1_1242458_1242648	485.14	0.067974	0.177738	0.382438	0.702136	0.86148
Chr1_1244026_1244548	1195.5	0.0515067	0.123914	0.415663	0.677656	0.84864
Chr1_1246212_1246371	439.182	0.0824023	0.181188	0.454788	0.649262	0.833446
Chr1_1248686_1249557	1856.6	0.111583	0.124781	0.894231	0.371199	0.675714
Chr1_1251659_1251812	369.834	0.186061	0.199509	0.932594	0.35103	0.664743
Chr1_1252880_1252940	175.641	-0.536132	0.281808	-1.90247	0.0571094	0.543039
Chr1_1258314_1258560	554.929	0.150253	0.168301	0.892764	0.371984	0.676137
Chr1_1260953_1261104	299.928	-0.258133	0.222709	-1.15906	0.246433	0.605215
Chr1_1261406_1261757	1445.78	0.260664	0.186695	1.3962	0.162653	0.567557
Chr1_1272506_1272786	806.617	0.140831	0.182559	0.771428	0.440453	0.716441
Chr1_1274054_1274464	1133.09	0.153126	0.151009	1.01402	0.310574	0.641914
Chr1_1275441_1275649	446.536	-0.166132	0.174751	-0.950678	0.341768	0.658747
Chr1_1278657_1278764	252.084	-0.305405	0.278953	-1.09483	0.273593	0.619761
Chr1_1279204_1279416	411.975	-0.203791	0.198226	-1.02807	0.303916	0.637668
Chr1_1280250_1280356	259.396	0.187464	0.291219	0.643723	0.519755	0.760523
Chr1_1281051_1281316	522.875	0.0762396	0.194533	0.39191	0.695125	0.858513
Chr1_1281921_1282160	446.246	-0.454284	0.237293	-1.91444	0.055564	0.543039
Chr1_1286491_1286776	708.328	0.305417	0.168461	1.81298	0.0698345	0.543039
Chr1_1287045_1287170	299.524	-0.532788	0.251337	-2.11982	0.0340216	0.543039
Chr1_1287250_1287336	195.524	-0.272465	0.234127	-1.16375	0.244525	0.603655
Chr1_1288800_1288949	387.11	0.343412	0.203046	1.6913	0.0907799	0.543039
Chr1_1289782_1289892	223.546	-0.241733	0.24012	-1.00672	0.31407	0.643772
Chr1_1291058_1291344	1094.12	0.22987	0.184819	1.24376	0.213589	0.587819
Chr1_1291895_1292095	492.017	0.191346	0.17208	1.11196	0.266153	0.617259
Chr1_1293142_1293490	676.975	-0.0158813	0.144293	-0.110062	0.91236	0.962095
Chr1_1293528_1293780	440.179	-0.0187142	0.176257	-0.106176	0.915443	0.963394
Chr1_1294224_1294546	652.895	-0.085104	0.14481	-0.587694	0.556738	0.781821
Chr1_1294612_1294858	467.582	0.0140104	0.169653	0.0825827	0.934183	0.970451
Chr1_1298265_1298393	261.718	-0.406767	0.205204	-1.98225	0.0474508	0.543039
Chr1_1298929_1299273	778.541	0.245704	0.166396	1.47662	0.139778	0.559311
Chr1_1299343_1299922	1315.59	-0.12683	0.133033	-0.953369	0.340403	0.658638
Chr1_1299994_1300395	772.87	-0.356873	0.193152	-1.84763	0.0646565	0.543039
Chr1_1301976_1302096	272.685	-0.337975	0.213832	-1.58056	0.113978	0.550153
Chr1_1303061_1303343	655.515	0.086065	0.149267	0.576586	0.564219	0.786468
Chr1_1305553_1305875	784.438	0.124126	0.14234	0.872038	0.383187	0.683609
Chr1_1305978_1306223	618.066	-0.212071	0.158177	-1.34072	0.180011	0.57512
Chr1_1306456_1306739	640.059	-0.31212	0.182218	-1.7129	0.0867316	0.543039
Chr1_1307007_1307362	826.827	0.174533	0.175495	0.994517	0.319971	0.646422
Chr1_1307822_1308191	1139.48	0.250389	0.191755	1.30578	0.191628	0.578176
Chr1_1308678_1308778	274.472	0.349352	0.213303	1.63782	0.101459	0.546164
Chr1_1309274_1309441	505.708	0.066291	0.17129	0.387011	0.698748	0.859851
Chr1_1310309_1310414	309.34	-0.0542882	0.194468	-0.279163	0.78012	0.902695
Chr1_1310915_1311342	1013.48	0.169177	0.1398	1.21013	0.226229	0.594363
Chr1_1311848_1312071	489.49	-0.390839	0.229301	-1.70448	0.0882923	0.543039
Chr1_1312569_1313333	2440.97	0.0390834	0.11485	0.340301	0.73363	0.878306
Chr1_1313460_1313607	565.394	0.00723827	0.166839	0.0433849	0.965395	0.985925
Chr1_1315662_1315939	635.609	-0.244159	0.171116	-1.42686	0.153619	0.562594
Chr1_1320706_1321264	1359.06	0.0910194	0.140466	0.647983	0.516996	0.758901
Chr1_1321353_1321604	458.284	0.0883655	0.195354	0.452335	0.651027	0.833843
Chr1_1321689_1321963	880.113	0.424524	0.209185	2.02942	0.0424152	0.543039
Chr1_1324575_1324910	752.306	-0.353109	0.174207	-2.02695	0.0426676	0.543039
Chr1_1325062_1325290	475.829	-0.408632	0.185232	-2.20605	0.0273802	0.543039
Chr1_1331171_1331394	600.305	0.266013	0.226266	1.17567	0.239728	0.600851
Chr1_1331490_1331791	549.486	-0.372517	0.18918	-1.96912	0.0489398	0.543039
Chr1_1332228_1332402	335.503	-0.513417	0.206605	-2.48501	0.0129548	0.543039
Chr1_1333513_1333812	642.382	0.451664	0.20889	2.16221	0.0306023	0.543039
Chr1_1333917_1334013	225.564	-0.22203	0.221011	-1.00461	0.315083	0.643959
Chr1_1334247_1334306	183.435	-0.591545	0.271215	-2.18109	0.0291765	0.543039
Chr1_1336094_1336525	982.848	-0.374494	0.136113	-2.75134	0.00593521	0.543039
Chr1_1337302_1337395	198.844	-0.598728	0.277817	-2.15512	0.0311528	0.543039
Chr1_1337804_1338282	1302.09	0.126561	0.154117	0.821201	0.411532	0.700042
Chr1_1338436_1339186	1696.41	-0.243781	0.118092	-2.06433	0.0389868	0.543039
Chr1_1339413_1339740	858.338	-0.140764	0.143911	-0.978136	0.328007	0.651263
Chr1_1340629_1340809	396.518	-0.172792	0.177262	-0.97478	0.329669	0.65258
Chr1_1343609_1343762	341.208	0.211731	0.219716	0.963657	0.335218	0.655739
Chr1_1343942_1344180	553.793	-0.0669832	0.156478	-0.428067	0.668602	0.844161
Chr1_1344710_1345042	1016.39	0.1583	0.146719	1.07893	0.280619	0.623971
Chr1_1346278_1346392	234.983	-0.0857194	0.234345	-0.365784	0.714526	0.867673
Chr1_1348500_1348609	232.515	-0.154931	0.220083	-0.703965	0.481455	0.740753
Chr1_1349199_1349563	640.241	-0.243423	0.165475	-1.47106	0.141274	0.559311
Chr1_1349631_1350227	2393.88	0.00937059	0.115298	0.0812725	0.935225	0.970997
Chr1_1355302_1356478	3114.57	0.085245	0.109288	0.780004	0.435389	0.713673
Chr1_1358337_1358538	604.026	0.0356666	0.156339	0.228136	0.819541	0.920867
Chr1_1361947_1362543	1447.19	0.0677134	0.122747	0.551651	0.581187	0.797542
Chr1_1362893_1363073	328.5	-0.328979	0.210915	-1.55977	0.118815	0.550153
Chr1_1364946_1365228	766.91	0.0970466	0.152906	0.634681	0.525636	0.763843
Chr1_1367897_1368052	285.959	-0.604537	0.2456	-2.46147	0.0138371	0.543039
Chr1_1368773_1369240	1240.47	0.138274	0.136552	1.01261	0.311248	0.642095
Chr1_1373031_1373131	247.847	0.355444	0.268028	1.32614	0.184792	0.576544
Chr1_1373365_1373599	467.929	-0.11589	0.184059	-0.629635	0.528933	0.765768
Chr1_1375685_1376018	995.693	0.336329	0.183701	1.83084	0.0671238	0.543039
Chr1_1379105_1379402	567.669	-0.0757905	0.166815	-0.454338	0.649585	0.833576
Chr1_1380030_1380103	179.716	0.119067	0.255966	0.465167	0.641812	0.829374
Chr1_1380750_1380853	216.412	-0.49157	0.312041	-1.57534	0.115178	0.550153
Chr1_1383700_1383890	700.372	0.28545	0.146792	1.9446	0.0518237	0.543039
Chr1_1385152_1385274	253.459	-0.288594	0.254385	-1.13448	0.256595	0.611789
Chr1_1388999_1389126	271.009	-0.0241989	0.193847	-0.124835	0.900654	0.957031
Chr1_1391139_1391275	257.47	0.249563	0.213224	1.17043	0.241829	0.602028
Chr1_1391317_1391399	206.596	0.00635425	0.219445	0.028956	0.9769	0.990964
Chr1_1391563_1391738	369.253	-0.0422514	0.182336	-0.231723	0.816753	0.919093
Chr1_1395994_1396290	841.018	0.108596	0.162314	0.669053	0.503462	0.75204
Chr1_1396321_1396485	323.655	-0.18603	0.198407	-0.937617	0.348441	0.662667
Chr1_1399038_1399278	729.691	0.332633	0.16644	1.99852	0.0456601	0.543039
Chr1_1400622_1400933	646.039	0.265133	0.175745	1.50862	0.131396	0.553872
Chr1_1401262_1401442	314.365	-0.246409	0.228264	-1.07949	0.280369	0.623971
Chr1_1402918_1403167	487.294	-0.324431	0.204685	-1.58503	0.11296	0.549259
Chr1_1404895_1405093	362.343	-0.121202	0.246662	-0.491368	0.623166	0.821289
Chr1_1407467_1408066	1422.31	0.139382	0.145192	0.959979	0.337066	0.656683
Chr1_1410711_1411234	1390.87	0.157795	0.130916	1.20532	0.228081	0.596328
Chr1_1416076_1416355	705.248	0.355789	0.187289	1.89968	0.0574752	0.543039
Chr1_1416366_1416536	337.367	-0.213022	0.223931	-0.951286	0.341459	0.658747
Chr1_1417135_1417333	354.472	-0.232488	0.183844	-1.26459	0.206017	0.584374
Chr1_1418469_1418711	772.341	0.268038	0.197613	1.35638	0.174978	0.572662
Chr1_1418858_1418964	239.034	-0.120576	0.206942	-0.582655	0.560125	0.783815
Chr1_1419070_1419242	362.399	0.0158765	0.201688	0.0787184	0.937257	0.972149
Chr1_1421747_1421961	519.985	0.39383	0.194176	2.02821	0.0425386	0.543039
Chr1_1422104_1423044	2521.5	0.122225	0.130197	0.938766	0.347851	0.662346
Chr1_1423143_1423409	627.713	-0.198641	0.151369	-1.3123	0.189418	0.576668
Chr1_1423812_1423958	319.058	0.0304398	0.213475	0.142592	0.886612	0.951326
Chr1_1424022_1424401	1001.55	0.116221	0.139285	0.834412	0.404049	0.694478
Chr1_1425093_1425299	506.462	0.0845108	0.163012	0.518434	0.604156	0.810322
Chr1_1425398_1425603	477.344	0.329082	0.213477	1.54153	0.123188	0.550153
Chr1_1426498_1426837	849.498	0.332832	0.179986	1.84921	0.064428	0.543039
Chr1_1427574_1427693	292.081	0.473474	0.228927	2.06823	0.0386179	0.543039
Chr1_1430100_1430257	443.564	0.204899	0.185243	1.10611	0.268679	0.617687
Chr1_1430983_1431444	1013.15	-0.114481	0.156367	-0.732129	0.46409	0.730118
Chr1_1431657_1431808	317.779	0.0311507	0.196684	0.15838	0.874158	0.946175
Chr1_1432789_1433073	764.123	0.193993	0.161633	1.20021	0.230058	0.597119
Chr1_1433161_1434928	4141.89	0.123353	0.102752	1.20049	0.229949	0.597004
Chr1_1437469_1438245	1792.65	-0.0852442	0.133101	-0.64045	0.52188	0.761598
Chr1_1441362_1441501	298.368	0.0769589	0.198147	0.388392	0.697726	0.85954
Chr1_1445026_1445173	311.632	0.163621	0.183275	0.892762	0.371985	0.676137
Chr1_1448780_1448872	203.111	-0.437058	0.263781	-1.6569	0.0975397	0.543819
Chr1_1450841_1451290	1266.29	-0.0407502	0.120166	-0.339116	0.734522	0.878964
Chr1_1454535_1454668	252.307	0.286468	0.227577	1.25878	0.208112	0.585505
Chr1_1454789_1454945	389.633	-0.296175	0.185146	-1.59969	0.109668	0.546481
Chr1_1455157_1455446	1118.4	-0.134251	0.127991	-1.04891	0.294221	0.631142
Chr1_1455787_1456026	551.729	-0.160288	0.14994	-1.06902	0.285062	0.626295
Chr1_1456251_1456333	226.463	-0.344283	0.236859	-1.45353	0.146076	0.560298
Chr1_1456473_1457143	1604.99	0.0314904	0.112288	0.280443	0.779137	0.902206
Chr1_1458604_1459072	1225.31	0.177337	0.18737	0.946453	0.343917	0.659754
Chr1_1461203_1461325	230	0.0965904	0.23424	0.412356	0.680078	0.849702
Chr1_1461626_1461943	586.612	-0.148518	0.155109	-0.957509	0.33831	0.657214
Chr1_1462145_1462438	1071.29	0.221135	0.202322	1.09298	0.274401	0.619899
Chr1_1462667_1462789	339.213	-0.0691725	0.191984	-0.360304	0.71862	0.869577
Chr1_1462845_1463135	482.702	0.249541	0.177317	1.40732	0.159334	0.565108
Chr1_1467719_1467821	232.867	0.111914	0.219145	0.510688	0.60957	0.813637
Chr1_1468150_1468375	426.026	-0.0726716	0.184791	-0.393263	0.694125	0.85803
Chr1_1468646_1469024	697.001	-0.102177	0.152444	-0.670258	0.502693	0.751347
Chr1_1469096_1469647	1071.17	0.0068405	0.146091	0.0468236	0.962654	0.984563
Chr1_1470885_1471158	475.696	-0.0579073	0.186625	-0.310287	0.756342	0.889241
Chr1_1471248_1471422	349.597	0.151643	0.198696	0.763191	0.44535	0.718754
Chr1_1476125_1476491	916.301	0.0403209	0.136366	0.295681	0.767474	0.89594
Chr1_1476669_1476901	444.118	-0.0676415	0.193628	-0.349336	0.726837	0.874706
Chr1_1477137_1477462	694.187	-0.275374	0.154729	-1.77972	0.0751222	0.543039
Chr1_1477514_1477650	311.026	0.0476592	0.194094	0.245547	0.806033	0.913172
Chr1_1478725_1479843	2133.57	0.0572766	0.110194	0.519778	0.603218	0.810069
Chr1_1479957_1480188	455.407	-0.132337	0.175063	-0.755939	0.449686	0.721245
Chr1_1480810_1481133	609.169	-0.28439	0.192358	-1.47844	0.13929	0.559101
Chr1_1481539_1481596	192.62	-0.417272	0.260427	-1.60226	0.109098	0.54646
Chr1_1481868_1482685	1930.58	0.0424545	0.108549	0.391111	0.695715	0.858784
Chr1_1483947_1484130	368.733	-0.227993	0.208069	-1.09576	0.273185	0.619627
Chr1_1486874_1487459	1928.53	0.164108	0.129121	1.27096	0.203742	0.582465
Chr1_1490874_1491096	445.188	0.211553	0.183274	1.1543	0.248378	0.606543
Chr1_1494195_1494423	760.862	0.0821994	0.140627	0.584519	0.558871	0.783081
Chr1_1494643_1494975	765.245	-0.209643	0.142056	-1.47578	0.140004	0.559311
Chr1_1495306_1495589	591.639	-0.104268	0.159744	-0.652719	0.513938	0.757091
Chr1_1496163_1496353	436.563	-0.0521295	0.18444	-0.282636	0.777456	0.901327
Chr1_1496546_1496918	788.442	-0.110025	0.153168	-0.71833	0.472554	0.735868
Chr1_1497506_1498189	1706.7	0.00355411	0.121223	0.0293187	0.97661	0.990891
Chr1_1498304_1498367	207.064	-0.235413	0.234053	-1.00581	0.314507	0.64378
Chr1_1502238_1502346	300.002	0.0935775	0.19721	0.474508	0.635138	0.826267
Chr1_1503633_1504669	2597.78	0.0470867	0.10591	0.444592	0.656615	0.836793
Chr1_1504718_1505069	990.399	0.184409	0.177847	1.0369	0.299783	0.635525
Chr1_1505139_1505369	561.104	0.0199227	0.157497	0.126496	0.89934	0.956461
Chr1_1510265_1510409	306.534	0.439916	0.24027	1.83093	0.0671115	0.543039
Chr1_1511138_1511290	288.985	-0.226779	0.2008	-1.12937	0.25874	0.612975
Chr1_1511681_1511898	501.356	0.188207	0.164319	1.14537	0.252056	0.608742
Chr1_1516141_1516292	322.42	-0.350893	0.211241	-1.6611	0.0966929	0.543819
Chr1_1516397_1516462	161.311	0.255741	0.255817	0.999703	0.317454	0.644712
Chr1_1517862_1518004	346.812	-0.342068	0.199084	-1.71821	0.0857587	0.543039
Chr1_1518714_1519000	688.603	-0.0643637	0.139069	-0.462817	0.643495	0.830022
Chr1_1519821_1520159	680.752	-0.114881	0.1425	-0.80618	0.420139	0.704309
Chr1_1520417_1520770	1077.59	0.0559507	0.15399	0.36334	0.716351	0.868559
Chr1_1523410_1523677	635.389	0.349169	0.257304	1.35703	0.174773	0.572598
Chr1_1524030_1524094	177.474	-0.221864	0.251289	-0.882902	0.377289	0.679649
Chr1_1524641_1524803	328.507	-0.174441	0.188163	-0.927071	0.35389	0.6659
Chr1_1524855_1524927	180.173	-0.102612	0.23786	-0.431396	0.666181	0.842432
Chr1_1525002_1525126	331.876	0.377284	0.220713	1.70939	0.0873785	0.543039
Chr1_1525195_1525312	237.084	0.0255287	0.227418	0.112254	0.910622	0.961462
Chr1_1525352_1525544	479.532	-0.175135	0.184294	-0.950299	0.341961	0.658747
Chr1_1528221_1528437	371.481	-0.51071	0.264553	-1.93047	0.0535492	0.543039
Chr1_1529000_1529349	722.533	-0.225682	0.168032	-1.34309	0.179241	0.57512
Chr1_1529610_1529814	544.839	-0.0373765	0.168714	-0.221538	0.824673	0.922884
Chr1_1530013_1530129	264.099	-0.17013	0.215583	-0.789159	0.430019	0.710302
Chr1_1531249_1531500	702.451	0.0769839	0.18677	0.412186	0.680203	0.849741
Chr1_1534339_1534965	1396.94	0.00232651	0.141931	0.0163918	0.986922	0.995046
Chr1_1540741_1540815	198.876	0.119402	0.227449	0.52496	0.599611	0.807729
Chr1_1543612_1543706	220.081	-0.244758	0.245092	-0.998635	0.317971	0.644812
Chr1_1545057_1545510	1419.39	-0.0329675	0.119434	-0.276032	0.782524	0.903815
Chr1_1545683_1545910	447.451	-0.0229328	0.192245	-0.119289	0.905046	0.959017
Chr1_1545970_1546130	353.198	0.258596	0.195079	1.3256	0.184973	0.576544
Chr1_1546185_1546742	1319.12	0.0102383	0.124672	0.082122	0.93455	0.970721
Chr1_1546806_1547049	517.394	-0.0221304	0.167005	-0.132513	0.894579	0.9548
Chr1_1547781_1547993	427.111	-0.0694488	0.192322	-0.361107	0.71802	0.869377
Chr1_1548500_1548827	664.804	0.130271	0.141424	0.921137	0.356979	0.668065
Chr1_1549742_1549906	387.543	-0.0800752	0.17461	-0.458594	0.646526	0.831579
Chr1_1550283_1550451	454.26	-0.107013	0.165506	-0.646579	0.517904	0.759457
Chr1_1550606_1550811	450.811	-0.0157761	0.167848	-0.0939904	0.925117	0.966313
Chr1_1552583_1552972	625.86	-0.233838	0.177939	-1.31415	0.188796	0.576625
Chr1_1553068_1553308	431.977	-0.493168	0.231851	-2.12709	0.0334126	0.543039
Chr1_1553362_1553659	775.236	0.116902	0.136754	0.854836	0.392642	0.689556
Chr1_1554206_1554400	415.642	-0.0384912	0.181057	-0.212591	0.831646	0.9262
Chr1_1554440_1554610	369.349	-0.546339	0.232587	-2.34897	0.0188255	0.543039
Chr1_1557942_1558203	575.655	0.407176	0.19641	2.07309	0.0381636	0.543039
Chr1_1558723_1559402	1636.8	0.0463005	0.115965	0.399263	0.689699	0.855223
Chr1_1559685_1560148	1075.89	0.178736	0.141051	1.26718	0.205091	0.583902
Chr1_1560300_1560439	333.112	-0.303656	0.192663	-1.5761	0.115003	0.550153
Chr1_1560778_1560845	191.584	-0.336386	0.226049	-1.48811	0.136721	0.556645
Chr1_1564096_1564659	2063.2	0.403047	0.388201	1.03824	0.299157	0.635328
Chr1_1567811_1567864	191.901	-0.119852	0.240157	-0.499057	0.617739	0.818316
Chr1_1567909_1568117	398.281	0.315101	0.172474	1.82695	0.067708	0.543039
Chr1_1568836_1569016	412.12	0.191732	0.169935	1.12826	0.259208	0.613129
Chr1_1569320_1569516	665.894	0.229371	0.174893	1.31149	0.189692	0.576698
Chr1_1569946_1570283	771.786	0.157084	0.176678	0.8891	0.373949	0.67751
Chr1_1570516_1570790	633.008	0.233428	0.182669	1.27787	0.201294	0.581671
Chr1_1572391_1572599	564.354	0.0367755	0.182103	0.201949	0.839957	0.929982
Chr1_1573248_1573327	266.283	0.829513	0.346489	2.39405	0.0166635	0.543039
Chr1_1574907_1575067	363.263	0.28715	0.241678	1.18815	0.234774	0.599329
Chr1_1575345_1575494	300.783	-0.56561	0.299233	-1.8902	0.0587311	0.543039
Chr1_1575791_1576070	550.259	-0.0792528	0.157167	-0.50426	0.614079	0.816133
Chr1_1576174_1576282	255.666	-0.548495	0.264915	-2.07046	0.0384097	0.543039
Chr1_1576464_1576879	1281.46	0.216235	0.151139	1.4307	0.152515	0.562499
Chr1_1579643_1579866	400.995	-0.392666	0.243373	-1.61343	0.10665	0.546164
Chr1_1581188_1581346	314.924	-0.358596	0.205079	-1.74858	0.0803642	0.543039
Chr1_1582271_1582763	1180.26	0.0321945	0.12054	0.267085	0.789404	0.905705
Chr1_1583443_1583846	895.165	0.200032	0.154968	1.2908	0.196774	0.580494
Chr1_1583881_1584200	981.588	0.0188608	0.13783	0.136841	0.891157	0.953434
Chr1_1587271_1587466	371.723	-0.288327	0.232685	-1.23913	0.215297	0.588147
Chr1_1587668_1588465	2087.76	0.088459	0.133111	0.664552	0.506337	0.752884
Chr1_1588510_1588702	359.993	-0.18355	0.188034	-0.976155	0.328988	0.651938
Chr1_1589189_1589452	443.34	-0.169885	0.239968	-0.707947	0.478978	0.739754
Chr1_1589980_1590084	301.035	-0.12933	0.196806	-0.657147	0.511086	0.756153
Chr1_1593745_1593923	452.046	0.340655	0.187401	1.81778	0.0690974	0.543039
Chr1_1594119_1594228	242.399	-0.111645	0.214204	-0.521211	0.60222	0.809331
Chr1_1595766_1596126	864.55	0.243862	0.187451	1.30093	0.193281	0.578629
Chr1_1596181_1596410	437.094	-0.158972	0.187112	-0.849612	0.395541	0.690421
Chr1_1597896_1598203	1193.68	0.117773	0.146258	0.80524	0.420681	0.704506
Chr1_1598630_1599026	1044.14	0.0395038	0.165182	0.239154	0.810987	0.91568
Chr1_1599792_1600083	867.495	0.0123791	0.134782	0.0918447	0.926821	0.966876
Chr1_1604988_1605427	1096.85	-0.02447	0.123119	-0.198751	0.842457	0.931048
Chr1_1605475_1605530	161.79	-0.371611	0.285777	-1.30035	0.193481	0.578629
Chr1_1605704_1605860	314.891	-0.421593	0.24975	-1.68806	0.0913999	0.543039
Chr1_1605926_1606033	255.825	-0.132643	0.205956	-0.644036	0.519552	0.760452
Chr1_1606725_1607065	728.625	0.0263964	0.154952	0.170352	0.864733	0.942008
Chr1_1607683_1608092	697.328	0.182815	0.147596	1.23862	0.215487	0.588147
Chr1_1608231_1608395	347.905	-0.0735528	0.184252	-0.399196	0.689749	0.855227
Chr1_1611573_1611947	716.5	0.172126	0.188899	0.911204	0.362188	0.670747
Chr1_1612556_1612706	415.981	-0.188629	0.197861	-0.953341	0.340417	0.658638
Chr1_1612965_1613218	867.107	0.399453	0.215247	1.85579	0.0634838	0.543039
Chr1_1615084_1615133	166.962	-0.383472	0.324449	-1.18192	0.237238	0.599757
Chr1_1616669_1616987	558.518	-0.396209	0.164017	-2.41566	0.0157068	0.543039
Chr1_1617189_1617386	885.251	0.263059	0.193789	1.35745	0.174639	0.572598
Chr1_1618084_1618329	1033.22	0.0759418	0.140246	0.541489	0.58817	0.801009
Chr1_1623634_1623794	333.916	0.359065	0.230698	1.55643	0.119606	0.550153
Chr1_1623870_1624179	662.334	-0.188131	0.171548	-1.09667	0.272786	0.619627
Chr1_1624225_1624654	774.617	-0.113628	0.137528	-0.82622	0.408679	0.698117
Chr1_1624694_1625032	1005.3	0.133851	0.13562	0.986958	0.323663	0.648855
Chr1_1630712_1631073	703.352	-0.236725	0.21412	-1.10557	0.268912	0.617911
Chr1_1635777_1635975	549.221	0.107644	0.150242	0.716468	0.473703	0.736776
Chr1_1636166_1636394	426.898	-0.204152	0.180039	-1.13393	0.256825	0.612041
Chr1_1637877_1638147	722.68	0.0859808	0.150201	0.572436	0.567026	0.787913
Chr1_1638937_1639421	1000.2	0.0213799	0.142016	0.150546	0.880334	0.94892
Chr1_1642750_1643274	1216.18	-0.0756049	0.125898	-0.600523	0.548158	0.777115
Chr1_1643507_1643662	368.486	0.456349	0.26841	1.70019	0.0890949	0.543039
Chr1_1644076_1644563	1166.13	-0.146592	0.132627	-1.1053	0.269031	0.61802
Chr1_1644912_1645040	309.301	0.244879	0.207416	1.18061	0.237756	0.599757
Chr1_1645202_1645436	695.671	0.195315	0.230052	0.849005	0.395879	0.690455
Chr1_1645560_1645797	671.679	0.160758	0.177029	0.908087	0.363832	0.671755
Chr1_1647118_1647932	2311.57	-0.0830404	0.104012	-0.798376	0.424652	0.707195
Chr1_1656746_1656909	296.855	-0.463333	0.257124	-1.80198	0.0715484	0.543039
Chr1_1659467_1659694	1058.17	-0.143666	0.132972	-1.08042	0.279954	0.623971
Chr1_1659885_1660203	798.646	-0.0596238	0.147575	-0.404023	0.686196	0.853605
Chr1_1660377_1660721	932.932	0.0172199	0.130414	0.13204	0.894952	0.955031
Chr1_1660762_1660960	417.967	-0.0768064	0.182458	-0.420954	0.673789	0.846781
Chr1_1661096_1661689	1527.56	0.0201044	0.113616	0.176951	0.859547	0.939528
Chr1_1662115_1662566	1091.39	0.245374	0.134935	1.81847	0.0689928	0.543039
Chr1_1663229_1663413	362.02	0.192631	0.216918	0.888035	0.374522	0.677772
Chr1_1664573_1664734	340.429	-0.210654	0.188844	-1.11549	0.26464	0.61648
Chr1_1668891_1669011	234.04	-0.347434	0.217327	-1.59867	0.109893	0.546889
Chr1_1669154_1669222	261.736	0.150291	0.209085	0.718802	0.472263	0.735612
Chr1_1669275_1669420	371.604	-0.120881	0.187065	-0.646198	0.518151	0.75968
Chr1_1671247_1671411	319.636	-0.297811	0.194823	-1.52863	0.126357	0.550199
Chr1_1671688_1671954	784.726	0.112893	0.183044	0.616756	0.537395	0.770298
Chr1_1676136_1676210	254.51	0.436876	0.307763	1.41952	0.155748	0.563602
Chr1_1678379_1678441	160.875	-0.460247	0.270929	-1.69877	0.0893618	0.543039
Chr1_1678621_1678890	499.27	-0.0906712	0.160087	-0.566386	0.571132	0.790493
Chr1_1678946_1679151	397.319	0.00850129	0.1838	0.046253	0.963109	0.984637
Chr1_1680665_1680813	294.602	-0.184693	0.190815	-0.967918	0.333086	0.654595
Chr1_1681683_1682448	1723.27	0.119773	0.127211	0.941533	0.346432	0.661759
Chr1_1689717_1690163	912.061	0.128756	0.135572	0.94972	0.342255	0.658747
Chr1_1692133_1692277	467.416	0.0765671	0.197387	0.387903	0.698088	0.859667
Chr1_1692326_1692709	651.648	-0.255459	0.193925	-1.31731	0.187736	0.576544
Chr1_1692955_1693162	362.24	-0.24763	0.18916	-1.3091	0.1905	0.577003
Chr1_1693602_1693931	673.336	0.0648674	0.142621	0.454824	0.649236	0.833446
Chr1_1696066_1696528	844.914	-0.18272	0.165808	-1.10199	0.270464	0.618508
Chr1_1696956_1697076	254.003	-0.286576	0.232888	-1.23053	0.218498	0.589246
Chr1_1697600_1697730	292.816	-0.353207	0.208527	-1.69382	0.0902991	0.543039
Chr1_1701011_1701434	1027.93	0.229684	0.168068	1.36661	0.171747	0.572598
Chr1_1702667_1703074	1023.65	0.274909	0.164519	1.67098	0.0947254	0.543039
Chr1_1704641_1705388	2053.13	0.242305	0.149455	1.62126	0.104962	0.546164
Chr1_1706654_1707066	992.339	0.0370838	0.14831	0.250043	0.802554	0.911578
Chr1_1709082_1709325	501.069	-0.327431	0.175862	-1.86186	0.0626222	0.543039
Chr1_1709365_1709602	567.408	-0.176854	0.178911	-0.988501	0.322907	0.648545
Chr1_1713115_1713823	1733.47	0.132178	0.127421	1.03734	0.299579	0.635477
Chr1_1714061_1714608	1651.61	0.172953	0.122322	1.41392	0.157387	0.564151
Chr1_1714836_1715007	472.632	0.320679	0.183209	1.75034	0.0800593	0.543039
Chr1_1715349_1715416	186.653	0.425702	0.27463	1.55009	0.121119	0.550153
Chr1_1715684_1715849	507.385	0.0239261	0.174663	0.136985	0.891043	0.953368
Chr1_1717065_1717172	280.144	-0.19992	0.26204	-0.762938	0.4455	0.718764
Chr1_1717345_1717474	303.977	-0.173485	0.224977	-0.771124	0.440634	0.716441
Chr1_1718879_1719060	646.067	0.316488	0.188087	1.68267	0.0924399	0.543039
Chr1_1720195_1720356	334.768	-0.444797	0.233517	-1.90478	0.0568093	0.543039
Chr1_1721280_1721517	629.072	0.171453	0.165441	1.03634	0.300046	0.635609
Chr1_1724431_1724592	332.207	-0.0553824	0.207614	-0.266757	0.789656	0.905705
Chr1_1724862_1725065	374.349	-0.341466	0.278529	-1.22596	0.220213	0.590807
Chr1_1725222_1725532	670.556	-0.136254	0.153282	-0.888912	0.37405	0.677523
Chr1_1726095_1726382	564.8	0.114379	0.150692	0.759023	0.447839	0.720215
Chr1_1726478_1726597	277.303	0.11987	0.189494	0.632577	0.52701	0.764499
Chr1_1729253_1729556	566.946	0.232846	0.171906	1.3545	0.175577	0.573421
Chr1_1730020_1730198	513.104	0.228466	0.184639	1.23737	0.21595	0.588147
Chr1_1732784_1732855	193.046	0.15987	0.23923	0.668269	0.503962	0.75211
Chr1_1737365_1737464	243.156	-0.404295	0.244516	-1.65345	0.0982398	0.543819
Chr1_1737900_1738100	376.053	-0.157983	0.268302	-0.588828	0.555977	0.781365
Chr1_1739178_1739303	216.304	0.289381	0.243404	1.18889	0.234483	0.599329
Chr1_1739499_1739707	484.285	-0.339938	0.228717	-1.48628	0.137205	0.557156
Chr1_1740206_1740517	582.107	0.182709	0.181491	1.00671	0.314072	0.643772
Chr1_1740874_1741079	395.086	-0.542977	0.25756	-2.10816	0.0350169	0.543039
Chr1_1743086_1743501	724.473	-0.249945	0.174451	-1.43275	0.15193	0.562306
Chr1_1743789_1743990	400.101	-0.00721047	0.184689	-0.0390412	0.968858	0.987251
Chr1_1744101_1744220	309.494	-0.327375	0.253706	-1.29037	0.196922	0.580536
Chr1_1744389_1744834	1094.61	0.174858	0.158054	1.10632	0.268589	0.617687
Chr1_1745482_1746239	1751.89	0.168141	0.130016	1.29324	0.195929	0.579404
Chr1_1746972_1747187	460.869	-0.191541	0.181716	-1.05407	0.29185	0.62944
Chr1_1747526_1747750	452.706	-0.26756	0.227254	-1.17736	0.23905	0.600224
Chr1_1747873_1747918	130.374	0.300412	0.281308	1.06791	0.285559	0.626299
Chr1_1747968_1748087	305.835	-0.199984	0.191003	-1.04702	0.295091	0.631537
Chr1_1748241_1748377	248.247	0.447883	0.268945	1.66533	0.0958473	0.543819
Chr1_1749498_1749730	423.773	0.155911	0.171355	0.909869	0.362891	0.671398
Chr1_1750924_1751124	337.512	-0.226602	0.221946	-1.02098	0.307264	0.640219
Chr1_1753874_1754285	1120.57	0.0210725	0.12912	0.163201	0.87036	0.944725
Chr1_1760897_1761047	290.965	-0.272869	0.22837	-1.19486	0.232143	0.597736
Chr1_1761749_1762273	1024.54	0.00552652	0.133878	0.0412804	0.967072	0.986534
Chr1_1762720_1762961	533.745	-0.0913225	0.185849	-0.491381	0.623157	0.821289
Chr1_1766311_1766822	1062.68	0.00113819	0.137908	0.00825328	0.993415	0.997341
Chr1_1767490_1767677	364.351	-0.355529	0.208038	-1.70896	0.0874582	0.543039
Chr1_1768647_1768824	536.256	0.281732	0.214719	1.3121	0.189487	0.576668
Chr1_1768880_1769056	518.765	0.389899	0.21835	1.78566	0.0741544	0.543039
Chr1_1773231_1773515	822.715	0.161262	0.171349	0.941137	0.346635	0.661759
Chr1_1773584_1774491	2745.17	-0.123587	0.105911	-1.1669	0.243251	0.603219
Chr1_1774588_1774703	307.214	0.115862	0.185963	0.623038	0.533259	0.768313
Chr1_1774968_1775315	592.674	-0.302434	0.231966	-1.30379	0.192307	0.578442
Chr1_1777762_1777926	350.77	-0.306491	0.227216	-1.3489	0.17737	0.573849
Chr1_1778522_1778839	599.05	-0.206986	0.200207	-1.03386	0.301202	0.636479
Chr1_1778957_1779079	239.397	0.121471	0.225565	0.538517	0.59022	0.802317
Chr1_1779230_1779368	453.185	-0.0815542	0.185307	-0.440103	0.659863	0.838159
Chr1_1781230_1781346	241.072	-0.257494	0.226404	-1.13732	0.255404	0.610382
Chr1_1784435_1784654	411.213	0.000566053	0.177033	0.00319744	0.997449	0.99878
Chr1_1786296_1786756	833.744	0.00530863	0.13228	0.0401317	0.967988	0.986971
Chr1_1787417_1787578	368.626	-0.53633	0.246949	-2.17182	0.0298692	0.543039
Chr1_1789548_1789698	315.522	-0.291651	0.216839	-1.34501	0.178622	0.574703
Chr1_1789846_1790261	1096.55	-0.00768844	0.135608	-0.0566959	0.954787	0.981172
Chr1_1795597_1795736	253.11	-0.461524	0.27792	-1.66064	0.0967864	0.543819
Chr1_1796698_1796924	482.577	0.193424	0.173794	1.11295	0.265728	0.616876
Chr1_1798818_1799387	1150.05	-0.00665426	0.120746	-0.0551095	0.956051	0.981601
Chr1_1801224_1801332	241.904	-0.186011	0.229222	-0.811488	0.417085	0.701916
Chr1_1801788_1801957	298.559	-0.202252	0.188051	-1.07552	0.282143	0.624817
Chr1_1803958_1804304	1020.59	0.153425	0.164486	0.932754	0.350947	0.664743
Chr1_1807606_1807951	1143.63	0.0974093	0.168326	0.578693	0.562796	0.785257
Chr1_1808007_1808230	549.493	0.536938	0.264237	2.03203	0.0421507	0.543039
Chr1_1811921_1812064	279.463	-0.654466	0.264191	-2.47725	0.01324	0.543039
Chr1_1815452_1815830	1247.9	0.213753	0.162041	1.31913	0.187126	0.576544
Chr1_1815865_1816105	451.57	-0.0421649	0.164922	-0.255665	0.798209	0.909206
Chr1_1816480_1816535	165.832	0.23285	0.349924	0.66543	0.505776	0.752785
Chr1_1817245_1817396	460.687	0.317645	0.182754	1.73811	0.0821917	0.543039
Chr1_1817578_1817719	368.478	-0.192527	0.222692	-0.864544	0.387289	0.686327
Chr1_1818942_1819003	212.483	0.191672	0.227487	0.84256	0.399474	0.692966
Chr1_1819048_1819155	276.821	-0.0537256	0.203691	-0.263761	0.791964	0.906514
Chr1_1819978_1820552	2092.39	0.221042	0.190505	1.16029	0.245929	0.60452
Chr1_1821822_1822198	931.761	0.112398	0.167074	0.672742	0.501112	0.750432
Chr1_1822246_1822648	1201.01	0.128251	0.12296	1.04303	0.296934	0.633167
Chr1_1823914_1824060	331.592	-0.204239	0.212955	-0.959072	0.337523	0.65684
Chr1_1824114_1824265	317.278	-0.0458092	0.184452	-0.248353	0.803861	0.912293
Chr1_1824346_1824504	356.489	-0.171959	0.235225	-0.73104	0.464755	0.730456
Chr1_1826214_1826514	530.816	-0.395473	0.249122	-1.58747	0.112407	0.548888
Chr1_1828134_1828263	291.147	0.100553	0.326578	0.3079	0.758158	0.890152
Chr1_1829759_1830438	1684.08	0.0987668	0.132636	0.744648	0.456485	0.72476
Chr1_1830494_1830591	220.274	-0.365217	0.212802	-1.71623	0.0861206	0.543039
Chr1_1831770_1831833	169.761	-0.346253	0.254759	-1.35914	0.174101	0.572598
Chr1_1832459_1832578	258.688	-0.0781869	0.212475	-0.367981	0.712887	0.867068
Chr1_1837537_1838331	2050.82	0.252812	0.184357	1.37132	0.170275	0.57202
Chr1_1838444_1839045	1171.46	-0.18934	0.129242	-1.465	0.14292	0.559311
Chr1_1839687_1839856	399.071	-0.114861	0.185979	-0.617603	0.536837	0.76998
Chr1_1841038_1841166	272.707	-0.170731	0.201482	-0.847375	0.396786	0.690815
Chr1_1841614_1841666	174.264	-0.129521	0.234439	-0.552472	0.580625	0.797218
Chr1_1842675_1842727	187.409	-0.597669	0.305752	-1.95475	0.0506122	0.543039
Chr1_1843092_1843330	428.049	-0.546958	0.224612	-2.43512	0.0148869	0.543039
Chr1_1843537_1843634	227.914	-0.280554	0.249757	-1.12331	0.261306	0.614337
Chr1_1845372_1845587	689.209	0.217211	0.178649	1.21585	0.224041	0.592896
Chr1_1846281_1846340	165.339	-0.0291697	0.252287	-0.115621	0.907953	0.960424
Chr1_1852224_1852373	286.266	-0.139631	0.203043	-0.687692	0.491647	0.746304
Chr1_1854999_1855366	990.825	0.258013	0.218138	1.18279	0.236891	0.599485
Chr1_1855617_1855670	175.594	-0.156303	0.296297	-0.527521	0.597832	0.806647
Chr1_1855771_1855871	222.099	-0.236796	0.224811	-1.05331	0.292199	0.629701
Chr1_1856567_1856750	330.49	-0.173828	0.193744	-0.897204	0.36961	0.674629
Chr1_1860634_1861219	1334.74	0.147806	0.116869	1.26472	0.205973	0.584374
Chr1_1861525_1861593	173.242	-0.286325	0.264768	-1.08142	0.279512	0.623561
Chr1_1861783_1862237	1518.13	-0.0571044	0.13074	-0.43678	0.662271	0.839874
Chr1_1863796_1864068	491.189	-0.360861	0.21434	-1.6836	0.0922597	0.543039
Chr1_1864587_1864736	306.146	-0.118237	0.21498	-0.549989	0.582327	0.797754
Chr1_1868858_1869217	1057.93	0.102243	0.152342	0.67114	0.502131	0.750966
Chr1_1869324_1869410	210.114	-0.469546	0.258454	-1.81675	0.0692553	0.543039
Chr1_1873697_1873975	677.46	0.25502	0.179905	1.41753	0.156328	0.563758
Chr1_1874027_1874378	746.577	-0.0569581	0.144556	-0.394021	0.693565	0.857686
Chr1_1874426_1874921	1151.83	0.0932639	0.139885	0.666719	0.504952	0.752526
Chr1_1876973_1877104	308.568	0.400772	0.280145	1.43059	0.152548	0.562499
Chr1_1877619_1877993	1362.8	0.226153	0.16556	1.36599	0.171944	0.572598
Chr1_1878450_1878878	935.158	0.13005	0.134519	0.96678	0.333654	0.655048
Chr1_1879212_1879739	1373.2	0.247171	0.123745	1.99742	0.04578	0.543039
Chr1_1880057_1880276	521.1	0.201816	0.178116	1.13306	0.25719	0.612253
Chr1_1880571_1881010	1143.8	0.0290215	0.140302	0.206851	0.836126	0.928303
Chr1_1881182_1881496	680.236	0.0929935	0.156576	0.593921	0.552565	0.77989
Chr1_1882588_1882748	502.201	0.265736	0.186727	1.42312	0.1547	0.563048
Chr1_1882799_1883064	781.13	0.212379	0.14984	1.41737	0.156374	0.563758
Chr1_1883838_1883925	252.453	0.0756548	0.221103	0.342169	0.732223	0.877543
Chr1_1884422_1884588	427.476	0.0813762	0.168333	0.483425	0.628794	0.822666
Chr1_1884628_1884975	1072.68	0.154359	0.145264	1.06261	0.28796	0.627494
Chr1_1887398_1887579	527.512	0.106205	0.194634	0.545668	0.585294	0.799986
Chr1_1887900_1888592	1993.71	0.125809	0.145322	0.865728	0.38664	0.68595
Chr1_1888720_1889115	960.74	-0.149066	0.141101	-1.05645	0.290762	0.629358
Chr1_1889255_1889447	570.005	0.102548	0.168155	0.609838	0.541969	0.773351
Chr1_1890185_1890547	931.427	0.154468	0.139651	1.1061	0.268683	0.617687
Chr1_1890918_1891486	1443.84	-0.143441	0.153059	-0.937159	0.348677	0.662736
Chr1_1892166_1892338	387.608	-0.362229	0.221914	-1.63229	0.102618	0.546164
Chr1_1894123_1894484	1381.33	0.170161	0.161283	1.05505	0.291404	0.62944
Chr1_1894771_1894945	433.919	-0.360025	0.192766	-1.86767	0.0618075	0.543039
Chr1_1895345_1895498	326.16	-0.303942	0.22085	-1.37624	0.168748	0.571544
Chr1_1896917_1897269	702.138	0.258139	0.170892	1.51054	0.130906	0.553872
Chr1_1898489_1898637	315.247	-0.445201	0.24884	-1.7891	0.0735983	0.543039
Chr1_1899374_1899483	214.575	-0.346047	0.229934	-1.50498	0.132328	0.553872
Chr1_1899523_1899693	358.733	-0.414734	0.242858	-1.70772	0.0876875	0.543039
Chr1_1899753_1900044	1154.88	0.269965	0.20316	1.32883	0.183905	0.576074
Chr1_1905187_1905346	304.135	-0.360374	0.194466	-1.85315	0.0638611	0.543039
Chr1_1905717_1905956	448.908	-0.540762	0.245221	-2.2052	0.0274399	0.543039
Chr1_1906948_1907149	470.039	0.309908	0.191355	1.61955	0.105329	0.546164
Chr1_1910181_1911152	1590.69	-0.0628241	0.120132	-0.522958	0.601004	0.808752
Chr1_1917995_1918113	224.224	-0.236265	0.209792	-1.12619	0.260087	0.613846
Chr1_1919754_1920121	718.496	-0.11743	0.151534	-0.774945	0.438372	0.715288
Chr1_1920281_1920357	179.882	-0.0636211	0.234228	-0.271621	0.785913	0.904168
Chr1_1920994_1921193	390.132	-0.357557	0.249009	-1.43592	0.151025	0.562
Chr1_1921494_1922390	2058.91	-0.0302741	0.112483	-0.269144	0.787819	0.905119
Chr1_1926043_1926259	529.703	-0.304289	0.216733	-1.40398	0.160324	0.565108
Chr1_1926346_1926746	1055.11	0.122897	0.14503	0.847389	0.396779	0.690815
Chr1_1930300_1930513	528.18	0.106535	0.15875	0.671085	0.502166	0.750966
Chr1_1932455_1932659	446.273	0.0207498	0.18775	0.110518	0.911998	0.962072
Chr1_1932980_1933552	1537.8	0.0298781	0.127911	0.233586	0.815307	0.917861
Chr1_1934076_1934185	328.46	0.338155	0.284637	1.18802	0.234824	0.599329
Chr1_1937097_1937285	466.394	-0.158091	0.175561	-0.900495	0.367857	0.673322
Chr1_1940494_1940661	362.105	-0.0670682	0.173279	-0.387054	0.698717	0.859851
Chr1_1940715_1940867	319.517	-0.258411	0.234746	-1.10081	0.270979	0.618832
Chr1_1941188_1941433	776.424	0.122771	0.134628	0.911928	0.361807	0.67052
Chr1_1941588_1941838	613.829	0.163108	0.143943	1.13314	0.257155	0.612253
Chr1_1942137_1942479	749.33	-0.123251	0.15221	-0.809743	0.418088	0.70255
Chr1_1942731_1943302	1143.55	0.227711	0.128793	1.76804	0.0770543	0.543039
Chr1_1944928_1945054	265.135	0.357482	0.301368	1.1862	0.235544	0.599347
Chr1_1945999_1946315	638.335	-0.118167	0.170508	-0.693031	0.48829	0.744615
Chr1_1946433_1946868	1019.81	0.187418	0.133098	1.40811	0.159098	0.565004
Chr1_1947548_1947732	321.327	-0.0953292	0.190709	-0.499868	0.617168	0.817975
Chr1_1949340_1949440	245.988	-0.153013	0.218271	-0.701026	0.483287	0.742317
Chr1_1950440_1951115	1309.87	0.192396	0.124641	1.5436	0.122685	0.550153
Chr1_1952704_1952827	286.177	0.264849	0.204314	1.29629	0.194876	0.579317
Chr1_1953200_1953380	512.14	-0.350084	0.197408	-1.77341	0.0761614	0.543039
Chr1_1953434_1953744	814.16	0.178868	0.168751	1.05996	0.289164	0.628209
Chr1_1953903_1954462	1276.68	0.276474	0.144565	1.91245	0.0558187	0.543039
Chr1_1954550_1954856	1100.74	-0.131919	0.130624	-1.00992	0.312534	0.642641
Chr1_1958216_1959031	1860.06	0.165794	0.116018	1.42904	0.152992	0.562554
Chr1_1959680_1960183	977.998	-0.412607	0.170358	-2.42201	0.015435	0.543039
Chr1_1962975_1963178	406.234	0.140018	0.171679	0.815579	0.414741	0.701716
Chr1_1963332_1963506	401.495	-0.0362423	0.166885	-0.217169	0.828076	0.924719
Chr1_1963637_1963749	218.621	-0.369387	0.244864	-1.50854	0.131416	0.553872
Chr1_1964873_1965116	655.509	-0.179113	0.184053	-0.973156	0.330476	0.653089
Chr1_1965656_1965883	500.177	0.0233645	0.168297	0.138829	0.889585	0.952758
Chr1_1967004_1967346	744.257	-0.104806	0.158968	-0.65929	0.50971	0.754946
Chr1_1969503_1969795	437.905	0.329916	0.207054	1.59338	0.111074	0.548279
Chr1_1972211_1972308	192.103	-0.34241	0.253889	-1.34866	0.177447	0.573849
Chr1_1972902_1973094	365.389	-0.214534	0.255413	-0.83995	0.400936	0.693407
Chr1_1973568_1973694	273.233	0.183897	0.206234	0.891692	0.372558	0.676526
Chr1_1973750_1973959	430.076	-0.0832204	0.211952	-0.392639	0.694586	0.858309
Chr1_1974233_1974911	1793.53	0.438868	0.205127	2.13949	0.0323957	0.543039
Chr1_1974971_1975119	300.279	-0.286587	0.248651	-1.15257	0.249088	0.606589
Chr1_1977197_1977602	1059.01	0.00665119	0.138884	0.0478901	0.961804	0.984085
Chr1_1977649_1977765	255.241	-0.0267441	0.219575	-0.121799	0.903058	0.957967
Chr1_1977835_1978363	1654.29	0.209161	0.18962	1.10305	0.270003	0.618307
Chr1_1978640_1978736	207.463	-0.072136	0.215723	-0.334392	0.738084	0.881501
Chr1_1979298_1979453	349.521	-0.392404	0.215955	-1.81707	0.069207	0.543039
Chr1_1980443_1980564	258.373	-0.588993	0.281287	-2.09392	0.0362668	0.543039
Chr1_1983850_1984050	338.861	-0.494113	0.217903	-2.26758	0.0233546	0.543039
Chr1_1989078_1989577	1454.24	0.0314918	0.116016	0.271443	0.78605	0.904168
Chr1_1992115_1992374	588.339	0.325156	0.216129	1.50445	0.132465	0.553872
Chr1_1993763_1993861	231.965	-0.409832	0.257619	-1.59084	0.111644	0.548468
Chr1_1993906_1994100	394.732	-0.402578	0.217133	-1.85406	0.0637307	0.543039
Chr1_1996076_1996195	256.256	0.100307	0.260123	0.385616	0.699781	0.860533
Chr1_1996454_1996575	302.136	-0.0993818	0.210076	-0.473076	0.636159	0.826578
Chr1_1997027_1997442	751.058	0.0500568	0.140384	0.356572	0.721413	0.871024
Chr1_1998217_1998476	515.252	-0.23014	0.203222	-1.13246	0.257441	0.612362
Chr1_1998542_1998790	461.507	-0.285964	0.188014	-1.52097	0.128267	0.551411
Chr1_1999114_1999242	296.594	0.00364077	0.187818	0.0193845	0.984534	0.994287
Chr1_1999289_1999379	211.524	-0.00370344	0.222683	-0.016631	0.986731	0.995017
Chr1_2000342_2001468	2690.2	0.109473	0.118373	0.924813	0.355063	0.667032
Chr1_2003529_2003806	606.478	-0.197708	0.162757	-1.21475	0.224463	0.593054
Chr1_2007017_2007662	2641.21	0.276482	0.167489	1.65075	0.0987889	0.544982
Chr1_2009776_2009920	274.674	-0.276102	0.221106	-1.24873	0.211764	0.586687
Chr1_2013487_2013917	952.111	0.149147	0.169052	0.882256	0.377638	0.679838
Chr1_2013965_2014237	545.097	0.0479469	0.149438	0.320848	0.748325	0.885156
Chr1_2014569_2014729	314.99	-0.315514	0.227082	-1.38942	0.164704	0.567602
Chr1_2016090_2016432	641.135	-0.00881833	0.141281	-0.0624169	0.950231	0.978709
Chr1_2016747_2016910	315.969	-0.403568	0.214741	-1.87933	0.0602001	0.543039
Chr1_2020419_2020521	233.422	-0.323851	0.272134	-1.19004	0.23403	0.598965
Chr1_2024643_2024917	786.072	0.239055	0.138953	1.7204	0.0853591	0.543039
Chr1_2025002_2025363	853.687	0.0257948	0.156527	0.164794	0.869106	0.944396
Chr1_2025455_2025567	260.876	0.143951	0.201764	0.713461	0.475561	0.737626
Chr1_2026182_2026272	222.272	-0.361092	0.22481	-1.60621	0.108228	0.54646
Chr1_2027035_2027223	385.94	-0.375149	0.216295	-1.73443	0.0828412	0.543039
Chr1_2027272_2027377	274.869	-0.370304	0.233525	-1.58572	0.112803	0.548888
Chr1_2027548_2027765	769.366	0.128523	0.218956	0.586979	0.557218	0.782156
Chr1_2029662_2029981	786.548	0.315678	0.176767	1.78584	0.0741244	0.543039
Chr1_2031992_2032327	1201.37	0.166972	0.157644	1.05917	0.289523	0.628539
Chr1_2033758_2034199	1081.83	-0.0234927	0.136459	-0.17216	0.863312	0.941246
Chr1_2035490_2035854	1400.13	0.237494	0.203487	1.16712	0.243163	0.603129
Chr1_2039126_2039289	351.916	-0.264541	0.209899	-1.26032	0.207553	0.584928
Chr1_2039470_2039585	241.787	-0.14748	0.244602	-0.602939	0.546549	0.776245
Chr1_2040278_2040459	363.024	0.448449	0.216485	2.0715	0.0383118	0.543039
Chr1_2042460_2042690	387.23	-0.261369	0.182326	-1.43353	0.151708	0.562198
Chr1_2047513_2047937	1226.15	0.246236	0.210821	1.16799	0.242811	0.60306
Chr1_2049313_2049736	797.059	-0.195898	0.136619	-1.4339	0.151602	0.562198
Chr1_2049956_2050121	293.937	-0.128194	0.204691	-0.626281	0.531131	0.766985
Chr1_2052088_2052700	1577.42	0.246581	0.155774	1.58294	0.113435	0.549693
Chr1_2052845_2052988	303.299	-0.460109	0.226891	-2.02789	0.0425717	0.543039
Chr1_2055207_2055441	808.194	0.493783	0.272174	1.81422	0.069644	0.543039
Chr1_2055524_2056090	1607.47	-0.0284048	0.110725	-0.256535	0.797538	0.908999
Chr1_2060558_2060783	407.863	0.213137	0.205336	1.03799	0.299275	0.635477
Chr1_2067317_2067518	620.075	0.302567	0.180364	1.67753	0.0934385	0.543039
Chr1_2068533_2068634	212.254	-0.473621	0.238908	-1.98244	0.0474301	0.543039
Chr1_2070154_2070829	1691.01	0.17602	0.144286	1.21994	0.222489	0.592077
Chr1_2077674_2077929	927.788	0.141967	0.19864	0.714696	0.474797	0.737195
Chr1_2081852_2082050	424.549	0.0657073	0.185374	0.354459	0.722995	0.871737
Chr1_2082300_2082486	355.108	-0.149499	0.182601	-0.81872	0.412946	0.70088
Chr1_2082623_2082868	499.853	-0.016455	0.186527	-0.0882175	0.929704	0.96861
Chr1_2082973_2083472	1424.43	0.246668	0.150942	1.63419	0.102218	0.546164
Chr1_2086236_2086416	406.578	-0.545489	0.166781	-3.27068	0.00107288	0.543039
Chr1_2086840_2086886	131.976	0.399445	0.347394	1.14983	0.250213	0.608008
Chr1_2086942_2087344	1041.51	0.153441	0.190168	0.806874	0.419739	0.703898
Chr1_2088593_2088858	480.469	-0.252514	0.171089	-1.47592	0.139966	0.559311
Chr1_2089067_2089162	208.165	-0.16238	0.245327	-0.661892	0.50804	0.75415
Chr1_2089539_2090078	975.711	0.274842	0.154074	1.78384	0.0744502	0.543039
Chr1_2090136_2090255	224.27	0.150502	0.252285	0.596553	0.550806	0.779017
Chr1_2091408_2091592	369.052	-0.0499488	0.192717	-0.259183	0.795494	0.907937
Chr1_2092201_2092375	349.858	-0.255688	0.197084	-1.29736	0.194508	0.579293
Chr1_2092705_2093081	785.318	0.0605979	0.14556	0.416308	0.677185	0.848352
Chr1_2096262_2096430	495.502	0.140792	0.167433	0.840888	0.400411	0.693204
Chr1_2096885_2097157	545.736	-0.239699	0.18333	-1.30748	0.191051	0.577758
Chr1_2097643_2097735	211.742	-0.211442	0.272421	-0.776158	0.437656	0.714893
Chr1_2103290_2103607	687.893	0.357619	0.186146	1.92118	0.054709	0.543039
Chr1_2103643_2103820	384.015	0.00214315	0.185188	0.0115728	0.990766	0.99671
Chr1_2103895_2104687	2179.22	0.0388815	0.132327	0.29383	0.768888	0.896692
Chr1_2104868_2105151	738.634	0.557562	0.241444	2.30928	0.0209281	0.543039
Chr1_2107470_2107599	310.177	0.286493	0.209111	1.37005	0.17067	0.57202
Chr1_2107911_2108252	1023.65	3.0277e-05	0.124877	0.000242455	0.999807	0.999998
Chr1_2108444_2108649	458.511	0.15412	0.169219	0.91077	0.362416	0.6709
Chr1_2110460_2110639	334.178	-0.191469	0.196692	-0.973448	0.330331	0.653068
Chr1_2111225_2111802	1131.97	0.120729	0.137214	0.879862	0.378934	0.680559
Chr1_2111858_2112008	337.334	-0.386869	0.193392	-2.00044	0.0454533	0.543039
Chr1_2114541_2114908	981.059	0.208001	0.150159	1.3852	0.165991	0.56843
Chr1_2115029_2115149	247.935	0.0464416	0.203527	0.228184	0.819503	0.920867
Chr1_2120726_2120941	550.331	0.239538	0.181062	1.32296	0.185848	0.576544
Chr1_2122867_2122984	230.926	-0.352869	0.217955	-1.619	0.105447	0.546164
Chr1_2123189_2123403	421.227	-0.190029	0.187944	-1.01109	0.311971	0.642406
Chr1_2123590_2123725	265.424	-0.247906	0.24063	-1.03024	0.302897	0.636991
Chr1_2123845_2124260	1240.45	-0.0330256	0.135098	-0.244456	0.806878	0.913557
Chr1_2124332_2124500	431.785	0.129652	0.207476	0.624901	0.532036	0.767564
Chr1_2125874_2126016	356.659	0.202847	0.19029	1.06599	0.286429	0.626519
Chr1_2126265_2126469	446.085	-0.12781	0.174503	-0.732421	0.463912	0.730118
Chr1_2127186_2127297	275.908	-0.148981	0.242205	-0.615105	0.538485	0.770792
Chr1_2127962_2128068	238.841	0.0127721	0.208865	0.0611502	0.95124	0.97925
Chr1_2128114_2128451	979.882	0.140235	0.150616	0.931075	0.351815	0.664981
Chr1_2128993_2129154	299.215	-0.410956	0.249858	-1.64476	0.100019	0.546164
Chr1_2129724_2130180	912.289	-0.105465	0.138697	-0.760396	0.447018	0.719749
Chr1_2135623_2135868	867.958	0.450822	0.2128	2.11853	0.0341306	0.543039
Chr1_2137775_2137902	298.723	0.261411	0.210108	1.24418	0.213435	0.587819
Chr1_2140975_2141664	1219.77	-0.153204	0.140122	-1.09336	0.274235	0.619899
Chr1_2141828_2142236	1194.08	0.0475877	0.125639	0.378766	0.704862	0.862827
Chr1_2142380_2142833	844.083	-0.274039	0.185141	-1.48016	0.13883	0.558681
Chr1_2143054_2143247	367.515	0.433035	0.203065	2.13249	0.0329664	0.543039
Chr1_2143805_2144112	1085.27	-0.0167903	0.149588	-0.112244	0.91063	0.961462
Chr1_2144250_2144439	439.56	-0.299908	0.228142	-1.31457	0.188656	0.576544
Chr1_2147604_2147813	403.715	-0.568947	0.231795	-2.45452	0.0141072	0.543039
Chr1_2148110_2148468	1226.05	0.04365	0.118858	0.367246	0.713436	0.867331
Chr1_2149569_2149719	317.511	-0.346186	0.246521	-1.40428	0.160235	0.565108
Chr1_2149965_2150207	498.033	-0.222829	0.182921	-1.21817	0.22316	0.592529
Chr1_2152313_2153041	1710.25	0.214565	0.181993	1.17898	0.238407	0.599757
Chr1_2153351_2153524	329.077	-0.324361	0.214072	-1.5152	0.129722	0.553767
Chr1_2154670_2154817	295.459	-0.107755	0.202116	-0.533133	0.593941	0.804426
Chr1_2154991_2155344	642.38	-0.358073	0.178978	-2.00065	0.04543	0.543039
Chr1_2155963_2156155	742.636	0.150587	0.162189	0.928465	0.353166	0.665607
Chr1_2156638_2156818	354.835	-0.103742	0.174813	-0.593446	0.552883	0.779997
Chr1_2159963_2160074	268.058	-0.157068	0.247723	-0.634048	0.52605	0.764254
Chr1_2160654_2161075	852.615	0.202833	0.197087	1.02916	0.303406	0.637279
Chr1_2163108_2163223	384.845	-0.0960244	0.175504	-0.547135	0.584286	0.799178
Chr1_2163269_2163712	1449.11	0.0970248	0.16755	0.579078	0.562537	0.785114
Chr1_2163772_2164534	2180.61	0.175825	0.113334	1.55138	0.120811	0.550153
Chr1_2165087_2165505	1339.02	0.0726086	0.15377	0.472189	0.636792	0.826751
Chr1_2165751_2165873	370.882	-0.223124	0.20903	-1.06743	0.28578	0.626299
Chr1_2166036_2166184	492.782	-0.139535	0.167898	-0.831075	0.405931	0.695737
Chr1_2168362_2168575	1132.97	0.202108	0.199188	1.01466	0.310267	0.641595
Chr1_2169620_2169748	301.568	-0.188675	0.198421	-0.950887	0.341662	0.658747
Chr1_2169853_2170030	493.748	0.211877	0.198255	1.06871	0.285199	0.626295
Chr1_2171960_2172835	2274.81	-0.0225913	0.104781	-0.215605	0.829296	0.925158
Chr1_2174840_2175265	1239.95	0.405685	0.199749	2.03097	0.042258	0.543039
Chr1_2176257_2176716	1230.99	0.0150033	0.123175	0.121805	0.903053	0.957967
Chr1_2176822_2177027	487.57	-0.443342	0.201633	-2.19875	0.0278957	0.543039
Chr1_2177094_2177267	415.004	-0.247088	0.223199	-1.10703	0.268281	0.617687
Chr1_2177440_2177893	1065.81	0.134881	0.148737	0.906839	0.364492	0.671766
Chr1_2177997_2178153	323.497	0.000241109	0.192532	0.00125231	0.999001	0.999877
Chr1_2178311_2178513	446.883	-0.246896	0.17268	-1.42979	0.152779	0.562499
Chr1_2184066_2184385	969.417	0.312498	0.184177	1.69673	0.0897478	0.543039
Chr1_2187411_2187592	330.078	0.154974	0.205311	0.754826	0.450354	0.721603
Chr1_2187644_2187933	554.507	-0.0636104	0.160887	-0.395374	0.692567	0.857146
Chr1_2188398_2188840	1045.66	0.27671	0.158722	1.74336	0.0812703	0.543039
Chr1_2189697_2190215	1130.74	-0.140486	0.137549	-1.02135	0.307087	0.639949
Chr1_2190586_2190817	598.976	0.0753651	0.149622	0.503704	0.61447	0.816415
Chr1_2190883_2191274	912.76	0.203394	0.133988	1.51799	0.129016	0.553155
Chr1_2191660_2191906	550.519	-0.0501385	0.185026	-0.270981	0.786406	0.904406
Chr1_2192100_2192343	483.441	0.15648	0.157632	0.992694	0.320859	0.647215
Chr1_2193759_2194133	1018.5	0.00312351	0.133401	0.0234144	0.98132	0.99296
Chr1_2194322_2194758	912.444	0.172149	0.179106	0.961159	0.336472	0.656473
Chr1_2195749_2196061	767.697	0.149726	0.144211	1.03824	0.29916	0.635328
Chr1_2196504_2196973	1129.69	-0.0372409	0.163456	-0.227835	0.819775	0.921024
Chr1_2197062_2197183	280.708	-0.0144963	0.190106	-0.0762541	0.939217	0.973131
Chr1_2197235_2197732	1255.29	0.0871705	0.127172	0.685454	0.493057	0.746771
Chr1_2197786_2197999	485.824	-0.381434	0.224419	-1.69965	0.0891962	0.543039
Chr1_2199732_2199867	319.358	0.092054	0.186203	0.494373	0.621043	0.820421
Chr1_2199948_2200145	585.229	0.332891	0.197324	1.68703	0.0915974	0.543039
Chr1_2201590_2201804	474.964	0.118974	0.171169	0.695066	0.487014	0.74427
Chr1_2202283_2202384	244.307	-0.145478	0.221388	-0.657119	0.511105	0.756153
Chr1_2203133_2204357	3215.26	0.0525221	0.105637	0.497194	0.619052	0.819282
Chr1_2204866_2204962	215.328	-0.0542542	0.226175	-0.239878	0.810425	0.915332
Chr1_2205019_2205194	343.781	0.0233242	0.188313	0.123859	0.901427	0.95735
Chr1_2205615_2205797	325.474	-0.35535	0.243443	-1.45969	0.144376	0.559311
Chr1_2207189_2207349	323.715	0.0483578	0.203331	0.237828	0.812015	0.915845
Chr1_2208443_2208622	435.005	-0.313238	0.219061	-1.42991	0.152742	0.562499
Chr1_2212364_2212815	2419.55	0.420362	0.417109	1.0078	0.313551	0.643249
Chr1_2213152_2213581	1390.69	0.0912409	0.122158	0.746911	0.455118	0.724045
Chr1_2213959_2214520	1515.22	0.138076	0.123267	1.12014	0.262653	0.61498
Chr1_2214559_2214740	466.257	0.0772641	0.172024	0.449148	0.653325	0.834911
Chr1_2214913_2215255	977.075	0.322045	0.186761	1.72437	0.0846415	0.543039
Chr1_2219396_2219816	881.951	0.198656	0.149019	1.33309	0.182502	0.575424
Chr1_2220002_2220573	1118.99	-0.171226	0.147459	-1.16118	0.245569	0.604367
Chr1_2222853_2223374	987.048	-0.00281499	0.12737	-0.0221008	0.982368	0.993363
Chr1_2223577_2223907	672.671	-0.040411	0.140111	-0.288421	0.773024	0.898873
Chr1_2224466_2224740	586.035	0.300109	0.2259	1.3285	0.184013	0.576074
Chr1_2225149_2225350	438.938	0.238009	0.231149	1.02968	0.303161	0.637104
Chr1_2225412_2225995	1153.94	0.0826497	0.137152	0.602613	0.546766	0.776245
Chr1_2227441_2227787	753.748	0.0997028	0.13933	0.715586	0.474247	0.736932
Chr1_2229157_2229778	1037.47	-0.0148815	0.125864	-0.118235	0.905882	0.959512
Chr1_2230578_2230681	226.586	-0.612065	0.254073	-2.40902	0.0159956	0.543039
Chr1_2233026_2233767	1895.87	0.255703	0.147898	1.72891	0.0838254	0.543039
Chr1_2235170_2235262	206.307	-0.391208	0.255395	-1.53177	0.125579	0.550153
Chr1_2235825_2236079	532.785	-0.178531	0.163096	-1.09464	0.273675	0.619844
Chr1_2236188_2236556	747.335	-0.00143322	0.148688	-0.00963915	0.992309	0.997063
Chr1_2236626_2237049	909.081	-0.171287	0.160723	-1.06573	0.286546	0.626624
Chr1_2237397_2237973	1384.17	0.149249	0.11735	1.27183	0.203433	0.582465
Chr1_2239980_2240049	211.094	0.20222	0.217151	0.931243	0.351728	0.664981
Chr1_2240103_2240725	1271.34	0.0083384	0.124375	0.0670423	0.946548	0.977177
Chr1_2241033_2241576	1121.77	-0.0399309	0.125912	-0.317133	0.751143	0.886382
Chr1_2241619_2241943	658.966	0.0696683	0.147864	0.471165	0.637523	0.827153
Chr1_2244929_2245196	875.205	0.118898	0.183395	0.648317	0.51678	0.758828
Chr1_2245289_2245488	355.599	-0.140324	0.183551	-0.764495	0.444572	0.718591
Chr1_2245604_2245805	425.842	-0.295884	0.220299	-1.3431	0.179239	0.57512
Chr1_2246456_2246632	345.821	-0.187214	0.262813	-0.712346	0.476251	0.737987
Chr1_2246716_2247051	620.864	-0.193593	0.155258	-1.24691	0.212429	0.58701
Chr1_2248892_2249162	1100.05	0.180816	0.149314	1.21097	0.225906	0.594263
Chr1_2250442_2251059	1245.75	0.151265	0.140658	1.07541	0.282191	0.624817
Chr1_2259655_2259717	164.288	-0.546943	0.304651	-1.79531	0.0726045	0.543039
Chr1_2260047_2260485	893.028	0.143683	0.140433	1.02314	0.306242	0.63951
Chr1_2260767_2260856	192.931	-0.145477	0.244951	-0.593903	0.552577	0.77989
Chr1_2261488_2261591	233.775	-0.32758	0.262337	-1.2487	0.211776	0.586687
Chr1_2262823_2263175	828.305	0.13758	0.145193	0.947569	0.343349	0.659385
Chr1_2266166_2266291	265.454	-0.243167	0.225126	-1.08014	0.280081	0.623971
Chr1_2266806_2266881	195.752	0.566747	0.412432	1.37416	0.169393	0.571781
Chr1_2268668_2268800	302.967	-0.28495	0.193203	-1.47487	0.140246	0.559311
Chr1_2268982_2269243	834.583	0.228516	0.170128	1.3432	0.179208	0.57512
Chr1_2269412_2269698	653.001	0.131824	0.146596	0.899233	0.368529	0.674137
Chr1_2269976_2270102	277.679	-0.0608996	0.245989	-0.24757	0.804467	0.912515
Chr1_2270153_2270576	858.142	0.0615848	0.141171	0.436242	0.662661	0.840135
Chr1_2274482_2274938	1332.15	-0.0351791	0.131799	-0.266916	0.789534	0.905705
Chr1_2275604_2275717	265.218	-0.0334795	0.212319	-0.157685	0.874705	0.946542
Chr1_2276002_2276054	156.813	0.109661	0.26711	0.410547	0.681405	0.850893
Chr1_2277426_2277875	1156.31	0.284433	0.170935	1.66398	0.0961169	0.543819
Chr1_2280090_2281052	2235.62	0.163889	0.13939	1.17576	0.239691	0.600851
Chr1_2282772_2283209	1042.87	0.128455	0.168173	0.76383	0.444969	0.718752
Chr1_2283916_2284127	471.19	-0.276665	0.163544	-1.69169	0.0907058	0.543039
Chr1_2284211_2284597	969.999	0.0778373	0.159841	0.486968	0.626281	0.821876
Chr1_2285051_2285512	944.614	-0.00173157	0.140627	-0.0123132	0.990176	0.996646
Chr1_2285628_2285797	370.663	-0.58264	0.241148	-2.41611	0.0156874	0.543039
Chr1_2286036_2286198	343.814	-0.0126168	0.185924	-0.06786	0.945897	0.976836
Chr1_2286335_2286502	352.707	0.105594	0.192964	0.547218	0.584229	0.799178
Chr1_2286817_2287049	418.464	-0.143167	0.200248	-0.714948	0.474641	0.73714
Chr1_2287696_2288150	793.235	-0.228871	0.130477	-1.75411	0.0794121	0.543039
Chr1_2289525_2289738	351.537	-0.545857	0.228086	-2.39321	0.0167016	0.543039
Chr1_2289872_2289984	267.262	-0.412114	0.281404	-1.46449	0.143059	0.559311
Chr1_2290960_2291109	320.176	-0.130533	0.18979	-0.687777	0.491593	0.746284
Chr1_2291321_2291479	402.031	0.259142	0.189725	1.36588	0.171976	0.572598
Chr1_2294411_2294740	681.185	-0.156128	0.147099	-1.06138	0.288517	0.627775
Chr1_2295326_2295465	291.295	0.00620795	0.186704	0.0332502	0.973475	0.989774
Chr1_2299450_2299667	373.312	0.19599	0.173529	1.12944	0.258714	0.612975
Chr1_2299715_2299951	749.767	0.0950786	0.153464	0.619551	0.535553	0.769253
Chr1_2300021_2300720	1541.71	0.018038	0.123548	0.145999	0.883922	0.950261
Chr1_2300794_2301341	1108.07	0.0274933	0.136253	0.201782	0.840087	0.929982
Chr1_2301969_2302211	724.046	0.060064	0.151853	0.39554	0.692444	0.857055
Chr1_2302676_2303031	770.535	-0.302569	0.1465	-2.06532	0.0388925	0.543039
Chr1_2304032_2304207	380.343	0.0136349	0.232018	0.0587663	0.953138	0.980566
Chr1_2304426_2304749	749.828	-0.0252639	0.149768	-0.168687	0.866043	0.943041
Chr1_2305087_2305469	1201.76	0.322026	0.228846	1.40717	0.159377	0.565108
Chr1_2309474_2309877	722.377	-0.224202	0.158357	-1.4158	0.156833	0.564151
Chr1_2311957_2312478	1230.08	0.12319	0.136405	0.903122	0.366461	0.672656
Chr1_2312534_2313757	2898.37	-0.23754	0.114019	-2.08334	0.0372199	0.543039
Chr1_2316338_2316620	953.1	0.302427	0.192626	1.57002	0.11641	0.550153
Chr1_2317410_2317735	619.662	-0.0653564	0.151653	-0.430959	0.666498	0.842658
Chr1_2317894_2318317	1044.55	0.00268919	0.129776	0.0207217	0.983468	0.994006
Chr1_2321638_2321785	306.363	0.147531	0.216268	0.682169	0.495132	0.747243
Chr1_2321900_2322125	467.653	0.163186	0.180183	0.90567	0.36511	0.671766
Chr1_2322297_2322745	1050.09	0.155929	0.155974	0.999709	0.317452	0.644712
Chr1_2323028_2323181	256.645	-0.118393	0.201015	-0.588976	0.555877	0.781285
Chr1_2325772_2326022	479.16	-0.18907	0.181456	-1.04196	0.29743	0.633572
Chr1_2326824_2326927	234.228	-0.299109	0.217593	-1.37463	0.169247	0.571781
Chr1_2327087_2327236	291.769	-0.275014	0.206139	-1.33412	0.182165	0.575424
Chr1_2333413_2333937	1151.74	0.190632	0.158961	1.19923	0.230437	0.597235
Chr1_2334094_2334601	1531.87	0.0102961	0.124926	0.0824173	0.934315	0.970532
Chr1_2335522_2335734	553.613	0.0446696	0.156376	0.285655	0.775142	0.90002
Chr1_2335926_2336234	848.402	0.250561	0.17698	1.41576	0.156846	0.564151
Chr1_2336337_2336477	334.329	-0.196677	0.195459	-1.00624	0.314302	0.64378
Chr1_2337259_2337407	376.956	-0.235503	0.180414	-1.30535	0.191774	0.578176
Chr1_2338457_2338869	1251.66	0.0496158	0.138979	0.357003	0.72109	0.871024
Chr1_2339034_2339219	431.398	-0.419545	0.212912	-1.9705	0.0487806	0.543039
Chr1_2339373_2339841	1272.57	0.0311597	0.140975	0.221029	0.82507	0.923017
Chr1_2339901_2340003	269.355	-0.407252	0.272201	-1.49614	0.134616	0.555332
Chr1_2340840_2341003	366.301	0.0265731	0.175013	0.151835	0.879317	0.948664
Chr1_2341288_2341577	604.931	-0.600861	0.244637	-2.45613	0.0140444	0.543039
Chr1_2341942_2342168	428.969	-0.442687	0.189692	-2.33372	0.0196106	0.543039
Chr1_2344333_2344471	378.8	-0.0607723	0.197112	-0.308313	0.757844	0.890084
Chr1_2346810_2347025	570.18	0.0550197	0.149596	0.367789	0.713031	0.867184
Chr1_2347384_2347511	275.645	0.131038	0.214985	0.609523	0.542178	0.773541
Chr1_2347565_2348362	1878.21	0.0615739	0.115112	0.534902	0.592718	0.803783
Chr1_2348417_2348559	326.9	-0.200635	0.191816	-1.04598	0.295572	0.631825
Chr1_2348575_2349122	1772.86	0.26955	0.167946	1.60498	0.108499	0.54646
Chr1_2351465_2352008	1095.58	0.151043	0.151167	0.99918	0.317707	0.644712
Chr1_2352061_2352188	319.727	0.056467	0.187806	0.300667	0.763669	0.894072
Chr1_2353482_2353542	194.969	-0.211614	0.251339	-0.841946	0.399818	0.693171
Chr1_2356184_2356517	593.329	-0.163794	0.197186	-0.830657	0.406168	0.695912
Chr1_2357077_2357272	362.404	-0.386894	0.253013	-1.52915	0.126228	0.550153
Chr1_2357817_2358039	399.015	0.0191307	0.185196	0.103299	0.917725	0.964226
Chr1_2358435_2358557	262.238	-0.486123	0.266155	-1.82647	0.0677801	0.543039
Chr1_2358591_2358670	185.609	-0.0614711	0.257755	-0.238487	0.811504	0.915753
Chr1_2358717_2359000	653.28	0.015486	0.162467	0.095318	0.924062	0.965798
Chr1_2359021_2359402	633.989	-0.252234	0.200392	-1.2587	0.208137	0.585505
Chr1_2359600_2359759	361.475	-0.575958	0.26192	-2.19899	0.0278789	0.543039
Chr1_2364742_2364908	444.709	-0.0473565	0.161709	-0.29285	0.769637	0.897099
Chr1_2365164_2365750	1639.16	0.0323102	0.121566	0.265784	0.790406	0.905874
Chr1_2365882_2366055	465.157	0.220074	0.210839	1.04381	0.296575	0.632858
Chr1_2366128_2366220	220.03	0.221917	0.25035	0.88643	0.375386	0.678333
Chr1_2366437_2366837	1262.16	-0.0111378	0.1186	-0.0939108	0.92518	0.966317
Chr1_2366909_2367316	881.805	-0.146212	0.158581	-0.921997	0.35653	0.667794
Chr1_2367391_2367546	364.241	-0.332732	0.183089	-1.81732	0.0691679	0.543039
Chr1_2368032_2368196	310.83	-0.560889	0.197075	-2.84608	0.00442616	0.543039
Chr1_2368375_2368957	1781.67	0.340177	0.203378	1.67263	0.0944	0.543039
Chr1_2369712_2369873	386.321	-0.0769497	0.172035	-0.447292	0.654664	0.83565
Chr1_2371220_2371314	219.683	-0.598823	0.257504	-2.32549	0.0200455	0.543039
Chr1_2374525_2375094	1808.95	0.168647	0.134123	1.25741	0.208605	0.585846
Chr1_2375501_2375858	746.614	-0.324729	0.171969	-1.8883	0.0589861	0.543039
Chr1_2375905_2376090	371.145	-0.202944	0.205929	-0.985507	0.324375	0.649783
Chr1_2376603_2376832	566.193	-0.0686006	0.183185	-0.374489	0.708041	0.864682
Chr1_2377864_2378052	420.372	0.0792253	0.177016	0.44756	0.654471	0.83565
Chr1_2379412_2379681	684.406	0.0195304	0.14361	0.135996	0.891824	0.95376
Chr1_2381124_2381630	1176.73	0.0431607	0.123993	0.348091	0.727772	0.875312
Chr1_2388340_2388579	491.547	-0.0683858	0.157713	-0.433608	0.664573	0.841273
Chr1_2388909_2389116	342.752	-0.27752	0.237741	-1.16732	0.24308	0.603129
Chr1_2389244_2389340	238.961	-0.139379	0.2214	-0.629533	0.529	0.765804
Chr1_2389389_2389670	581.89	-0.162978	0.168076	-0.969667	0.332213	0.654208
Chr1_2389684_2389939	473.14	-0.157359	0.171422	-0.917964	0.358638	0.669312
Chr1_2390084_2390450	777.166	-0.10959	0.135677	-0.807724	0.419249	0.70353
Chr1_2390732_2390991	579.334	-0.103656	0.169067	-0.613103	0.539808	0.771716
Chr1_2392368_2392871	1081.94	0.110342	0.158616	0.695654	0.486645	0.743897
Chr1_2393045_2393218	377.902	-0.0700575	0.18473	-0.379242	0.704508	0.862625
Chr1_2393480_2393944	879.696	0.0226975	0.135176	0.167911	0.866653	0.943338
Chr1_2394099_2394278	399.947	-0.163359	0.198697	-0.822155	0.410989	0.699719
Chr1_2394672_2394878	373.562	-0.280195	0.185569	-1.50992	0.131063	0.553872
Chr1_2394958_2395503	2248.41	0.169527	0.130739	1.29668	0.194741	0.579293
Chr1_2398752_2398957	499.954	-0.307908	0.184348	-1.67025	0.0948693	0.543039
Chr1_2400555_2400778	444.861	-0.0533155	0.170361	-0.312955	0.754315	0.888175
Chr1_2401513_2401688	352.119	-0.265354	0.189033	-1.40374	0.160395	0.565108
Chr1_2402857_2403120	541.195	0.491885	0.245141	2.00654	0.0447986	0.543039
Chr1_2403204_2403497	659.068	-0.266571	0.187298	-1.42325	0.154665	0.563032
Chr1_2405882_2406070	569.368	0.23624	0.205321	1.15059	0.249902	0.60759
Chr1_2406530_2406805	774.36	0.0565705	0.141667	0.399321	0.689656	0.855223
Chr1_2406910_2407026	266.413	0.0249771	0.226227	0.110407	0.912086	0.962072
Chr1_2407363_2407570	410.543	0.193795	0.18873	1.02684	0.304497	0.63807
Chr1_2407811_2408200	894.093	-0.108314	0.130283	-0.83138	0.405759	0.695603
Chr1_2409529_2409599	204.608	0.469047	0.310972	1.50832	0.131472	0.553872
Chr1_2409814_2409906	212.913	0.0260249	0.225945	0.115182	0.908301	0.960618
Chr1_2412660_2412730	208.076	0.498953	0.242533	2.05726	0.0396609	0.543039
Chr1_2412939_2413029	203.112	0.0164225	0.267488	0.0613955	0.951044	0.979104
Chr1_2413759_2413818	197.156	-0.122902	0.264527	-0.464611	0.64221	0.829531
Chr1_2413965_2414093	300.703	-0.287172	0.209636	-1.36986	0.17073	0.57202
Chr1_2414142_2414293	362.949	0.211039	0.227765	0.926563	0.354154	0.666146
Chr1_2416040_2416296	927.002	0.212043	0.160905	1.31781	0.187566	0.576544
Chr1_2419550_2419653	273.233	-0.947864	0.306444	-3.0931	0.00198074	0.543039
Chr1_2420942_2421036	226.912	0.0844964	0.227115	0.372043	0.709861	0.865585
Chr1_2421878_2422309	1570.62	0.211096	0.159313	1.32503	0.18516	0.576544
Chr1_2423663_2423791	269.231	0.00386199	0.210056	0.0183856	0.985331	0.994561
Chr1_2423869_2424110	646.49	0.157446	0.18822	0.8365	0.402874	0.694265
Chr1_2426279_2426390	222.811	0.305579	0.2722	1.12263	0.261596	0.614337
Chr1_2428480_2428595	315.772	-0.0979972	0.189779	-0.516376	0.605592	0.81112
Chr1_2429477_2429846	949.374	-0.146102	0.14175	-1.0307	0.302681	0.636991
Chr1_2431943_2432281	948.371	0.303901	0.218534	1.39063	0.164337	0.567602
Chr1_2432379_2432625	458.61	0.147769	0.173616	0.851127	0.394699	0.690006
Chr1_2432768_2432965	597.277	-0.00786575	0.152767	-0.0514885	0.958936	0.982486
Chr1_2433027_2433227	419.7	0.177998	0.17605	1.01107	0.311985	0.642406
Chr1_2433403_2433475	236.756	-0.0746525	0.21462	-0.347836	0.727964	0.875429
Chr1_2433636_2433845	468.691	-0.0948393	0.165141	-0.574293	0.565769	0.787066
Chr1_2435954_2436091	348.305	-0.264289	0.217415	-1.2156	0.224138	0.592896
Chr1_2436488_2436711	435.99	-0.198481	0.167415	-1.18556	0.235795	0.599347
Chr1_2436865_2437090	664.93	0.271688	0.212448	1.27885	0.200951	0.581595
Chr1_2437143_2437528	1454.44	0.220433	0.173929	1.26738	0.20502	0.583865
Chr1_2439648_2439860	497.874	-0.0133145	0.171609	-0.0775863	0.938157	0.972641
Chr1_2440314_2440676	1114.53	0.242572	0.18148	1.33663	0.181343	0.57512
Chr1_2441720_2441881	377.268	-0.140423	0.200167	-0.701528	0.482973	0.742088
Chr1_2442374_2442600	641.13	0.299357	0.208183	1.43795	0.150448	0.56147
Chr1_2442903_2443228	893.37	0.00373689	0.147043	0.0254136	0.979725	0.992231
Chr1_2443555_2443782	532.15	0.176224	0.16797	1.04914	0.294116	0.631004
Chr1_2445050_2445491	1494.79	0.278659	0.1566	1.77944	0.0751682	0.543039
Chr1_2445787_2446072	970.688	0.577963	0.249792	2.31378	0.0206797	0.543039
Chr1_2453905_2454015	234.423	-0.119524	0.257966	-0.463331	0.643127	0.82984
Chr1_2454343_2454928	1368.48	0.0191637	0.127846	0.149896	0.880846	0.949192
Chr1_2457064_2458344	3351.36	0.0909575	0.121832	0.746583	0.455315	0.72414
Chr1_2460676_2460798	263.38	0.116756	0.209819	0.556461	0.577896	0.795206
Chr1_2460949_2461372	813.425	-0.00182442	0.142543	-0.0127991	0.989788	0.996615
Chr1_2461829_2462593	1874.67	0.0739603	0.108105	0.684153	0.493879	0.747023
Chr1_2462616_2462813	376.488	0.0533105	0.179719	0.296632	0.766747	0.895684
Chr1_2465429_2465732	857.99	0.181279	0.17467	1.03784	0.299346	0.635477
Chr1_2467000_2467219	733.021	0.274897	0.196868	1.39635	0.16261	0.567557
Chr1_2472585_2472701	228.59	0.0915636	0.245416	0.373095	0.709078	0.865375
Chr1_2474866_2475468	1407.53	0.0405241	0.142359	0.284661	0.775904	0.900271
Chr1_2476367_2476794	1006.8	0.0848518	0.13251	0.640342	0.52195	0.761617
Chr1_2476860_2477156	673.538	0.161512	0.145928	1.10679	0.268385	0.617687
Chr1_2482958_2483458	835.19	-0.0170467	0.133299	-0.127884	0.898241	0.956248
Chr1_2484816_2484890	227.258	0.246256	0.256561	0.959832	0.33714	0.656683
Chr1_2484985_2485296	685.351	0.202969	0.149087	1.36141	0.173383	0.572598
Chr1_2485709_2485873	344.786	-0.278097	0.181497	-1.53224	0.125463	0.550153
Chr1_2487818_2488066	501.839	0.259334	0.176164	1.47212	0.140989	0.559311
Chr1_2488122_2488244	337.928	0.2175	0.203532	1.06863	0.285237	0.626295
Chr1_2488295_2489365	2445.1	0.0216549	0.103991	0.208238	0.835043	0.927986
Chr1_2489411_2489741	634.296	0.224048	0.1625	1.37876	0.167969	0.570617
Chr1_2493241_2493533	1358.43	0.409883	0.202716	2.02196	0.0431805	0.543039
Chr1_2494268_2494592	681.049	0.111576	0.142372	0.783692	0.433221	0.71213
Chr1_2494632_2494985	633.822	-0.0436425	0.147275	-0.296333	0.766976	0.895721
Chr1_2495207_2495356	317.208	-0.353548	0.238502	-1.48237	0.138242	0.558681
Chr1_2498544_2499071	1635.2	0.25719	0.160597	1.60146	0.109275	0.54646
Chr1_2501379_2501871	969.732	0.330754	0.138595	2.38648	0.0170104	0.543039
Chr1_2511518_2511681	337.381	-0.0672575	0.182387	-0.368762	0.712305	0.866624
Chr1_2513307_2513473	351.063	-0.200675	0.211782	-0.947552	0.343358	0.659385
Chr1_2514169_2514311	332.838	-0.302524	0.232767	-1.29968	0.193709	0.578629
Chr1_2516551_2516813	701.216	0.0630784	0.199164	0.316715	0.75146	0.886565
Chr1_2517987_2518199	430.129	-0.567528	0.242554	-2.33981	0.0192938	0.543039
Chr1_2518650_2518822	379.34	0.164876	0.1896	0.869597	0.38452	0.684396
Chr1_2519683_2519845	377.617	-0.410917	0.245705	-1.6724	0.0944462	0.543039
Chr1_2519894_2520111	534.18	-0.108822	0.17183	-0.633311	0.526531	0.764412
Chr1_2520289_2521373	2873.94	0.0130042	0.108663	0.119674	0.904741	0.958805
Chr1_2521597_2521708	398.85	0.16289	0.279228	0.58336	0.559651	0.783551
Chr1_2522587_2522995	873.659	-0.0584965	0.129244	-0.452607	0.650832	0.833843
Chr1_2523066_2523145	248.374	0.229852	0.250741	0.91669	0.359305	0.669613
Chr1_2525973_2526077	208.05	-0.258643	0.255744	-1.01134	0.311855	0.642406
Chr1_2526146_2526309	318.765	-0.19027	0.216786	-0.877686	0.380114	0.681608
Chr1_2527122_2527196	219.503	0.343793	0.260156	1.32149	0.186338	0.576544
Chr1_2530109_2530591	912.877	-0.110383	0.139541	-0.791046	0.428917	0.709548
Chr1_2531220_2531325	253.459	-0.500983	0.244682	-2.04748	0.0406109	0.543039
Chr1_2534813_2535022	457.931	-0.353935	0.183712	-1.92657	0.054033	0.543039
Chr1_2535072_2535382	520.907	0.3637	0.217587	1.67151	0.0946205	0.543039
Chr1_2536132_2536353	371.131	-0.157664	0.188707	-0.835499	0.403437	0.694408
Chr1_2537798_2538018	492.527	-0.298734	0.16803	-1.77786	0.0754265	0.543039
Chr1_2538202_2538674	1126.15	0.266886	0.162822	1.63913	0.101186	0.546164
Chr1_2541495_2541588	214.344	-0.529783	0.246942	-2.14537	0.0319232	0.543039
Chr1_2542275_2542663	1258.71	0.167162	0.131298	1.27316	0.202963	0.582299
Chr1_2547831_2548032	621.51	0.0927897	0.222233	0.417534	0.676288	0.847837
Chr1_2548178_2548468	1024.75	0.190442	0.176971	1.07612	0.281874	0.624489
Chr1_2548576_2548735	382.704	-0.347666	0.207347	-1.67673	0.0935943	0.543039
Chr1_2555337_2555482	300.419	-0.37436	0.244173	-1.53318	0.125232	0.550153
Chr1_2559530_2559618	243.848	0.59198	0.255891	2.31341	0.0207	0.543039
Chr1_2560384_2560499	264.449	-0.588705	0.241252	-2.44021	0.0146787	0.543039
Chr1_2560547_2560595	128.018	0.630489	0.410631	1.53541	0.124682	0.550153
Chr1_2561264_2561486	759.312	0.286921	0.186912	1.53506	0.12477	0.550153
Chr1_2561937_2561995	202.187	-0.296429	0.22176	-1.33671	0.181316	0.57512
Chr1_2562362_2562587	544.963	-0.201503	0.173855	-1.15903	0.246444	0.605215
Chr1_2563701_2564097	1266.84	0.167028	0.178977	0.933242	0.350695	0.664743
Chr1_2564218_2564314	281.848	-0.323649	0.229088	-1.41278	0.157722	0.564294
Chr1_2565070_2565395	1317.06	0.297588	0.219791	1.35396	0.17575	0.573431
Chr1_2565451_2565974	1476.91	0.124745	0.122188	1.02093	0.307287	0.640219
Chr1_2566775_2567015	505.774	-0.318131	0.195131	-1.63035	0.103028	0.546164
Chr1_2567189_2567459	733.025	0.0870583	0.16995	0.512257	0.608471	0.813014
Chr1_2572553_2572661	213.943	-0.189846	0.224719	-0.844814	0.398214	0.692209
Chr1_2573237_2573412	361.089	-0.0987541	0.176115	-0.560735	0.574978	0.793225
Chr1_2573504_2574169	1629.73	-0.181799	0.121322	-1.49848	0.134008	0.554794
Chr1_2576654_2577045	1227.07	0.192427	0.188923	1.01855	0.308418	0.640631
Chr1_2577094_2577228	340.075	-0.0741513	0.187281	-0.395936	0.692152	0.856809
Chr1_2580613_2580961	785.861	0.161052	0.152635	1.05515	0.291359	0.62944
Chr1_2583307_2583534	544.496	0.3949	0.198552	1.98889	0.0467128	0.543039
Chr1_2583678_2583751	195.034	-0.475824	0.285378	-1.66735	0.0954451	0.543118
Chr1_2584391_2584584	372.024	-0.26091	0.185079	-1.40972	0.158623	0.565004
Chr1_2584628_2584723	218.752	-0.279876	0.234479	-1.19361	0.23263	0.598048
Chr1_2585428_2585614	376.652	0.0941533	0.175551	0.536332	0.591729	0.803457
Chr1_2585731_2586246	985.914	-0.214009	0.130538	-1.63944	0.101121	0.546164
Chr1_2586671_2586879	412.853	0.201286	0.196408	1.02483	0.305442	0.639001
Chr1_2588367_2588550	458.155	-0.208461	0.207537	-1.00445	0.315162	0.643959
Chr1_2588610_2588841	558.199	-0.199822	0.151892	-1.31556	0.188322	0.576544
Chr1_2588904_2589037	307.736	-0.323274	0.222846	-1.45066	0.146875	0.560421
Chr1_2590231_2590535	641.019	0.258114	0.201345	1.28195	0.19986	0.58124
Chr1_2590610_2590894	668.949	0.368316	0.197047	1.86918	0.0615979	0.543039
Chr1_2603325_2603440	221.795	0.740515	0.355033	2.08577	0.0369999	0.543039
Chr1_2606507_2606666	312.912	-0.26477	0.193943	-1.3652	0.172191	0.572598
Chr1_2606805_2606935	284.44	-0.418813	0.206624	-2.02693	0.0426693	0.543039
Chr1_2607519_2608147	1743.89	0.299233	0.163586	1.82921	0.0673683	0.543039
Chr1_2610005_2610124	252.545	-0.0515074	0.23135	-0.222638	0.823817	0.922278
Chr1_2612421_2612601	343.448	-0.644121	0.249864	-2.57788	0.00994076	0.543039
Chr1_2613201_2613753	1101.17	0.118332	0.134253	0.881412	0.378095	0.680258
Chr1_2613958_2614094	286.698	-0.0535931	0.18921	-0.283247	0.776988	0.901227
Chr1_2614393_2615022	1739.49	0.127686	0.120828	1.05676	0.290622	0.629353
Chr1_2621507_2621814	838.464	0.185444	0.133615	1.3879	0.165168	0.567602
Chr1_2622000_2622076	180.682	-0.332167	0.25976	-1.27874	0.200987	0.581595
Chr1_2622551_2623152	1518.21	-0.0580398	0.151468	-0.383183	0.701584	0.861299
Chr1_2625398_2625522	282.31	-0.15625	0.195548	-0.799038	0.424269	0.70714
Chr1_2626128_2626185	166.103	0.552314	0.392094	1.40863	0.158945	0.565004
Chr1_2627574_2628110	1044.68	0.046059	0.138515	0.332521	0.739496	0.882167
Chr1_2628590_2628844	514.407	0.370279	0.190477	1.94396	0.0519003	0.543039
Chr1_2629606_2629749	280.658	-0.514879	0.293516	-1.75417	0.0794007	0.543039
Chr1_2630064_2630743	1551.98	0.191403	0.137734	1.38965	0.164634	0.567602
Chr1_2630758_2630978	517.487	0.0219167	0.169013	0.129675	0.896824	0.955723
Chr1_2632443_2632511	163.632	0.475931	0.401879	1.18426	0.236309	0.599347
Chr1_2635531_2636065	948.404	0.226792	0.160958	1.40901	0.158832	0.565004
Chr1_2636287_2636610	577.439	-0.0762768	0.162323	-0.469906	0.638422	0.827461
Chr1_2636907_2637020	265.815	-0.355558	0.235812	-1.5078	0.131605	0.553872
Chr1_2637624_2637829	409.59	0.0970575	0.193745	0.500955	0.616403	0.817685
Chr1_2637952_2638241	522.785	0.0627851	0.160685	0.390735	0.695993	0.858784
Chr1_2638999_2639181	379.473	-0.437379	0.207898	-2.10381	0.0353951	0.543039
Chr1_2640678_2640990	637.031	-0.169623	0.155252	-1.09257	0.274583	0.619899
Chr1_2641745_2641977	584.482	0.311058	0.18879	1.64764	0.0994265	0.545762
Chr1_2642028_2642218	342.226	0.239945	0.200976	1.1939	0.232517	0.598048
Chr1_2642656_2642893	469.966	-0.190671	0.194869	-0.97846	0.327847	0.651263
Chr1_2646018_2646119	226.307	0.367024	0.21833	1.68105	0.0927529	0.543039
Chr1_2646169_2646273	194.81	0.274512	0.246256	1.11474	0.264961	0.616586
Chr1_2649273_2649735	952.37	0.202264	0.143617	1.40836	0.159026	0.565004
Chr1_2656719_2656914	340.024	0.250551	0.217086	1.15415	0.248438	0.606543
Chr1_2660278_2660438	330.837	-0.467005	0.291228	-1.60357	0.108809	0.54646
Chr1_2662074_2662393	561.527	0.13558	0.164473	0.824333	0.40975	0.698996
Chr1_2663576_2663730	305.542	-0.396794	0.244141	-1.62527	0.104105	0.546164
Chr1_2664676_2664803	240.73	-0.141497	0.256291	-0.552094	0.580884	0.797394
Chr1_2667140_2667442	559.36	-0.0310454	0.159974	-0.194066	0.846124	0.93293
Chr1_2668153_2668213	183.826	0.254382	0.390416	0.651565	0.514682	0.757454
Chr1_2671600_2671726	282.825	-0.0652096	0.209845	-0.310751	0.75599	0.88915
Chr1_2671809_2672146	1037.34	0.191835	0.162439	1.18097	0.237614	0.599757
Chr1_2672215_2672474	827.896	0.15604	0.160192	0.974082	0.330016	0.652983
Chr1_2673612_2674016	907.262	-0.0427876	0.139739	-0.306197	0.759455	0.891215
Chr1_2675525_2675923	1139.94	0.222902	0.145928	1.52748	0.126641	0.550301
Chr1_2677625_2677770	373.565	-0.0746837	0.175371	-0.425861	0.670209	0.844833
Chr1_2679445_2679628	447.948	-0.308486	0.192767	-1.6003	0.109532	0.54646
Chr1_2680372_2680822	948.364	-0.160458	0.125213	-1.28148	0.200024	0.58124
Chr1_2680953_2681314	1377.5	0.406917	0.417632	0.974344	0.329886	0.652938
Chr1_2681590_2681689	268.756	-0.230842	0.206839	-1.11605	0.264402	0.61648
Chr1_2681815_2682366	1425.69	0.170401	0.14001	1.21706	0.223581	0.592784
Chr1_2684013_2684257	655.066	0.279313	0.190582	1.46558	0.142764	0.559311
Chr1_2687285_2687384	282.109	-0.385662	0.270352	-1.42652	0.153719	0.562594
Chr1_2688562_2689121	1376.83	0.152651	0.140472	1.0867	0.277169	0.621476
Chr1_2690187_2690375	409.984	-0.261905	0.193744	-1.35181	0.176436	0.573589
Chr1_2690544_2691441	2052.57	0.299298	0.109784	2.72624	0.00640598	0.543039
Chr1_2694230_2694542	938.117	0.254271	0.176236	1.44279	0.14908	0.56142
Chr1_2694669_2694883	635.369	0.0333198	0.191079	0.174377	0.861569	0.940441
Chr1_2694930_2695677	1407.66	-0.0684637	0.114961	-0.595539	0.551483	0.779364
Chr1_2695842_2696174	571.975	-0.123529	0.173915	-0.710279	0.477531	0.739122
Chr1_2696387_2696528	481.684	0.187897	0.225196	0.834367	0.404074	0.694478
Chr1_2700192_2700293	216.906	-0.419289	0.233258	-1.79753	0.0722508	0.543039
Chr1_2700873_2701228	982.785	0.205463	0.151474	1.35642	0.174964	0.572662
Chr1_2702053_2702173	270.685	-0.38554	0.219799	-1.75405	0.0794211	0.543039
Chr1_2702949_2703410	1538.88	0.19505	0.150091	1.29954	0.193758	0.578629
Chr1_2704174_2704367	349.946	-0.515026	0.20977	-2.4552	0.0140807	0.543039
Chr1_2706571_2706764	395.968	-0.120166	0.188556	-0.637294	0.523934	0.762727
Chr1_2706817_2707036	377.704	-0.102201	0.196247	-0.520776	0.602523	0.80944
Chr1_2710835_2711405	1550.84	0.095481	0.148598	0.642548	0.520518	0.760777
Chr1_2712018_2712896	2281.22	0.170958	0.122943	1.39055	0.164363	0.567602
Chr1_2714596_2714942	893.619	-0.14065	0.140917	-0.998105	0.318229	0.644975
Chr1_2716351_2716576	602.358	0.296508	0.209971	1.41214	0.15791	0.564294
Chr1_2716789_2717266	983.749	-0.414471	0.185623	-2.23287	0.0255577	0.543039
Chr1_2717412_2717812	723.226	-0.276855	0.202938	-1.36424	0.172493	0.572598
Chr1_2718130_2718379	526.149	0.0318708	0.163463	0.194973	0.845414	0.93249
Chr1_2718584_2718687	222.624	-0.356292	0.214557	-1.66059	0.0967954	0.543819
Chr1_2721945_2722166	586.042	0.378148	0.209591	1.80422	0.0711965	0.543039
Chr1_2722349_2722633	525.548	-0.175539	0.209592	-0.83753	0.402295	0.693836
Chr1_2723123_2723254	235.408	0.168965	0.243145	0.694914	0.487109	0.74427
Chr1_2723443_2723563	228.695	-0.103101	0.251998	-0.409134	0.682441	0.851721
Chr1_2723606_2723808	641.181	-0.0657216	0.158581	-0.414435	0.678556	0.848904
Chr1_2734833_2734982	283.936	-0.471323	0.228345	-2.06408	0.0390098	0.543039
Chr1_2735771_2736308	1327.6	0.0805668	0.13233	0.608833	0.542635	0.773753
Chr1_2736492_2736821	1006.63	0.0840449	0.146774	0.572613	0.566907	0.787869
Chr1_2736863_2737040	415.205	0.37916	0.260945	1.45303	0.146216	0.560354
Chr1_2737357_2737470	280.058	-0.642011	0.274026	-2.34288	0.0191355	0.543039
Chr1_2742908_2743020	232.533	-0.184657	0.23983	-0.769948	0.441331	0.717065
Chr1_2744022_2744139	251.115	-0.218932	0.272853	-0.80238	0.422333	0.705461
Chr1_2746732_2747337	1325.34	-0.025305	0.116541	-0.217133	0.828104	0.924719
Chr1_2747840_2748130	759.153	-0.0663489	0.139483	-0.475678	0.634304	0.82593
Chr1_2749879_2749980	234.174	0.0884892	0.224233	0.39463	0.693116	0.857305
Chr1_2750402_2750464	201.896	0.3278	0.334077	0.98121	0.326489	0.650921
Chr1_2751194_2751563	1101.51	0.253307	0.148315	1.7079	0.0876554	0.543039
Chr1_2751918_2752245	956.615	0.25155	0.191189	1.31572	0.18827	0.576544
Chr1_2753399_2753666	694.878	0.679825	0.258722	2.62763	0.00859819	0.543039
Chr1_2753865_2753970	262.816	-0.166788	0.203918	-0.817917	0.413405	0.701187
Chr1_2754153_2754248	250.976	-0.26142	0.221587	-1.17976	0.238095	0.599757
Chr1_2754297_2754446	370.585	-0.133657	0.192952	-0.692695	0.488501	0.744749
Chr1_2755082_2755354	650.739	0.151359	0.150243	1.00742	0.313731	0.643506
Chr1_2755466_2756025	1560.83	0.171828	0.153171	1.12181	0.261945	0.614426
Chr1_2756709_2757064	809.301	0.103073	0.141735	0.727226	0.467088	0.732229
Chr1_2759747_2759900	507.911	0.16577	0.16895	0.981177	0.326505	0.650921
Chr1_2762072_2762310	443.311	-0.0444611	0.171345	-0.259483	0.795263	0.907845
Chr1_2762415_2762641	702.095	0.0662428	0.140413	0.47177	0.637091	0.826896
Chr1_2768818_2768927	293.756	-0.329503	0.215196	-1.53117	0.125727	0.550153
Chr1_2769598_2769981	970.732	0.125921	0.136638	0.921566	0.356755	0.667941
Chr1_2770160_2770253	218.63	-0.00358928	0.233269	-0.0153869	0.987724	0.99535
Chr1_2770959_2771028	181.978	0.241437	0.286946	0.841402	0.400123	0.693203
Chr1_2771397_2771735	924.776	0.304216	0.192565	1.57981	0.114151	0.550153
Chr1_2772983_2773153	333.3	-0.0251004	0.220857	-0.11365	0.909515	0.961161
Chr1_2773606_2774026	820.955	0.197715	0.146228	1.3521	0.176343	0.573431
Chr1_2779096_2779454	629.424	-0.164023	0.189952	-0.863495	0.387865	0.686622
Chr1_2779900_2779977	181.163	-0.0536034	0.266545	-0.201104	0.840617	0.930035
Chr1_2780517_2780821	513.082	-0.402404	0.224575	-1.79185	0.0731578	0.543039
Chr1_2804975_2805386	1186.01	0.365766	0.183083	1.99781	0.0457368	0.543039
Chr1_2808406_2808584	378.182	-0.0580168	0.174759	-0.331981	0.739903	0.882285
Chr1_2808674_2808899	862.99	0.20614	0.164559	1.25268	0.210323	0.586331
Chr1_2809619_2809720	237.694	-0.0232642	0.227088	-0.102445	0.918403	0.964379
Chr1_2810295_2810640	647.296	-0.0670697	0.15448	-0.434163	0.66417	0.841042
Chr1_2811163_2811335	469.506	0.289621	0.219213	1.32118	0.18644	0.576544
Chr1_2811409_2811567	314.341	-0.0696254	0.20228	-0.344204	0.730693	0.876896
Chr1_2812766_2812959	375.131	0.0372294	0.202453	0.183892	0.854098	0.936573
Chr1_2818118_2818187	185.792	0.528699	0.289121	1.82864	0.0674531	0.543039
Chr1_2818489_2818830	647.132	-0.128999	0.155371	-0.830265	0.406389	0.69616
Chr1_2820307_2820391	198.207	-0.0320711	0.226482	-0.141605	0.887392	0.951581
[truncated: 16,250 more rows]

## Sheet: res_e14_vs_WT
	baseMean	log2FoldChange	lfcSE	stat	pvalue	padj
Chr1_11_428	817.924	-0.16944	0.146949	-1.15305	0.248888	0.758632
Chr1_891_997	254.161	-0.0813718	0.224113	-0.363083	0.716543	0.911296
Chr1_1159_1791	1279.98	-0.109953	0.139301	-0.78932	0.429925	0.81328
Chr1_1879_2936	2336.89	-0.0386138	0.103778	-0.372081	0.709833	0.909688
Chr1_3008_3316	827.652	0.118456	0.14003	0.845933	0.39759	0.799601
Chr1_3446_3645	536.955	-0.0915998	0.172596	-0.530719	0.595613	0.872765
Chr1_4326_4423	287.174	-0.221247	0.219431	-1.00828	0.313321	0.775622
Chr1_5665_5930	996.789	0.197361	0.202101	0.976549	0.328793	0.780926
Chr1_6234_6356	338.297	-0.318138	0.232238	-1.36988	0.170723	0.746414
Chr1_7978_8153	433.101	0.00307932	0.175383	0.0175577	0.985992	0.996404
Chr1_8637_9126	1231.12	0.0808207	0.120103	0.672928	0.500993	0.838119
Chr1_9736_9964	562.476	-0.358296	0.215545	-1.66228	0.0964559	0.746414
Chr1_10030_10087	211.211	-0.216503	0.23659	-0.915101	0.360139	0.787457
Chr1_13288_13451	381.254	-0.0722275	0.180786	-0.399518	0.689511	0.902617
Chr1_13538_13919	1298.79	0.0237862	0.120328	0.197678	0.843297	0.959222
Chr1_14001_14341	798.027	-0.183155	0.168718	-1.08557	0.277668	0.767694
Chr1_14884_15266	1039.22	0.31715	0.193998	1.63481	0.102088	0.746414
Chr1_16018_16159	378.833	0.0446938	0.173449	0.257677	0.796656	0.942141
Chr1_16476_16981	1288	0.25874	0.156379	1.65457	0.0980127	0.746414
Chr1_20241_20734	1635.63	-0.0544482	0.126403	-0.430751	0.666649	0.896872
Chr1_20785_21855	2448.73	0.137	0.131118	1.04486	0.296087	0.770946
Chr1_21975_22102	319.557	-0.188067	0.222207	-0.846358	0.397353	0.799601
Chr1_22169_22457	518.396	-0.274728	0.170877	-1.60776	0.107889	0.746414
Chr1_22640_22807	411.808	0.0545688	0.178016	0.306539	0.759194	0.928277
Chr1_22988_23165	398.468	0.344098	0.225084	1.52875	0.126327	0.746414
Chr1_29011_29199	350.555	-0.257473	0.262118	-0.98228	0.325962	0.77959
Chr1_30850_31038	384.768	0.00708192	0.20095	0.0352422	0.971887	0.993192
Chr1_32799_32959	301.85	-0.10667	0.209226	-0.509829	0.610171	0.877989
Chr1_33078_33907	2540.72	0.0758315	0.117765	0.643924	0.519625	0.842536
Chr1_37365_37413	150.022	0.36814	0.289824	1.27022	0.204008	0.746414
Chr1_37722_38443	2166.16	0.201801	0.172181	1.17203	0.241186	0.756481
Chr1_39251_39603	649.904	-0.206122	0.205153	-1.00472	0.315032	0.7765
Chr1_41724_41862	325.118	0.0375638	0.223314	0.16821	0.866418	0.964544
Chr1_43143_43275	266.132	-0.344379	0.223603	-1.54013	0.123528	0.746414
Chr1_44073_44162	263.382	0.115649	0.265579	0.43546	0.663229	0.896364
Chr1_44284_44443	363.277	-0.204625	0.205549	-0.995506	0.31949	0.777308
Chr1_44907_45095	600.157	0.123644	0.169751	0.728382	0.46638	0.824779
Chr1_45914_46006	222.885	-0.24725	0.339274	-0.728763	0.466146	0.824533
Chr1_46649_47157	1037.57	0.194974	0.138087	1.41197	0.157959	0.746414
Chr1_47242_47451	438.879	-0.0480981	0.164686	-0.292059	0.770242	0.93344
Chr1_49194_49492	722.403	0.207458	0.156911	1.32214	0.186121	0.746414
Chr1_49864_50231	1070.69	-0.0923004	0.143405	-0.643633	0.519814	0.842536
Chr1_51180_51600	1166.82	0.0577701	0.146567	0.394154	0.693467	0.903999
Chr1_51692_52223	1338.4	-0.00576112	0.117275	-0.0491248	0.96082	0.989626
Chr1_52754_53005	565.243	-0.130567	0.176175	-0.741119	0.458622	0.822658
Chr1_54583_54706	330.183	0.0315445	0.204025	0.154611	0.877128	0.968417
Chr1_55035_55686	2066.96	0.141564	0.142441	0.993848	0.320297	0.777584
Chr1_56590_56894	910.232	0.0605572	0.130124	0.465381	0.641659	0.888078
Chr1_57040_57253	652.821	0.21906	0.154941	1.41383	0.157412	0.746414
Chr1_57303_57461	363.68	0.134451	0.179301	0.749858	0.45334	0.820233
Chr1_59103_59283	508.432	0.571722	0.260891	2.19143	0.028421	0.746414
Chr1_59700_60087	932.401	-0.000779316	0.158451	-0.00491836	0.996076	0.99927
Chr1_60596_60796	444.877	-0.0863442	0.190799	-0.452541	0.650879	0.890896
Chr1_60820_60982	339.907	-0.456284	0.248562	-1.8357	0.0664026	0.746414
Chr1_61107_61488	924.163	0.0167966	0.135496	0.123964	0.901344	0.975639
Chr1_61532_61804	593.242	-0.0980003	0.149009	-0.65768	0.510744	0.840467
Chr1_62331_62703	925.798	0.00838058	0.15226	0.0550413	0.956106	0.988838
Chr1_63218_63415	485.333	0.141623	0.197239	0.718028	0.47274	0.827944
Chr1_63461_63563	271.879	0.440303	0.217311	2.02614	0.0427507	0.746414
Chr1_63914_64134	566.931	0.0333494	0.158555	0.210333	0.833408	0.955991
Chr1_64183_64390	600.193	0.0296464	0.152562	0.194324	0.845922	0.959686
Chr1_67194_67255	218.878	-0.0402342	0.239676	-0.167869	0.866687	0.964544
Chr1_67588_68526	2395.57	-0.00364765	0.120283	-0.0303256	0.975807	0.993984
Chr1_68573_69052	1647.39	0.0182711	0.127985	0.14276	0.88648	0.971538
Chr1_69283_69387	312.261	-0.501371	0.233624	-2.14606	0.0318681	0.746414
Chr1_69815_69946	352.604	-0.241289	0.187736	-1.28526	0.198702	0.746414
Chr1_72107_72431	1091.18	0.135798	0.189862	0.715247	0.474456	0.828248
Chr1_73968_74073	314.423	-0.0958827	0.212772	-0.450635	0.652253	0.891232
Chr1_74688_75121	1041.23	-0.0786775	0.147675	-0.532776	0.594189	0.872468
Chr1_75209_75537	829.763	0.00793437	0.135729	0.0584574	0.953384	0.98814
Chr1_76453_76591	406.513	0.237229	0.178997	1.32532	0.185064	0.746414
Chr1_77458_77891	1631.36	0.163	0.1701	0.95826	0.337932	0.784
Chr1_78198_78344	326.996	0.0871347	0.219069	0.397749	0.690815	0.902715
Chr1_79103_79245	329.274	-0.158454	0.195967	-0.808574	0.41876	0.808501
Chr1_79567_79656	231.824	-0.0652459	0.209645	-0.311221	0.755633	0.926491
Chr1_80492_80722	498.778	-0.384468	0.216515	-1.77571	0.0757809	0.746414
Chr1_81055_81215	390.683	-0.0520752	0.206812	-0.251799	0.801196	0.943403
Chr1_81800_82128	1051.08	0.0594373	0.133239	0.446094	0.655529	0.892471
Chr1_83387_83493	251.749	0.106139	0.211151	0.502668	0.615198	0.878944
Chr1_84886_84963	289.066	0.251607	0.308283	0.816155	0.414411	0.806677
Chr1_85485_85665	526.798	0.0768233	0.157247	0.488551	0.62516	0.883394
Chr1_85810_86110	571.554	-0.431387	0.235325	-1.83315	0.0667796	0.746414
Chr1_86486_86745	1193.19	0.130651	0.159694	0.818132	0.413282	0.806363
Chr1_87494_87708	445.797	-0.319982	0.179275	-1.78487	0.0742825	0.746414
Chr1_88189_88320	290.583	0.142192	0.21182	0.671284	0.50204	0.838119
Chr1_88460_88509	203.341	-0.324275	0.343306	-0.944567	0.34488	0.785553
Chr1_88555_88974	1224.28	-0.0485211	0.148692	-0.32632	0.744183	0.921718
Chr1_90572_90710	287.617	-0.217209	0.232143	-0.935667	0.349445	0.785553
Chr1_90870_91126	460.843	-0.00545288	0.164741	-0.0330997	0.973595	0.993422
Chr1_91208_91423	676.473	0.243105	0.197496	1.23094	0.218346	0.746698
Chr1_91542_91700	341.109	0.258002	0.213306	1.20954	0.226455	0.747854
Chr1_95496_95818	586.507	0.0383578	0.193067	0.198676	0.842516	0.95904
Chr1_95857_95988	290.349	0.0305297	0.206644	0.14774	0.882548	0.970469
Chr1_97199_97533	750.416	0.109818	0.150453	0.729917	0.465441	0.823994
Chr1_98701_98857	382.03	-0.199078	0.222498	-0.894743	0.370924	0.791233
Chr1_99044_99934	2715.04	0.0365249	0.157841	0.231403	0.817002	0.950233
Chr1_101818_102106	793.188	0.173651	0.14148	1.22739	0.219676	0.74746
Chr1_102824_102936	347.658	0.0241682	0.190057	0.127163	0.898812	0.97457
Chr1_103726_103871	404.48	-0.00728586	0.182751	-0.0398678	0.968199	0.991711
Chr1_104006_104133	477.978	0.254203	0.186308	1.36442	0.172435	0.746414
Chr1_105342_105404	280.225	-0.102995	0.210797	-0.488595	0.625128	0.883394
Chr1_106250_106517	744.362	0.0906916	0.147202	0.616103	0.537827	0.848908
Chr1_107017_107109	322.799	0.513141	0.265087	1.93575	0.0528987	0.746414
Chr1_107416_108056	2648.75	0.0776629	0.138395	0.561169	0.574682	0.864303
Chr1_108105_108180	245.281	0.407779	0.236763	1.72231	0.0850139	0.746414
Chr1_108878_109093	930.951	0.585859	0.261442	2.24088	0.0250341	0.746414
Chr1_111557_111697	361.859	-0.0787913	0.181504	-0.434102	0.664214	0.896421
Chr1_112079_112511	1254.59	0.0134854	0.122711	0.109895	0.912492	0.97887
Chr1_112705_112948	715.124	0.0626403	0.174849	0.358254	0.720153	0.913406
Chr1_113933_114284	988.677	-0.0462024	0.134009	-0.344772	0.730266	0.917264
Chr1_114438_114504	193.132	0.822513	0.317564	2.59007	0.00959563	0.746414
Chr1_115319_115464	340.524	-0.266451	0.2226	-1.19699	0.231309	0.751398
Chr1_115474_115827	765.891	-0.246439	0.179363	-1.37397	0.169451	0.746414
Chr1_116066_116443	992.645	-0.0356816	0.135486	-0.26336	0.792273	0.940583
Chr1_116637_116706	229.682	-0.00206018	0.218668	-0.00942149	0.992483	0.99851
Chr1_116749_117057	894.873	0.0490153	0.145494	0.336888	0.736201	0.920201
Chr1_118474_118866	928.199	0.0136765	0.143593	0.095245	0.92412	0.981703
Chr1_118919_119366	850.404	-0.253182	0.168461	-1.50291	0.132862	0.746414
Chr1_119916_120248	613.109	-0.240672	0.154965	-1.55308	0.120405	0.746414
Chr1_120504_120854	678.249	0.0808905	0.238382	0.339331	0.73436	0.919592
Chr1_121295_121552	510.007	-0.279062	0.180521	-1.54587	0.122135	0.746414
Chr1_123914_124032	255.314	-0.520234	0.244523	-2.12754	0.0333749	0.746414
Chr1_124563_124782	409.584	-0.298255	0.211217	-1.41208	0.157927	0.746414
Chr1_124819_124931	281.233	0.12012	0.211255	0.5686	0.569628	0.862595
Chr1_128324_128438	236.622	0.034094	0.227022	0.150179	0.880623	0.969796
Chr1_128645_128784	283.28	-0.115023	0.22996	-0.500185	0.616945	0.879292
Chr1_130220_130395	366.816	-0.449568	0.227861	-1.97299	0.0484962	0.746414
Chr1_130454_130888	1355.72	0.27165	0.157793	1.72156	0.0851491	0.746414
Chr1_130932_131566	1418.75	-0.00358203	0.117681	-0.0304385	0.975717	0.993984
Chr1_131733_131954	522.276	0.0215051	0.161709	0.132986	0.894204	0.973438
Chr1_135229_135379	339.83	-0.501213	0.201339	-2.4894	0.012796	0.746414
Chr1_135784_136163	1352.14	0.179414	0.170159	1.05439	0.291707	0.770311
Chr1_138165_138423	902.938	0.0560483	0.180005	0.311372	0.755518	0.926491
Chr1_139985_140178	424.695	0.0795725	0.198854	0.400155	0.689042	0.902617
Chr1_140245_140592	1052.69	0.195821	0.190276	1.02915	0.303411	0.772723
Chr1_140744_140895	359.268	-0.347909	0.234644	-1.48271	0.138151	0.746414
Chr1_141533_141644	258.153	-0.128433	0.255326	-0.503013	0.614955	0.878941
Chr1_141752_142062	934.255	0.13747	0.162856	0.84412	0.398602	0.799918
Chr1_142963_143228	619.722	-0.40215	0.205054	-1.96119	0.0498563	0.746414
Chr1_143364_143578	793.533	0.119771	0.163761	0.731376	0.46455	0.823384
Chr1_145683_145887	577.491	0.328761	0.175428	1.87406	0.0609225	0.746414
Chr1_146245_146530	873.18	0.12671	0.16302	0.777263	0.437003	0.816214
Chr1_146864_147189	658.293	-0.256252	0.167399	-1.53079	0.125822	0.746414
Chr1_147926_148040	359.448	0.00492429	0.186574	0.0263932	0.978944	0.99496
Chr1_148230_148289	202.474	-0.158945	0.239206	-0.66447	0.506389	0.839854
Chr1_149119_149404	574.364	0.195179	0.19497	1.00107	0.316794	0.776593
Chr1_149736_149982	570.81	0.30623	0.229112	1.33659	0.181355	0.746414
Chr1_154689_154734	143.579	0.357898	0.307186	1.16508	0.243985	0.756731
Chr1_155982_157043	2879.36	0.172345	0.159346	1.08158	0.279441	0.767694
Chr1_158541_158810	657.341	-0.0683775	0.144156	-0.474331	0.635264	0.88583
Chr1_158864_159191	884.524	0.110914	0.142606	0.777764	0.436708	0.816128
Chr1_159329_159859	1666.57	0.204793	0.135787	1.50819	0.131505	0.746414
Chr1_161662_161808	277.771	-0.371485	0.228764	-1.62388	0.104402	0.746414
Chr1_162664_163109	1036.18	0.0360933	0.126951	0.284309	0.776174	0.935747
Chr1_163188_163422	603.957	0.0368107	0.147268	0.249958	0.80262	0.943732
Chr1_166218_166482	471.942	-0.0981319	0.170668	-0.574987	0.5653	0.860271
Chr1_166649_166801	336.792	-0.501425	0.215474	-2.32708	0.019961	0.746414
Chr1_167829_168188	885.134	-0.131487	0.148591	-0.884893	0.376215	0.791808
Chr1_168259_168594	845.982	-0.0224653	0.158475	-0.141759	0.88727	0.971663
Chr1_172114_172327	533.825	-0.29338	0.175717	-1.66962	0.094995	0.746414
Chr1_172829_173023	618.611	0.146182	0.165872	0.881298	0.378157	0.791808
Chr1_173106_173723	2069.3	0.093376	0.160219	0.582804	0.560026	0.857955
Chr1_174123_174216	276.854	-0.364765	0.207227	-1.76022	0.0783707	0.746414
Chr1_174777_174900	292.384	0.307059	0.235079	1.30619	0.191487	0.746414
Chr1_175683_175847	454.138	0.19925	0.247008	0.806655	0.419865	0.809308
Chr1_176047_176171	381.801	-0.505095	0.257557	-1.9611	0.0498676	0.746414
Chr1_176820_177202	953.016	0.137029	0.143726	0.953408	0.340384	0.784763
Chr1_178270_178330	226.895	0.282264	0.222637	1.26782	0.204862	0.746414
Chr1_178938_179353	1209.29	-0.112107	0.125491	-0.89334	0.371675	0.791415
Chr1_180099_180211	332.468	0.044259	0.19325	0.229024	0.81885	0.950553
Chr1_180255_180452	494.037	-0.136391	0.20494	-0.665516	0.505721	0.839677
Chr1_181586_181681	237.95	-0.452251	0.2369	-1.90904	0.056257	0.746414
Chr1_182114_182816	2203.93	0.283803	0.151241	1.8765	0.0605864	0.746414
Chr1_183030_183795	2250.76	0.203659	0.147778	1.37814	0.168161	0.746414
Chr1_184429_184498	216.119	-0.00211481	0.231141	-0.00914942	0.9927	0.998586
Chr1_184681_184968	879.045	0.0731985	0.161566	0.453057	0.650508	0.890896
Chr1_186614_187196	1404.94	-0.0219542	0.124606	-0.176188	0.860146	0.963365
Chr1_190018_190564	1203.69	0.237733	0.216174	1.09973	0.27145	0.766568
Chr1_192421_192639	603.708	0.368477	0.225945	1.63083	0.102926	0.746414
Chr1_194225_194562	1135.76	-0.176033	0.138046	-1.27517	0.20225	0.746414
Chr1_194614_195386	2145.34	0.0211186	0.105962	0.199303	0.842026	0.958964
Chr1_195476_195794	1114.67	0.18709	0.159488	1.17306	0.240771	0.756295
Chr1_196881_197039	381.334	-0.39498	0.222924	-1.77181	0.0764254	0.746414
Chr1_198404_199156	1814.82	-0.00682556	0.115166	-0.0592672	0.952739	0.988026
Chr1_199240_199863	1730	0.0656739	0.123008	0.533898	0.593412	0.872468
Chr1_201594_202108	1238.08	0.00930878	0.140387	0.0663082	0.947132	0.987131
Chr1_202958_203057	281.956	-0.286858	0.225518	-1.27199	0.203376	0.746414
Chr1_204226_204666	1019.44	0.213902	0.136727	1.56445	0.117712	0.746414
Chr1_206165_206794	1736.27	-0.0703781	0.115116	-0.611365	0.540958	0.850782
Chr1_206952_207338	861.82	0.194039	0.185995	1.04325	0.296833	0.770946
Chr1_207502_208143	1810.05	0.112486	0.118125	0.952262	0.340964	0.785539
Chr1_209165_209246	217.116	-0.100859	0.217638	-0.463425	0.643059	0.888634
Chr1_210532_210852	856.82	-0.1767	0.165746	-1.06609	0.286382	0.767971
Chr1_212270_212334	233.465	0.766309	0.338667	2.26272	0.0236531	0.746414
Chr1_212632_213054	1057.13	0.035888	0.165993	0.216202	0.828831	0.954026
Chr1_214769_214897	244.455	0.0732297	0.21631	0.33854	0.734956	0.919791
Chr1_215078_215344	602.12	-0.123657	0.153613	-0.804987	0.420827	0.809359
Chr1_215468_215588	280.538	0.0439686	0.202112	0.217546	0.827783	0.953615
Chr1_215713_215815	220.415	-0.226909	0.249508	-0.909424	0.363126	0.788423
Chr1_217349_217627	568.965	-0.234459	0.173822	-1.34884	0.177387	0.746414
Chr1_218628_218797	400.786	-0.075372	0.168485	-0.447352	0.654621	0.891999
Chr1_218859_219063	511.404	-0.308346	0.185123	-1.66563	0.0957878	0.746414
Chr1_219626_219828	352.422	-0.0289644	0.209493	-0.138259	0.890035	0.972406
Chr1_220027_220288	487.39	0.3252	0.220979	1.47163	0.14112	0.746414
Chr1_220863_221215	901.933	0.212148	0.146354	1.44955	0.147183	0.746414
Chr1_222411_222571	325.628	-0.431393	0.241808	-1.78404	0.074418	0.746414
Chr1_223140_223327	449.599	0.00104512	0.165392	0.00631908	0.994958	0.998844
Chr1_224304_224530	566.242	0.167295	0.155128	1.07843	0.28084	0.767776
Chr1_224578_224943	1024.39	-0.169663	0.169722	-0.999653	0.317478	0.776698
Chr1_224995_225330	898.604	-0.0421989	0.151611	-0.278338	0.780753	0.937058
Chr1_225373_225942	1761.85	0.163265	0.164511	0.992424	0.320991	0.7779
Chr1_226010_226202	609.345	0.36963	0.205855	1.79558	0.0725609	0.746414
Chr1_227205_227588	1147.76	0.184884	0.130267	1.41926	0.155822	0.746414
Chr1_227664_227852	668.746	0.188789	0.163423	1.15521	0.248003	0.757807
Chr1_227923_228041	321.285	0.255223	0.194639	1.31126	0.189769	0.746414
Chr1_228121_228607	1258.75	0.0742971	0.119054	0.62406	0.532588	0.847309
Chr1_228703_229079	1171.96	0.118822	0.183756	0.646631	0.517871	0.842536
Chr1_230052_230211	406.398	0.155507	0.179958	0.864132	0.387515	0.796307
Chr1_232346_232474	335.11	-0.183926	0.183398	-1.00288	0.315919	0.776593
Chr1_232536_233138	1588.85	-0.0165837	0.112105	-0.14793	0.882398	0.970469
Chr1_237055_237125	184.384	-0.289675	0.249888	-1.15922	0.246366	0.757401
Chr1_237673_238319	1721.47	0.212658	0.133289	1.59547	0.110607	0.746414
Chr1_239417_240016	2080.99	-0.0153923	0.142726	-0.107845	0.914118	0.979033
Chr1_245338_245462	260.793	-0.283145	0.254902	-1.1108	0.266655	0.764004
Chr1_245959_246234	702.605	0.171213	0.174214	0.982773	0.325719	0.77959
Chr1_248323_249231	2007.74	-0.0169832	0.111727	-0.152006	0.879182	0.969145
Chr1_252235_252322	185.962	-0.0953541	0.244976	-0.389239	0.697099	0.905564
Chr1_253768_253900	281.588	-0.31812	0.228316	-1.39333	0.16352	0.746414
Chr1_254363_254493	266.095	-0.259141	0.205318	-1.26215	0.206896	0.746414
Chr1_254539_254852	1096.8	0.157377	0.176194	0.893205	0.371748	0.791415
Chr1_255225_255381	545.836	0.0965241	0.176779	0.546015	0.585056	0.867962
Chr1_258662_258816	483.569	-0.214617	0.174176	-1.23218	0.217881	0.746698
Chr1_261696_261801	251.362	0.260358	0.238529	1.09151	0.275046	0.766994
Chr1_262412_262731	1022.18	0.00177255	0.136638	0.0129726	0.98965	0.997816
Chr1_262780_262901	338.535	0.162075	0.201293	0.805171	0.420721	0.809359
Chr1_263216_263275	218.81	0.264058	0.294504	0.896616	0.369924	0.79067
Chr1_265892_266448	1160.79	-0.036533	0.127894	-0.285652	0.775145	0.935607
Chr1_266982_267194	445.426	-0.11884	0.183714	-0.646874	0.517713	0.842536
Chr1_267547_267825	585.206	-0.223458	0.163487	-1.36682	0.171681	0.746414
Chr1_267859_268119	552.687	0.166888	0.152972	1.09097	0.275287	0.766994
Chr1_268254_268445	652.453	0.034862	0.181845	0.191713	0.847967	0.960623
Chr1_269413_269484	192.784	0.335934	0.228618	1.46942	0.14172	0.746414
Chr1_269528_270080	1116.36	-0.124881	0.139379	-0.895981	0.370263	0.790817
Chr1_270751_270960	457.029	0.170032	0.234242	0.725883	0.467911	0.825414
Chr1_274627_275075	1177.68	0.101596	0.177091	0.573693	0.566176	0.860795
Chr1_275168_275449	647.421	-0.0725622	0.1512	-0.479909	0.631292	0.884895
Chr1_278437_278650	408.832	0.243621	0.218622	1.11435	0.265129	0.763697
Chr1_280638_280751	212.193	-0.211454	0.236955	-0.892379	0.37219	0.791479
Chr1_282262_282432	330.758	-0.17638	0.255958	-0.689097	0.490762	0.835067
Chr1_284094_284503	1149.35	0.116353	0.146825	0.792458	0.428094	0.81251
Chr1_290639_290763	269.144	-0.364576	0.205411	-1.77486	0.0759206	0.746414
Chr1_291026_291888	2271.53	0.187223	0.161104	1.16213	0.245184	0.757233
Chr1_292723_293422	1916.14	-0.0530745	0.126171	-0.420655	0.674007	0.898779
Chr1_294191_294247	181.948	-0.529272	0.261708	-2.02238	0.0431372	0.746414
Chr1_294873_295239	966.041	-0.0264258	0.154563	-0.170971	0.864247	0.964255
Chr1_295733_295992	558.167	-0.0637157	0.173429	-0.367388	0.713329	0.910764
Chr1_296050_296207	363.114	-0.212203	0.230753	-0.919609	0.357777	0.787294
Chr1_297227_297413	409.066	-0.261511	0.216085	-1.21022	0.226194	0.747854
Chr1_298060_298737	2212.21	0.220605	0.163876	1.34617	0.178248	0.746414
Chr1_300839_301148	790.914	-0.0514582	0.141863	-0.362731	0.716806	0.911504
Chr1_301249_301386	332.284	-0.0337199	0.178629	-0.188771	0.850273	0.961915
Chr1_302329_303066	1992.08	0.179756	0.132808	1.35351	0.175894	0.746414
Chr1_303102_303662	1597.65	0.0210539	0.120448	0.174796	0.86124	0.963392
Chr1_304478_304721	566.971	-0.11603	0.171468	-0.676685	0.498606	0.837179
Chr1_306260_306418	523.302	0.0855765	0.19647	0.435571	0.663148	0.896364
Chr1_306523_306645	259.406	-0.205272	0.216353	-0.948781	0.342732	0.785553
Chr1_308753_308814	161.918	0.462966	0.348223	1.32951	0.18368	0.746414
Chr1_309033_309780	1554.68	0.117837	0.143148	0.823182	0.410404	0.804714
Chr1_309840_310400	1421.31	0.105266	0.119074	0.884038	0.376676	0.791808
Chr1_312917_313374	810.468	-0.339082	0.172993	-1.96009	0.0499851	0.746414
Chr1_313756_313908	301.11	-0.38398	0.247956	-1.54858	0.121482	0.746414
Chr1_315048_315174	272.738	-0.207359	0.22277	-0.930823	0.351945	0.785553
Chr1_315847_316182	771.704	0.0017586	0.166143	0.0105848	0.991555	0.998281
Chr1_319700_320012	732.943	-0.0157089	0.13854	-0.113388	0.909723	0.97823
Chr1_322819_323126	954.949	0.185988	0.179461	1.03637	0.300031	0.771004
Chr1_323392_323550	294.843	-0.278296	0.2097	-1.32711	0.184472	0.746414
Chr1_324385_324585	381.295	-0.103895	0.220684	-0.470786	0.637794	0.886673
Chr1_324727_325443	1427.49	0.130957	0.148828	0.879922	0.378901	0.791898
Chr1_329960_330053	212.783	-0.307733	0.224582	-1.37025	0.170609	0.746414
Chr1_330426_330477	178.153	-0.0699507	0.265541	-0.263427	0.792221	0.940583
Chr1_330551_330876	644.744	-0.219782	0.172455	-1.27443	0.202509	0.746414
Chr1_337770_338357	1944.36	0.0644166	0.1375	0.468485	0.639438	0.887423
Chr1_339732_339838	270.391	0.0494923	0.197624	0.250437	0.802249	0.943608
Chr1_340047_340175	268.221	-0.106945	0.210264	-0.508623	0.611017	0.877989
Chr1_341918_342643	2084.65	0.172364	0.127796	1.34874	0.17742	0.746414
Chr1_342836_343148	554.231	-0.228442	0.164543	-1.38834	0.165033	0.746414
Chr1_343402_343508	206.256	-0.133419	0.221722	-0.601742	0.547346	0.852903
Chr1_344320_344722	1071.33	0.0830097	0.126894	0.654168	0.513004	0.840821
Chr1_344799_345290	922.683	-0.0672669	0.148957	-0.451586	0.651567	0.891054
Chr1_345496_345884	822.075	0.114868	0.143273	0.801741	0.422703	0.810136
Chr1_347381_347951	1086.29	-0.231814	0.144444	-1.60487	0.108522	0.746414
Chr1_352348_352547	410.718	-0.0396099	0.182249	-0.21734	0.827943	0.953679
Chr1_352601_352885	518.731	0.0455211	0.153781	0.296013	0.76722	0.932344
Chr1_354825_354966	300.38	0.163248	0.24668	0.661779	0.508113	0.839917
Chr1_355028_355091	178.796	0.129171	0.243287	0.530939	0.595461	0.872676
Chr1_356192_356463	518.159	-0.164904	0.161563	-1.02068	0.307405	0.773459
Chr1_356514_356668	375.598	0.342304	0.221912	1.54252	0.122946	0.746414
Chr1_356732_357291	1347.21	0.0879267	0.133622	0.658028	0.51052	0.840467
Chr1_357339_357546	381.116	-0.0808652	0.173847	-0.465151	0.641824	0.888078
Chr1_357764_358001	473.194	-0.423611	0.251164	-1.68659	0.0916826	0.746414
Chr1_358916_359149	589.429	0.107941	0.157536	0.685186	0.493226	0.835892
Chr1_363112_363357	865.896	0.0376925	0.167675	0.224795	0.822139	0.95168
Chr1_363394_364993	4251.75	0.206138	0.149105	1.3825	0.166819	0.746414
Chr1_367804_368009	558.948	-0.0742081	0.169269	-0.438402	0.661095	0.89484
Chr1_368230_368592	997.959	-0.0531505	0.138834	-0.382834	0.701843	0.907499
Chr1_368636_368994	858.984	-0.258925	0.176046	-1.47077	0.141352	0.746414
Chr1_369148_369516	1035.45	-0.0399645	0.154849	-0.258086	0.796341	0.942079
Chr1_369651_369882	561.477	-0.196723	0.161174	-1.22056	0.222253	0.74746
Chr1_369931_370007	220.131	0.09837	0.223006	0.44111	0.659134	0.893738
Chr1_370090_370333	490.83	-0.522989	0.211605	-2.47153	0.0134536	0.746414
Chr1_371060_371263	384.625	0.0480194	0.19302	0.24878	0.803531	0.943784
Chr1_371825_371964	360.279	-0.201402	0.186218	-1.08154	0.279456	0.767694
Chr1_372621_372770	388.306	0.000222643	0.186057	0.00119664	0.999045	0.999687
Chr1_373055_373591	1597.49	0.14281	0.141676	1.00801	0.31345	0.775622
Chr1_385376_385500	248.672	-0.326377	0.222423	-1.46737	0.142275	0.746414
Chr1_386858_387084	438.324	-0.00753551	0.167352	-0.0450279	0.964085	0.990389
Chr1_387162_387377	387.189	-0.14434	0.180158	-0.801187	0.423023	0.810155
Chr1_387651_387763	240.011	0.266689	0.235255	1.13361	0.256957	0.760864
Chr1_388503_388613	221.293	-0.145977	0.257925	-0.565968	0.571416	0.863297
Chr1_388872_388987	227.549	-0.24023	0.21703	-1.1069	0.268339	0.765239
Chr1_389621_389833	884.504	0.256098	0.192958	1.32722	0.184435	0.746414
Chr1_389970_390019	171.269	0.555343	0.351395	1.5804	0.114016	0.746414
Chr1_391815_391950	406.06	0.453476	0.215306	2.1062	0.0351874	0.746414
Chr1_392117_392319	431.883	-0.333685	0.200168	-1.66703	0.0955094	0.746414
Chr1_392605_392825	398.479	0.27744	0.229267	1.21012	0.226234	0.747854
Chr1_394496_394653	297.738	-0.257641	0.211921	-1.21574	0.224083	0.74746
Chr1_395471_395720	654.983	0.186279	0.242379	0.768544	0.442164	0.817429
Chr1_399397_399509	228.875	0.271809	0.297569	0.913433	0.361015	0.78768
Chr1_399774_399919	349.006	-0.272095	0.204818	-1.32847	0.184023	0.746414
Chr1_400523_400679	310.936	-0.412063	0.226104	-1.82245	0.0683868	0.746414
Chr1_401128_401615	961.576	0.113071	0.166402	0.679506	0.496817	0.837148
Chr1_401828_402213	882.626	0.119775	0.171929	0.69665	0.486022	0.833528
Chr1_402417_402655	523.895	0.062115	0.196349	0.31635	0.751737	0.924624
Chr1_403126_403399	528.218	0.0431008	0.157827	0.273089	0.784785	0.938379
Chr1_403710_403770	183.629	0.13917	0.281507	0.494376	0.621041	0.881509
Chr1_404391_404586	467.007	0.175466	0.238511	0.735675	0.461928	0.823373
Chr1_408413_408760	927.534	0.0148523	0.146923	0.101089	0.91948	0.980086
Chr1_410375_410768	1234.96	0.101915	0.161935	0.629358	0.529115	0.846097
Chr1_411431_411848	1016.93	0.153495	0.13467	1.13979	0.254375	0.759429
Chr1_413364_413480	253.9	-0.0983051	0.226767	-0.433508	0.664646	0.896421
Chr1_414600_415136	1746.49	0.133631	0.142196	0.939768	0.347336	0.785553
Chr1_417764_418352	1154.22	-0.137098	0.135185	-1.01415	0.310511	0.774966
Chr1_418432_418799	986.922	-0.0288829	0.157228	-0.183702	0.854248	0.962413
Chr1_419954_420433	1339.64	-0.0616918	0.119768	-0.515094	0.606487	0.876963
Chr1_420874_421016	276.016	-0.612796	0.262661	-2.33303	0.0196465	0.746414
Chr1_422211_422513	580.881	-0.36329	0.197171	-1.84251	0.065401	0.746414
Chr1_424438_424581	346.341	0.104837	0.188733	0.555477	0.578569	0.866215
Chr1_424664_424918	637.987	0.148382	0.162109	0.915325	0.360021	0.787457
Chr1_426166_427166	1863.05	0.0218394	0.116479	0.187496	0.851272	0.961938
Chr1_427241_427303	165.192	0.000789174	0.250906	0.0031453	0.99749	0.999297
Chr1_428395_428508	356.978	-0.217051	0.189458	-1.14564	0.251942	0.759429
Chr1_430686_430861	363.45	0.160153	0.173809	0.921427	0.356827	0.786917
Chr1_430915_431429	1306.46	-0.00424623	0.123921	-0.0342658	0.972665	0.993353
Chr1_434005_434459	979.424	0.100635	0.158294	0.635745	0.524942	0.843946
Chr1_434584_435166	1152.92	-0.0949664	0.127287	-0.746078	0.45562	0.821425
Chr1_436141_436190	148.618	0.915577	0.309164	2.96146	0.00306188	0.746414
Chr1_436875_437193	826.426	0.0878797	0.170505	0.51541	0.606267	0.876963
Chr1_439742_440457	1479.37	-0.0228851	0.144152	-0.158757	0.87386	0.966607
Chr1_440510_440734	446.644	-0.218902	0.231369	-0.946117	0.344089	0.785553
Chr1_442824_443095	518.067	0.218146	0.159853	1.36467	0.172357	0.746414
Chr1_443209_443267	174.976	-0.0861177	0.243581	-0.353549	0.723677	0.914512
Chr1_446242_446375	287.546	-0.297474	0.245525	-1.21158	0.225672	0.747814
Chr1_446432_446747	742.489	0.117336	0.169895	0.690639	0.489793	0.834802
Chr1_446907_447063	309.721	-0.0898341	0.231477	-0.38809	0.697949	0.906023
Chr1_447151_447285	254.865	0.0343726	0.213521	0.16098	0.872109	0.966108
Chr1_447913_448248	754.866	-0.0276703	0.142529	-0.194137	0.846068	0.959686
Chr1_450387_450584	490.435	0.257092	0.178437	1.4408	0.149642	0.746414
Chr1_452690_453295	2127.36	0.165722	0.121897	1.35952	0.173983	0.746414
Chr1_455357_455752	938.143	0.000540137	0.134832	0.004006	0.996804	0.99927
Chr1_458023_458210	399.572	-0.286294	0.257016	-1.11391	0.265316	0.763697
Chr1_458872_459017	339.118	0.136696	0.193947	0.704812	0.480927	0.831417
Chr1_459031_459262	461.525	0.123247	0.172384	0.714952	0.474638	0.828248
Chr1_460671_460848	386.348	-0.125515	0.192487	-0.65207	0.514356	0.841007
Chr1_461177_461492	711.997	-0.135888	0.176218	-0.771133	0.440628	0.816746
Chr1_461559_461969	1448.78	0.151438	0.142457	1.06304	0.287763	0.768464
Chr1_463582_463870	1122.79	0.205494	0.1635	1.25684	0.208811	0.746414
Chr1_467743_468002	840.257	-0.0332776	0.182877	-0.181967	0.855609	0.962646
Chr1_468498_468612	289.191	-0.138483	0.222906	-0.621263	0.534427	0.848138
Chr1_468712_469070	992.529	0.0533566	0.127278	0.419212	0.675061	0.899013
Chr1_469234_469818	1981.12	0.0864912	0.157732	0.548343	0.583456	0.866954
Chr1_471443_471714	1025.83	0.104911	0.172488	0.608218	0.543043	0.851181
Chr1_471851_472275	1274.39	0.109934	0.13464	0.816502	0.414213	0.806605
Chr1_473087_473297	608.942	0.232704	0.203603	1.14293	0.253069	0.759429
Chr1_473365_473542	410.722	-0.083362	0.191089	-0.436246	0.662658	0.895899
Chr1_474328_474478	574.696	0.185015	0.258074	0.716906	0.473432	0.828109
Chr1_476424_476799	867.239	0.149984	0.135734	1.10498	0.269167	0.765459
Chr1_476928_477148	566.284	0.455213	0.184978	2.4609	0.0138588	0.746414
Chr1_478281_478430	308.652	-0.164462	0.250064	-0.657679	0.510744	0.840467
Chr1_478844_479397	1280.99	0.0150445	0.117963	0.127536	0.898516	0.974423
Chr1_479760_479865	265.873	-0.413433	0.227989	-1.81339	0.0697712	0.746414
Chr1_480630_480935	725.445	0.0727206	0.150304	0.483824	0.628511	0.884289
Chr1_483251_483587	695.229	-0.111741	0.168797	-0.661984	0.507981	0.839917
Chr1_483807_484116	1229.88	0.0828411	0.141833	0.584073	0.559171	0.857806
Chr1_484435_484629	449.721	-0.0240711	0.171628	-0.140251	0.888461	0.972114
Chr1_485530_485863	971.011	0.413786	0.171451	2.41344	0.0158027	0.746414
Chr1_486819_486921	285.618	-0.159034	0.230198	-0.690855	0.489657	0.834694
Chr1_487539_488117	1370.21	-0.0134056	0.127823	-0.104876	0.916474	0.97975
Chr1_488261_488781	1066.91	0.0891181	0.129356	0.688936	0.490863	0.835067
Chr1_488895_489092	420.447	0.337345	0.240807	1.40089	0.161246	0.746414
Chr1_489879_490027	322.046	-0.393735	0.213877	-1.84094	0.0656305	0.746414
Chr1_490537_490942	1060.3	0.184758	0.169591	1.08943	0.275964	0.766994
Chr1_492313_492447	292.375	-0.273714	0.21515	-1.2722	0.203302	0.746414
Chr1_492957_493156	472.192	0.0767759	0.189347	0.405477	0.685127	0.90183
Chr1_493253_493563	810.26	0.217196	0.192987	1.12544	0.260403	0.761861
Chr1_494478_494590	254.012	-0.385998	0.244506	-1.57868	0.114409	0.746414
Chr1_494806_494936	264.646	0.0281158	0.207004	0.135823	0.891962	0.973176
Chr1_498341_498434	197.369	0.114096	0.252148	0.452497	0.650911	0.890896
Chr1_498477_498661	591.386	0.287042	0.208361	1.37762	0.168322	0.746414
Chr1_498785_499237	1165.4	0.149301	0.133201	1.12087	0.262344	0.762601
Chr1_501364_501875	1360.53	0.098676	0.134044	0.736144	0.461643	0.823373
Chr1_501972_502323	713.397	-0.04801	0.148909	-0.322411	0.747141	0.923377
Chr1_504122_504467	861.324	-0.274422	0.167815	-1.63527	0.101993	0.746414
Chr1_504547_504691	305.573	-0.401498	0.249736	-1.60769	0.107903	0.746414
Chr1_505494_505598	236.426	-0.119635	0.210186	-0.569187	0.569229	0.862453
Chr1_505700_505910	393.87	-0.15137	0.213714	-0.708284	0.478769	0.830454
Chr1_507196_507297	247.209	-0.262275	0.228911	-1.14575	0.251897	0.759429
Chr1_507886_508041	406.565	-0.447228	0.232204	-1.92602	0.0541024	0.746414
Chr1_508084_508175	211.573	-0.128297	0.231986	-0.553036	0.580239	0.866597
Chr1_509688_510080	714.755	-0.479962	0.200646	-2.39208	0.0167532	0.746414
Chr1_511008_511445	962.443	0.072368	0.138646	0.521963	0.601696	0.875347
Chr1_513663_513908	467.165	-0.0430546	0.178549	-0.241136	0.80945	0.947556
Chr1_514191_514351	325.122	-0.0253083	0.205517	-0.123144	0.901993	0.975695
Chr1_515267_515480	485.163	-0.00938364	0.190868	-0.0491631	0.960789	0.989626
Chr1_515592_515824	593.853	0.0548125	0.146108	0.375151	0.707548	0.909057
Chr1_516346_516602	532.716	-0.00647801	0.15152	-0.0427534	0.965898	0.991088
Chr1_516755_517102	1078.51	0.10894	0.142343	0.765332	0.444074	0.817983
Chr1_517189_517439	587.596	0.158448	0.151893	1.04316	0.296874	0.770946
Chr1_517548_517660	339.273	0.0816281	0.194598	0.419471	0.674872	0.899013
Chr1_517837_518283	1430.45	0.0397196	0.115927	0.342628	0.731879	0.918348
Chr1_520283_520558	575.855	-0.224641	0.182898	-1.22823	0.21936	0.74746
Chr1_521694_522214	1500.31	0.257825	0.161874	1.59276	0.111215	0.746414
Chr1_522280_522440	320.725	-0.148951	0.243952	-0.610576	0.54148	0.850824
Chr1_522486_522657	378.289	-0.193768	0.205582	-0.942536	0.345918	0.785553
Chr1_522846_522896	141.56	0.0386498	0.265501	0.145573	0.884258	0.970874
Chr1_528768_528973	430.438	-0.0311699	0.178749	-0.174378	0.861568	0.963522
Chr1_537410_537925	1634.2	0.107185	0.146449	0.731893	0.464234	0.823373
Chr1_539896_540164	455.937	-0.137254	0.175813	-0.780686	0.434987	0.814586
Chr1_540317_540469	323.919	-0.317174	0.242037	-1.31043	0.190049	0.746414
Chr1_541199_541364	401.077	0.113315	0.173153	0.654423	0.512839	0.840821
Chr1_542075_542325	426.94	-0.0658255	0.22336	-0.294706	0.768218	0.932806
Chr1_544358_544580	480.426	-0.173805	0.224209	-0.775193	0.438226	0.816399
Chr1_551603_551880	595.139	0.0768978	0.175684	0.437705	0.6616	0.895199
Chr1_552335_552437	269.401	0.0205633	0.209012	0.0983834	0.921628	0.980895
Chr1_552439_552637	437.837	0.237367	0.166972	1.4216	0.155143	0.746414
Chr1_552685_553450	1678.27	0.173005	0.124715	1.3872	0.165381	0.746414
Chr1_554462_554596	288.252	0.0157929	0.20191	0.0782174	0.937655	0.985582
Chr1_554941_555460	1120.38	0.146847	0.128412	1.14356	0.252808	0.759429
Chr1_555998_556078	254.712	0.320488	0.230159	1.39246	0.163783	0.746414
Chr1_556315_556434	313.051	0.0380491	0.191928	0.198247	0.842852	0.959107
Chr1_556570_556843	986.396	0.309707	0.148638	2.08364	0.0371931	0.746414
Chr1_556988_557291	1077.57	0.156266	0.205407	0.760763	0.446799	0.818227
Chr1_558739_558981	981.8	-0.014043	0.136785	-0.102664	0.918229	0.979871
Chr1_559580_559675	307.655	0.270103	0.217905	1.23954	0.215144	0.746698
Chr1_559738_560251	1326	0.185979	0.127086	1.4634	0.143357	0.746414
Chr1_560484_560607	408.276	0.145788	0.202919	0.718454	0.472477	0.827812
Chr1_560667_560852	516.74	0.429703	0.166281	2.5842	0.00976062	0.746414
Chr1_562979_563128	397.077	0.244841	0.169711	1.4427	0.149106	0.746414
Chr1_563558_563694	367.818	0.311741	0.176381	1.76743	0.0771566	0.746414
Chr1_563847_563993	442.271	-0.04052	0.168088	-0.241064	0.809505	0.947556
Chr1_564089_564249	538.172	0.28211	0.161304	1.74893	0.0803027	0.746414
Chr1_564668_564942	693.111	0.0558733	0.156108	0.357913	0.720408	0.913475
Chr1_564993_565057	220.948	0.00875295	0.230397	0.0379907	0.969695	0.99226
Chr1_565299_565549	498.696	0.22107	0.242418	0.911937	0.361802	0.78792
Chr1_565739_566092	893.064	-0.0326405	0.157666	-0.207023	0.835992	0.95669
Chr1_566204_566307	292.455	0.130858	0.252943	0.51734	0.604919	0.876124
Chr1_566751_566923	484.112	0.077359	0.220578	0.35071	0.725806	0.915209
Chr1_567459_567564	301.205	0.171772	0.197096	0.871512	0.383475	0.794508
Chr1_567733_568187	970.498	-0.209033	0.18749	-1.1149	0.264892	0.763697
Chr1_568394_568630	743.564	0.205869	0.159557	1.29026	0.196961	0.746414
Chr1_569157_569307	443.045	0.0867753	0.19822	0.437772	0.661552	0.895199
Chr1_570300_570427	333.34	0.157143	0.213831	0.734894	0.462404	0.823373
Chr1_570578_570684	259.541	-0.0966571	0.218408	-0.442552	0.65809	0.893381
Chr1_570993_571570	1357.97	0.0835268	0.13522	0.617711	0.536766	0.848642
Chr1_571662_571844	429.225	0.293909	0.183963	1.59765	0.110121	0.746414
Chr1_571901_572245	1059.73	0.0913734	0.136062	0.671556	0.501866	0.838119
Chr1_574908_574974	193.609	0.156394	0.237081	0.659665	0.509469	0.840396
Chr1_575042_575253	455.678	0.163881	0.185682	0.88259	0.377458	0.791808
Chr1_575506_576042	1165.83	0.130134	0.158883	0.819054	0.412756	0.806072
Chr1_576185_576313	299.711	0.159718	0.202904	0.787161	0.431188	0.813778
Chr1_579950_580048	233.268	0.196315	0.228074	0.86075	0.389376	0.796926
Chr1_580343_580681	1042.99	0.0641908	0.18859	0.340372	0.733576	0.919313
Chr1_581986_582187	650.918	0.0173315	0.184809	0.0937806	0.925283	0.982
Chr1_582708_582915	365.363	0.0910692	0.192811	0.472323	0.636696	0.886072
Chr1_583874_584284	1755.76	0.121606	0.154669	0.786233	0.431731	0.813778
Chr1_584931_585027	214.84	0.534444	0.255292	2.09346	0.0363078	0.746414
Chr1_585184_585280	208.877	-0.538791	0.257082	-2.0958	0.0361003	0.746414
Chr1_588168_588301	292.343	0.152	0.224585	0.676807	0.498529	0.837179
Chr1_590832_591071	647.745	0.26286	0.185088	1.42019	0.155553	0.746414
Chr1_591329_591531	465.6	0.19761	0.194732	1.01478	0.310209	0.774966
Chr1_591622_591720	229.731	-0.0919963	0.236736	-0.388603	0.69757	0.905751
Chr1_593186_593402	409.576	-0.0752922	0.206049	-0.365408	0.714807	0.910787
Chr1_593448_593582	326.147	-0.20407	0.190244	-1.07267	0.283418	0.767776
Chr1_594101_594196	236.207	-0.0856294	0.206442	-0.414786	0.678298	0.900041
Chr1_594263_594573	813.653	-0.0868362	0.151468	-0.573299	0.566442	0.860806
Chr1_594752_594822	202.628	0.345348	0.315497	1.09462	0.273684	0.766994
Chr1_598614_598992	1235.22	0.145217	0.145115	1.0007	0.316971	0.776593
Chr1_599049_599758	1324.13	-0.153676	0.193775	-0.793065	0.42774	0.812177
Chr1_600245_600315	180.488	-0.361574	0.301616	-1.19879	0.23061	0.750675
Chr1_601412_601524	247.388	-0.169992	0.259733	-0.654488	0.512797	0.840821
Chr1_602201_602695	1696.19	0.13277	0.142555	0.931358	0.351669	0.785553
Chr1_603528_603625	284.256	0.274143	0.208965	1.31191	0.189551	0.746414
Chr1_604138_604256	272.694	-0.714315	0.277873	-2.57065	0.0101508	0.746414
Chr1_604840_605100	542.924	-0.546754	0.265398	-2.06012	0.0393867	0.746414
Chr1_605811_605926	326.678	-0.530795	0.257412	-2.06204	0.0392035	0.746414
Chr1_606668_606795	519.72	0.175285	0.173869	1.00814	0.313386	0.775622
Chr1_606986_607120	267.413	-0.119596	0.241548	-0.495122	0.620514	0.881226
Chr1_607245_607979	1533.68	-0.0571092	0.113597	-0.502736	0.61515	0.878944
Chr1_608030_608174	332.54	-0.0160438	0.190239	-0.0843347	0.93279	0.984585
Chr1_609434_609902	1142.96	-0.018869	0.133469	-0.141374	0.887575	0.97168
Chr1_610385_610565	366.048	0.197006	0.211645	0.930831	0.351941	0.785553
Chr1_612932_613088	342.715	0.124506	0.230968	0.539059	0.589846	0.870799
Chr1_613785_613956	333.501	-0.284481	0.21456	-1.32588	0.184881	0.746414
Chr1_614114_614291	370.474	-0.290887	0.205241	-1.4173	0.156396	0.746414
Chr1_614691_614853	439.357	0.0996387	0.189934	0.524597	0.599863	0.874525
Chr1_616169_616406	650.073	0.136357	0.172634	0.789862	0.429609	0.81327
Chr1_616575_617183	1927.58	0.147258	0.165135	0.891748	0.372528	0.791479
Chr1_618033_618305	631.134	-0.20543	0.16839	-1.21996	0.22248	0.74746
Chr1_619386_619570	364.704	-0.0988825	0.191752	-0.515678	0.606079	0.876874
Chr1_620519_620704	479.034	0.0828136	0.183558	0.451158	0.651876	0.891054
Chr1_621154_621561	1304.46	-0.00540666	0.148634	-0.0363757	0.970983	0.992854
Chr1_622840_623281	1004.85	-0.0755398	0.137502	-0.54937	0.582751	0.866759
Chr1_623604_623773	369.262	-0.209549	0.231834	-0.903875	0.366062	0.789024
Chr1_624459_624838	772.718	-0.108849	0.141975	-0.766678	0.443273	0.81752
Chr1_625583_626037	1334.35	0.167384	0.148551	1.12677	0.259839	0.761861
Chr1_626466_626789	977.964	-0.333216	0.151229	-2.20339	0.0275674	0.746414
Chr1_630005_630467	1369.27	-0.0287198	0.121523	-0.236333	0.813174	0.948823
Chr1_633178_633469	558.511	-0.24451	0.215486	-1.13469	0.256505	0.760623
Chr1_634607_634809	421.592	0.129947	0.179511	0.72389	0.469133	0.825925
Chr1_634858_635325	1115.62	0.00198015	0.127083	0.0155815	0.987568	0.996817
Chr1_637594_637725	251.346	-0.0255317	0.205531	-0.124223	0.901139	0.975494
Chr1_638637_638802	505.169	-0.00562323	0.171635	-0.0327626	0.973864	0.993583
Chr1_641359_641553	522.893	0.444456	0.286854	1.54941	0.121282	0.746414
Chr1_641946_642308	797.336	0.100012	0.157583	0.634661	0.525649	0.844268
Chr1_642435_642723	612.492	-0.0564068	0.156739	-0.359878	0.718938	0.912684
Chr1_642836_642949	303.763	0.236211	0.24589	0.960637	0.336735	0.783231
Chr1_643036_643086	170.906	-0.185745	0.253233	-0.733494	0.463257	0.823373
Chr1_643774_643985	395.542	-0.213439	0.202474	-1.05415	0.291813	0.770311
Chr1_644474_644845	882.043	0.268717	0.162976	1.64881	0.0991858	0.746414
Chr1_644944_645087	299.276	-0.189712	0.211186	-0.898317	0.369017	0.79002
Chr1_645133_645295	334.449	-0.0572338	0.189311	-0.302327	0.762403	0.929977
Chr1_645352_645482	242.841	-0.0845026	0.202806	-0.416667	0.676922	0.89965
Chr1_651886_652310	1246.61	0.14306	0.178672	0.800683	0.423315	0.810155
Chr1_652367_653153	2036.31	-0.0206025	0.112803	-0.182642	0.855079	0.962646
Chr1_653251_653730	921.175	0.0815754	0.132129	0.617393	0.536976	0.848642
Chr1_654316_654485	424.213	0.178653	0.208608	0.856405	0.391774	0.798001
Chr1_655390_655701	673.061	-0.106669	0.154826	-0.68896	0.490848	0.835067
Chr1_657746_657846	223.372	-0.0317432	0.225288	-0.140901	0.887948	0.971822
Chr1_658146_658328	435.15	0.0582918	0.193482	0.301277	0.763203	0.930374
Chr1_658601_658669	193.475	-0.0318922	0.227415	-0.140238	0.888472	0.972114
Chr1_658713_658862	374.656	0.238568	0.228766	1.04285	0.29702	0.770946
Chr1_659828_660105	555.451	-0.126368	0.180655	-0.699496	0.484242	0.833173
Chr1_662230_662754	1029.37	0.0623014	0.131631	0.473305	0.635995	0.885896
Chr1_664154_664371	406.016	-0.30169	0.191728	-1.57353	0.115596	0.746414
Chr1_665195_665312	372.64	0.535766	0.233993	2.28967	0.0220405	0.746414
Chr1_669181_669323	282.171	-0.312692	0.229148	-1.36459	0.172383	0.746414
Chr1_669811_670136	880.161	-0.00481017	0.139384	-0.0345102	0.97247	0.993353
Chr1_670616_670967	576.752	-0.158831	0.180953	-0.877749	0.38008	0.792754
Chr1_671219_671443	657.047	0.123335	0.166817	0.739344	0.459698	0.823242
Chr1_672718_672896	590.745	-0.110194	0.152429	-0.722919	0.46973	0.825925
Chr1_673069_673369	946.723	0.0558534	0.1421	0.393055	0.694279	0.90446
Chr1_677036_677133	224.621	-0.189847	0.237179	-0.800439	0.423457	0.810175
Chr1_677188_677322	608.522	-0.278334	0.185025	-1.5043	0.132503	0.746414
Chr1_681516_681602	165.934	-0.507276	0.266684	-1.90216	0.0571498	0.746414
Chr1_687405_687525	252.799	-0.00899271	0.202896	-0.0443219	0.964648	0.990389
Chr1_687680_687904	402.366	-0.313643	0.196239	-1.59827	0.109983	0.746414
Chr1_690970_691068	194.873	-0.102478	0.245519	-0.417392	0.676392	0.899566
Chr1_692573_692709	360.688	-0.107208	0.183162	-0.58532	0.558333	0.857398
Chr1_692852_693006	324.608	-0.124931	0.197474	-0.632642	0.526967	0.845195
Chr1_693763_693906	316.098	-0.27071	0.214268	-1.26342	0.206438	0.746414
Chr1_696224_696458	551.045	0.204099	0.183341	1.11322	0.265614	0.763697
Chr1_697937_698208	459.498	-0.531926	0.25558	-2.08125	0.0374111	0.746414
Chr1_698515_698760	641.052	-0.24824	0.164907	-1.50534	0.132237	0.746414
Chr1_698912_699044	300.246	-0.15246	0.195528	-0.779739	0.435545	0.814704
Chr1_699576_699900	610.472	-0.302644	0.199929	-1.51375	0.130088	0.746414
Chr1_700490_700821	658.991	-0.263952	0.186507	-1.41524	0.156999	0.746414
Chr1_700916_701494	1727.88	-0.0527359	0.117542	-0.448656	0.65368	0.891404
Chr1_703808_704042	505.882	-0.0711435	0.160884	-0.442204	0.658342	0.893381
Chr1_706532_706949	1212.79	0.089004	0.15072	0.590526	0.554838	0.855389
Chr1_707032_707691	1439.1	0.26873	0.20696	1.29847	0.194127	0.746414
Chr1_709690_709919	415.019	-0.171468	0.181117	-0.946728	0.343777	0.785553
Chr1_710398_710654	489.288	-0.281106	0.187321	-1.50066	0.133443	0.746414
Chr1_710787_711013	404.993	-0.251358	0.168099	-1.4953	0.134835	0.746414
Chr1_711769_712081	832.34	0.0683213	0.146187	0.467355	0.640246	0.887695
Chr1_712292_712487	472.022	-0.0558199	0.180444	-0.309347	0.757057	0.927404
Chr1_727398_727866	866.574	0.171495	0.141637	1.21081	0.225969	0.747814
Chr1_728176_728416	616.995	0.0452937	0.177242	0.255547	0.798301	0.942376
Chr1_728481_729028	1632.26	-0.0434656	0.119532	-0.36363	0.716134	0.911094
Chr1_729177_729505	591.826	-0.0333592	0.149936	-0.22249	0.823932	0.952203
Chr1_729700_729903	743.605	0.0946402	0.14685	0.644468	0.519272	0.842536
Chr1_737442_737616	480.092	0.082047	0.189098	0.433887	0.664371	0.896421
Chr1_738000_738214	436.087	0.239282	0.185717	1.28842	0.197599	0.746414
Chr1_738333_738729	819.557	0.149227	0.138669	1.07614	0.281864	0.767776
Chr1_738791_739677	2492.94	0.0408894	0.107067	0.381906	0.702531	0.907691
Chr1_743909_744006	278.909	-0.102844	0.258392	-0.398013	0.69062	0.902715
Chr1_746612_747026	752.392	-0.123263	0.182803	-0.674295	0.500124	0.83787
Chr1_747107_747241	324.252	-0.371135	0.210414	-1.76384	0.0777593	0.746414
Chr1_747885_748252	1076.26	0.343602	0.199978	1.7182	0.0857604	0.746414
Chr1_748914_749315	1219.79	0.114492	0.157507	0.726903	0.467285	0.825042
Chr1_750256_750427	329.988	-0.325043	0.20534	-1.58295	0.113433	0.746414
Chr1_752091_752270	388.659	-0.0166178	0.213832	-0.0777142	0.938055	0.985582
Chr1_753167_753500	611.052	-0.369138	0.17708	-2.08458	0.037107	0.746414
Chr1_754160_754465	997.701	0.0334335	0.160113	0.208812	0.834595	0.956151
Chr1_756264_756450	588.818	0.181069	0.203424	0.890107	0.373408	0.791479
Chr1_757112_757331	384.747	-0.34291	0.223935	-1.53129	0.125697	0.746414
Chr1_757691_757872	340.366	-0.174469	0.234905	-0.74272	0.457651	0.822097
Chr1_758466_758582	230.231	-0.282414	0.254257	-1.11074	0.266679	0.764004
Chr1_760503_760929	1680.47	-0.0226381	0.124782	-0.181421	0.856037	0.962646
Chr1_761156_761340	683.111	0.134242	0.172911	0.776367	0.437533	0.816214
Chr1_766705_766962	621.627	-0.0124874	0.152903	-0.0816687	0.93491	0.985197
Chr1_767419_767645	516.562	-0.33227	0.238739	-1.39177	0.163992	0.746414
Chr1_767713_767926	434.479	-0.072759	0.165045	-0.440844	0.659326	0.893738
Chr1_767960_768285	1012.64	0.39212	0.221874	1.76731	0.0771765	0.746414
Chr1_768332_768429	262.164	-0.141476	0.238598	-0.592946	0.553217	0.854906
Chr1_769105_769198	211.119	0.364849	0.275583	1.32391	0.185531	0.746414
Chr1_769299_769673	915.05	0.00802901	0.160776	0.0499392	0.960171	0.989626
Chr1_770765_770884	318.007	-0.018391	0.183305	-0.10033	0.920082	0.980086
Chr1_771363_771619	613.968	0.27933	0.209814	1.33132	0.183083	0.746414
Chr1_772280_772589	593.202	-0.34808	0.171537	-2.02919	0.0424393	0.746414
Chr1_773008_773469	1349.57	0.0628202	0.15377	0.408534	0.682882	0.901173
Chr1_775075_775188	240.601	-0.347354	0.247163	-1.40536	0.159913	0.746414
Chr1_775361_775568	676.049	0.343255	0.16765	2.04745	0.040614	0.746414
Chr1_779356_779465	253.903	-0.356257	0.230776	-1.54374	0.122652	0.746414
Chr1_780071_780133	191.218	0.0891232	0.235237	0.378865	0.704788	0.907733
Chr1_780177_780537	727.662	0.131923	0.189908	0.694671	0.487262	0.834011
Chr1_782861_782978	315.652	0.309586	0.224471	1.37918	0.167838	0.746414
Chr1_784570_784903	616.415	-0.415827	0.195508	-2.12691	0.0334278	0.746414
Chr1_785459_786310	2595.06	0.0326582	0.102738	0.317879	0.750577	0.924465
Chr1_786415_787138	1875.2	0.23579	0.12788	1.84383	0.0652072	0.746414
Chr1_789073_789377	681.175	-0.0897565	0.14635	-0.613301	0.539677	0.850114
Chr1_789493_789587	240.841	-0.0449409	0.253279	-0.177437	0.859165	0.963365
Chr1_789839_790106	908.599	0.354151	0.188243	1.88135	0.0599245	0.746414
Chr1_792669_792771	242.62	0.595338	0.273386	2.17764	0.0294326	0.746414
Chr1_792906_793508	1305.05	0.0593429	0.135311	0.438567	0.660975	0.89484
Chr1_794381_794499	204.789	-0.150484	0.227534	-0.661372	0.508374	0.839917
Chr1_795367_795669	795.397	0.0261923	0.141901	0.184582	0.853557	0.962285
Chr1_796614_796722	237.523	-0.4515	0.235211	-1.91956	0.0549137	0.746414
Chr1_798443_798628	468.591	-0.0955686	0.190327	-0.502128	0.615578	0.879073
Chr1_798877_799161	813.183	0.341278	0.205918	1.65735	0.0974497	0.746414
Chr1_802437_802558	251.927	-0.130068	0.229572	-0.566565	0.57101	0.863112
Chr1_802608_802853	439.044	-0.108884	0.174246	-0.624886	0.532046	0.847129
Chr1_802950_803073	269.291	0.114732	0.207139	0.553888	0.579656	0.866319
Chr1_806515_806965	741.779	-0.247479	0.153933	-1.60771	0.1079	0.746414
Chr1_807160_807435	567.239	0.0770349	0.207084	0.371998	0.709895	0.909688
Chr1_807621_807680	141.499	0.382068	0.330195	1.1571	0.247233	0.757807
Chr1_810646_810844	385.325	-0.237793	0.21857	-1.08795	0.276617	0.766994
Chr1_813111_813495	904.305	0.225742	0.208721	1.08155	0.279452	0.767694
Chr1_816606_816851	486.29	-0.471592	0.226893	-2.07848	0.037665	0.746414
Chr1_819357_819678	1005.81	0.0939501	0.15651	0.600283	0.548318	0.852903
Chr1_822271_822399	254.784	-0.672284	0.32373	-2.07668	0.0378308	0.746414
Chr1_824348_824584	690.024	0.144879	0.158605	0.913458	0.361002	0.78768
Chr1_826415_826598	536.377	0.0531124	0.172383	0.308107	0.758001	0.927626
Chr1_829607_829672	183.837	-0.125212	0.250212	-0.500422	0.616778	0.879292
Chr1_830173_830687	1277.5	0.150228	0.144529	1.03944	0.298602	0.770946
Chr1_835105_835574	1032.77	-0.113325	0.132749	-0.853675	0.393285	0.798693
Chr1_835648_835892	509.675	0.572496	0.251176	2.27926	0.0226518	0.746414
Chr1_840871_841030	297.525	-0.312251	0.215691	-1.44767	0.147708	0.746414
Chr1_844137_844495	1184.28	0.135715	0.148443	0.914259	0.360581	0.787457
Chr1_846527_846780	557.423	-0.279917	0.184607	-1.51629	0.129447	0.746414
Chr1_847694_847913	603.481	0.171956	0.159845	1.07577	0.282031	0.767776
Chr1_849460_850386	1988.39	-0.126703	0.10997	-1.15216	0.249255	0.758725
Chr1_850437_851063	1389.22	-0.0540356	0.115052	-0.469663	0.638596	0.887092
Chr1_851180_851504	647.363	-0.265246	0.218972	-1.21133	0.225771	0.747814
Chr1_851686_851941	476.343	0.193701	0.186215	1.0402	0.298249	0.770946
Chr1_851997_852388	1055.88	0.232109	0.133004	1.74513	0.0809624	0.746414
Chr1_853781_854181	1040.6	0.146899	0.154443	0.951155	0.341526	0.785553
Chr1_854340_854407	212.656	-0.171362	0.231497	-0.740232	0.459159	0.822781
Chr1_856706_856836	271.895	-0.296991	0.210805	-1.40885	0.158881	0.746414
Chr1_859711_859989	822.831	0.0929102	0.168231	0.552278	0.580758	0.866597
Chr1_860610_860787	347.985	0.039603	0.23363	0.169511	0.865394	0.964544
Chr1_862837_863069	473.561	-0.28978	0.20567	-1.40895	0.158849	0.746414
Chr1_864171_864577	953.513	0.261416	0.155929	1.6765	0.0936396	0.746414
Chr1_864715_864852	338.651	0.187719	0.205467	0.913619	0.360917	0.787655
Chr1_864896_864960	205.047	0.0402139	0.234007	0.171849	0.863556	0.964212
Chr1_865116_865468	1074.53	0.23079	0.177485	1.30033	0.193486	0.746414
Chr1_865604_865657	192.259	0.111412	0.256985	0.433536	0.664626	0.896421
Chr1_865807_866143	685.477	-0.246857	0.211592	-1.16666	0.243346	0.756481
Chr1_867667_867980	970.168	0.159533	0.167255	0.95383	0.340169	0.784763
Chr1_868020_868485	1620.64	0.287925	0.164288	1.75256	0.0796772	0.746414
Chr1_868661_868996	828.519	0.329146	0.202166	1.6281	0.103504	0.746414
Chr1_871204_871825	1692.56	0.0860969	0.139122	0.61886	0.536009	0.848138
Chr1_875785_876154	914.634	0.0739944	0.149716	0.494233	0.621142	0.881509
Chr1_876202_876409	354.493	-0.125927	0.192058	-0.65567	0.512036	0.840821
Chr1_877044_877169	248.343	-0.239109	0.218496	-1.09434	0.273806	0.766994
Chr1_877517_877641	249.975	0.132632	0.215619	0.615124	0.538473	0.849308
Chr1_877741_877969	761.136	0.121815	0.178547	0.682255	0.495078	0.836924
Chr1_878866_879010	295.603	-0.231284	0.238597	-0.969349	0.332371	0.782536
Chr1_879494_879656	332.16	-0.288102	0.220277	-1.30791	0.190905	0.746414
Chr1_880092_880584	1344.52	0.157189	0.140765	1.11668	0.264132	0.763623
Chr1_883443_883603	303.78	0.328482	0.203554	1.61374	0.106584	0.746414
Chr1_883655_883727	203.544	0.118167	0.23762	0.497296	0.61898	0.880215
Chr1_888005_888257	465.443	0.116948	0.169743	0.688971	0.490842	0.835067
Chr1_888338_888618	581.836	-0.343246	0.232443	-1.47669	0.139759	0.746414
Chr1_889957_890245	753.426	0.265356	0.178308	1.48819	0.136701	0.746414
Chr1_892385_892517	274.16	0.0746697	0.226953	0.329009	0.742149	0.921641
Chr1_892624_892876	467.22	-0.0468965	0.169755	-0.276261	0.782348	0.937718
Chr1_894079_894266	387.452	-0.217811	0.214113	-1.01727	0.309023	0.774585
Chr1_896537_896680	414.786	-0.0733513	0.203857	-0.359817	0.718984	0.912684
Chr1_896957_897076	315.373	-0.275239	0.213214	-1.2909	0.196737	0.746414
Chr1_897377_898264	2099.56	0.277544	0.147429	1.88256	0.0597602	0.746414
Chr1_898538_898897	1288.67	0.164908	0.183506	0.898651	0.368839	0.79002
Chr1_899634_900180	2044.57	-0.0354658	0.166539	-0.212958	0.83136	0.954827
Chr1_900231_900383	455.089	-0.343718	0.185411	-1.85382	0.0637646	0.746414
Chr1_900602_900711	271.207	0.449689	0.231855	1.93953	0.0524368	0.746414
Chr1_902848_902973	435.53	-0.0542986	0.17713	-0.306547	0.759189	0.928277
Chr1_903202_903554	815.787	0.0241392	0.143375	0.168364	0.866297	0.964544
Chr1_903702_903819	304.1	0.227879	0.206391	1.10411	0.269545	0.765714
Chr1_903915_904217	866.862	-0.0106094	0.139795	-0.0758928	0.939504	0.986073
Chr1_904395_904633	521.704	0.166586	0.174221	0.956176	0.338984	0.784054
Chr1_907302_907673	987.154	0.257123	0.216052	1.1901	0.234009	0.751969
Chr1_908982_909112	300.364	-0.057837	0.212308	-0.272419	0.7853	0.938694
Chr1_909294_909412	267.931	0.0112699	0.20073	0.0561443	0.955227	0.988807
Chr1_909593_909786	558.1	0.121911	0.169834	0.717827	0.472864	0.827944
Chr1_909908_910293	888.631	-0.0123819	0.16675	-0.0742545	0.940808	0.986073
Chr1_912202_912333	253.322	0.172173	0.209423	0.822131	0.411003	0.805397
Chr1_913281_913392	263.4	0.169731	0.202181	0.839504	0.401186	0.801522
Chr1_915442_915566	263.847	-0.524823	0.26581	-1.97443	0.0483328	0.746414
Chr1_916484_917045	968.646	-0.191461	0.134353	-1.42506	0.154139	0.746414
Chr1_917886_918322	1416.44	0.139034	0.151913	0.915223	0.360075	0.787457
Chr1_918704_918899	395.826	-0.105502	0.185373	-0.569135	0.569264	0.862453
Chr1_919073_919234	337.314	-0.189341	0.223173	-0.848403	0.396214	0.79926
Chr1_920846_920997	323.811	0.214516	0.248168	0.864398	0.387369	0.796307
Chr1_921288_921552	481.73	-0.211854	0.237541	-0.891862	0.372467	0.791479
Chr1_922174_922603	977.208	-0.179516	0.141166	-1.27167	0.203491	0.746414
Chr1_927118_927378	506.242	-0.0204137	0.172226	-0.118528	0.905649	0.976726
Chr1_929044_929124	282.086	0.481045	0.279874	1.71879	0.0856527	0.746414
Chr1_929736_930045	934.798	-0.100727	0.144596	-0.696609	0.486047	0.833528
Chr1_930306_930378	220.526	-0.317768	0.232887	-1.36447	0.172419	0.746414
Chr1_930569_931040	1323.07	0.0140258	0.146842	0.0955161	0.923905	0.981703
Chr1_931613_932033	1224.65	0.193319	0.167474	1.15432	0.248368	0.757939
Chr1_932073_932523	1238.06	0.0712589	0.124741	0.571253	0.567828	0.861633
Chr1_932911_933198	638.153	0.197383	0.152073	1.29795	0.194305	0.746414
Chr1_933474_933708	581.777	0.297677	0.165048	1.80358	0.0712969	0.746414
Chr1_936460_936626	335.314	-0.206102	0.214341	-0.96156	0.336271	0.783064
Chr1_936815_937095	616.343	-0.153097	0.167067	-0.91638	0.359468	0.787457
Chr1_937408_937893	1407.55	0.026524	0.123659	0.214493	0.830162	0.954308
Chr1_938441_938648	360.41	-0.271151	0.201085	-1.34844	0.177518	0.746414
Chr1_943349_943522	685.647	0.181983	0.214641	0.847852	0.39652	0.79926
Chr1_943674_943821	354.179	-0.0465008	0.174691	-0.266189	0.790093	0.940142
Chr1_943880_943936	173.792	-0.051735	0.247736	-0.208831	0.83458	0.956151
Chr1_944405_944635	448.415	-0.0474067	0.200197	-0.2368	0.812812	0.9488
Chr1_951704_952653	2450.14	-0.00899047	0.121261	-0.0741417	0.940898	0.986073
Chr1_952717_952799	197.052	-0.297391	0.231721	-1.2834	0.199351	0.746414
Chr1_954174_954278	234.941	0.368983	0.218268	1.69051	0.0909312	0.746414
Chr1_954416_954578	416.582	0.355555	0.213518	1.66522	0.0958686	0.746414
Chr1_956033_956215	393.648	-0.298497	0.245331	-1.21671	0.223713	0.74746
Chr1_956578_957235	1537.38	-0.176287	0.119021	-1.48114	0.138569	0.746414
Chr1_957971_958477	1149.15	0.0839196	0.136294	0.615725	0.538076	0.849057
Chr1_959282_959353	187.466	-0.305917	0.274866	-1.11297	0.265722	0.763697
Chr1_960692_960752	156.071	0.502882	0.314466	1.59916	0.109784	0.746414
Chr1_960814_961057	494.751	-0.210357	0.181671	-1.1579	0.246904	0.757585
Chr1_961156_961216	182.465	0.0730099	0.325731	0.224142	0.822647	0.951974
Chr1_961284_962010	1531.08	0.129596	0.123708	1.04759	0.294826	0.770946
Chr1_964413_964564	283.428	-0.322117	0.221185	-1.45632	0.145304	0.746414
Chr1_966688_967340	1440.53	0.0937878	0.118553	0.791101	0.428885	0.812662
Chr1_967568_967772	532.301	0.143973	0.161914	0.889198	0.373897	0.791479
Chr1_968566_968644	177.329	-0.426685	0.283602	-1.50452	0.132447	0.746414
Chr1_970174_970333	329.954	-0.480665	0.259782	-1.85026	0.0642755	0.746414
Chr1_970653_970914	498.274	-0.0579366	0.180759	-0.320518	0.748576	0.923898
Chr1_972830_973000	348.207	-0.336168	0.215938	-1.55678	0.119524	0.746414
Chr1_973051_973372	826.131	0.109898	0.140486	0.78227	0.434056	0.81428
Chr1_973941_974164	402.082	-0.460062	0.218442	-2.10611	0.0351952	0.746414
Chr1_975048_975245	435.26	-0.21121	0.215021	-0.982274	0.325965	0.77959
Chr1_975438_975647	508.583	0.110066	0.190007	0.579275	0.562403	0.859412
Chr1_975687_975872	457.79	-0.302222	0.203566	-1.48464	0.137639	0.746414
Chr1_976521_976654	379.554	0.283145	0.212087	1.33504	0.181863	0.746414
Chr1_977697_977895	457.18	0.0593902	0.179496	0.330873	0.740741	0.921534
Chr1_978146_978918	1597.58	-0.0178793	0.117186	-0.152572	0.878736	0.969104
Chr1_979008_979329	870.615	0.113115	0.135758	0.833213	0.404724	0.802266
Chr1_979433_979539	267.283	0.122688	0.203815	0.60196	0.547201	0.852903
Chr1_981815_982212	1448.92	0.115763	0.151565	0.763787	0.444994	0.818206
Chr1_982461_982559	267.901	0.0400515	0.204194	0.196144	0.844498	0.959686
Chr1_983369_984636	3735.58	0.109661	0.122628	0.894252	0.371187	0.791415
Chr1_984854_985148	569.523	-0.226273	0.184544	-1.22612	0.220152	0.74746
Chr1_985617_985803	378.141	-0.0107536	0.226004	-0.0475817	0.96205	0.989695
Chr1_987998_988136	325.373	-0.0998406	0.193885	-0.514947	0.60659	0.877013
Chr1_988668_988824	291.566	-0.563592	0.244947	-2.30087	0.0213987	0.746414
Chr1_990845_991204	594.067	0.0139676	0.168726	0.0827827	0.934024	0.985041
Chr1_992889_993446	1499.28	0.226764	0.174948	1.29618	0.194914	0.746414
Chr1_994962_995127	321.94	-0.42623	0.21972	-1.93988	0.0523943	0.746414
Chr1_995652_996114	1109.12	0.130934	0.135219	0.968312	0.332888	0.782721
Chr1_996745_996796	172.117	0.201618	0.346879	0.581234	0.561082	0.858417
Chr1_1000495_1000822	839.994	0.27478	0.241332	1.1386	0.254871	0.759516
Chr1_1001038_1001195	408.985	-0.171091	0.193247	-0.885348	0.375969	0.791808
Chr1_1004477_1004895	870.949	0.0278981	0.134861	0.206867	0.836114	0.95669
Chr1_1005001_1005068	172.751	0.150171	0.251516	0.597063	0.550465	0.853453
Chr1_1008093_1008220	301.874	-0.0995661	0.210786	-0.472355	0.636673	0.886072
Chr1_1008263_1008325	171.907	0.00248696	0.255213	0.00974465	0.992225	0.998407
Chr1_1008374_1008625	685.615	-0.0712718	0.152343	-0.467839	0.6399	0.887543
Chr1_1011084_1011438	1055.63	-0.0684553	0.143493	-0.477064	0.633317	0.885178
Chr1_1013580_1013712	508.712	0.787091	0.888229	0.886136	0.375544	0.791808
Chr1_1016483_1016586	257.166	-0.266799	0.237499	-1.12337	0.261281	0.762045
Chr1_1017681_1018164	1550.71	0.0627116	0.114273	0.548787	0.583152	0.866881
Chr1_1019122_1019190	242.23	-0.417228	0.288537	-1.44601	0.148174	0.746414
Chr1_1020472_1020582	259.632	-0.420053	0.248126	-1.6929	0.0904746	0.746414
Chr1_1022075_1022369	612.284	0.0253235	0.154607	0.163793	0.869894	0.965343
Chr1_1022812_1022927	266.821	0.168969	0.19717	0.85697	0.391462	0.797798
Chr1_1023149_1023375	427.974	-0.270008	0.210989	-1.27973	0.200641	0.746414
Chr1_1023700_1024747	2682.25	0.0677593	0.110705	0.612069	0.540492	0.85059
Chr1_1028832_1029648	1828.15	0.0475223	0.11769	0.403794	0.686365	0.902212
Chr1_1030509_1030703	487.389	0.463403	0.208113	2.22668	0.0259684	0.746414
Chr1_1030753_1030874	279.255	0.10151	0.197559	0.513824	0.607375	0.877037
Chr1_1030932_1031131	464.39	-0.122661	0.188604	-0.650365	0.515457	0.8416
Chr1_1033347_1033528	354.497	-0.55027	0.260902	-2.1091	0.0349355	0.746414
Chr1_1036151_1036556	1140.43	0.371053	0.231842	1.60046	0.109497	0.746414
Chr1_1040265_1040430	356.85	0.167769	0.194169	0.864038	0.387567	0.796307
Chr1_1043194_1043415	428.592	-0.0101661	0.174692	-0.0581943	0.953594	0.98814
Chr1_1043822_1043975	350.242	0.0996178	0.183408	0.543148	0.587028	0.869615
Chr1_1044237_1044417	323.245	-0.229105	0.216188	-1.05975	0.289261	0.768485
Chr1_1044527_1044898	672.372	-0.0905411	0.173397	-0.52216	0.601559	0.875347
Chr1_1045055_1045194	334.063	-0.0273657	0.2069	-0.132265	0.894774	0.973438
Chr1_1045381_1045581	393.374	-0.209885	0.231046	-0.90841	0.363662	0.788424
Chr1_1048790_1048922	216.314	0.331715	0.296203	1.11989	0.26276	0.762601
Chr1_1049744_1050265	1607.59	0.140718	0.145609	0.966409	0.33384	0.782721
Chr1_1051140_1051495	786.212	0.0536934	0.192776	0.278528	0.780607	0.937058
Chr1_1053704_1053786	197.495	0.115165	0.236287	0.487393	0.62598	0.883556
Chr1_1055281_1055433	295.193	0.139079	0.203486	0.683486	0.4943	0.836624
Chr1_1055634_1055754	281.283	-0.54806	0.307474	-1.78246	0.0746746	0.746414
Chr1_1056834_1057007	326.039	0.0561867	0.180815	0.310741	0.755998	0.926592
Chr1_1059263_1059496	588.904	0.0152907	0.199688	0.0765732	0.938963	0.985855
Chr1_1061031_1061273	518.664	-0.348119	0.223253	-1.5593	0.118925	0.746414
Chr1_1064049_1064236	361.233	0.329385	0.192859	1.70791	0.087653	0.746414
Chr1_1064301_1064633	1162.19	0.124948	0.153326	0.814918	0.415119	0.80712
Chr1_1070613_1070696	234.964	0.395748	0.304962	1.2977	0.194392	0.746414
Chr1_1070961_1071273	910.399	0.189213	0.152866	1.23777	0.215802	0.746698
Chr1_1071361_1073388	5072.18	-0.134503	0.104385	-1.28852	0.197565	0.746414
Chr1_1080519_1081227	1877.72	0.00449275	0.11224	0.0400281	0.968071	0.99171
Chr1_1084277_1084928	1760.21	0.189074	0.134759	1.40305	0.160603	0.746414
Chr1_1085122_1085339	405.825	0.0367858	0.187157	0.196551	0.844179	0.959638
Chr1_1085574_1085953	1493.8	-0.100629	0.133923	-0.751393	0.452416	0.820009
Chr1_1086005_1086230	670.306	0.149647	0.14147	1.0578	0.290147	0.769197
Chr1_1095724_1095846	296.872	-0.20637	0.194939	-1.05864	0.289764	0.768591
Chr1_1096173_1096424	506.666	0.169246	0.184159	0.919017	0.358087	0.787411
Chr1_1096586_1097047	1097.89	0.157329	0.166599	0.944357	0.344987	0.785553
Chr1_1099865_1100041	367.108	0.161773	0.212326	0.761905	0.446116	0.818227
Chr1_1101756_1101857	320.918	-0.779454	0.317332	-2.45627	0.0140387	0.746414
Chr1_1101973_1102145	315.404	-0.283531	0.245686	-1.15404	0.248485	0.758148
Chr1_1103083_1103624	1069.38	-0.0319603	0.128559	-0.248605	0.803667	0.943826
Chr1_1103965_1104165	441.103	-0.035132	0.172301	-0.203898	0.838433	0.957596
Chr1_1104349_1104601	964.213	-0.102511	0.138662	-0.739287	0.459733	0.823242
Chr1_1105367_1105575	460.254	0.0410501	0.175406	0.23403	0.814962	0.949835
Chr1_1105954_1106007	169.023	-0.161506	0.241166	-0.66969	0.503056	0.83832
Chr1_1106070_1106476	1141.65	0.209203	0.141808	1.47526	0.140144	0.746414
Chr1_1108588_1109232	1670.46	0.0819081	0.127883	0.640494	0.521851	0.842543
Chr1_1109325_1109478	372.29	0.054471	0.180541	0.301709	0.762874	0.930221
Chr1_1110655_1110831	330.59	-0.162049	0.194055	-0.835069	0.403679	0.802214
Chr1_1113280_1113413	278.942	-0.324335	0.240629	-1.34786	0.177703	0.746414
Chr1_1113793_1114473	1516.23	-0.0473368	0.117181	-0.403962	0.68624	0.902183
Chr1_1119596_1119817	400.787	-0.12666	0.172248	-0.735334	0.462136	0.823373
Chr1_1120645_1120828	351.219	-0.207561	0.204045	-1.01723	0.309045	0.774585
Chr1_1120983_1121177	378.738	0.0824705	0.176512	0.467222	0.640341	0.887759
Chr1_1121258_1121598	733.117	-0.0722897	0.166714	-0.433615	0.664568	0.896421
Chr1_1123068_1123497	726.484	-0.178655	0.14512	-1.23108	0.218294	0.746698
Chr1_1124485_1124572	204.563	-0.241618	0.232686	-1.03839	0.299091	0.770946
Chr1_1125159_1125532	1054.03	-0.174013	0.131297	-1.32534	0.185057	0.746414
Chr1_1128063_1128131	215.205	-0.156996	0.242779	-0.646664	0.517849	0.842536
Chr1_1129390_1129925	1482.59	0.04389	0.157559	0.278561	0.780582	0.937058
Chr1_1130043_1130363	867.687	0.103391	0.172793	0.598352	0.549605	0.853313
Chr1_1130994_1131097	310.902	-0.452948	0.242335	-1.8691	0.0616095	0.746414
Chr1_1131420_1131655	605.913	0.0249085	0.206998	0.120332	0.90422	0.976479
Chr1_1131712_1132112	1002.87	0.161227	0.151512	1.06412	0.287273	0.768464
Chr1_1133605_1134119	1498.96	-0.110154	0.137299	-0.80229	0.422385	0.810025
Chr1_1134216_1134799	1514.86	-0.00624806	0.140018	-0.0446231	0.964408	0.990389
Chr1_1135542_1135648	270.648	-0.153355	0.249175	-0.615452	0.538256	0.849268
Chr1_1135739_1135792	214.03	-0.526535	0.281091	-1.87318	0.0610429	0.746414
Chr1_1136144_1136276	424.133	0.0455629	0.167158	0.272574	0.78518	0.938694
Chr1_1138888_1139027	369.564	-0.122495	0.191777	-0.638736	0.522994	0.842972
Chr1_1139868_1140255	1450.2	0.134582	0.142996	0.941158	0.346624	0.785553
Chr1_1140565_1140731	406.938	0.172496	0.186515	0.924838	0.35505	0.786325
Chr1_1141344_1141831	1478.29	-0.0184422	0.121887	-0.151306	0.879735	0.969403
Chr1_1143006_1143332	1413.31	0.056627	0.143878	0.393577	0.693893	0.904167
Chr1_1143653_1144126	1389.74	0.133766	0.204059	0.655524	0.51213	0.840821
Chr1_1145776_1146127	688.384	-0.081702	0.192441	-0.424555	0.671161	0.898444
Chr1_1146378_1146517	365.464	0.473537	0.273885	1.72896	0.083816	0.746414
Chr1_1146778_1146849	218.733	0.142503	0.214163	0.665396	0.505798	0.839729
Chr1_1147443_1147740	655.815	-0.209857	0.184033	-1.14032	0.254152	0.759429
Chr1_1148382_1148797	996.068	0.24662	0.158776	1.55325	0.120363	0.746414
Chr1_1154558_1154799	730.932	0.229931	0.162298	1.41672	0.156564	0.746414
Chr1_1154853_1155115	602.563	0.198197	0.202427	0.979102	0.327529	0.780102
Chr1_1155269_1155322	178.914	-0.523744	0.265354	-1.97376	0.0484096	0.746414
Chr1_1157740_1158079	865.03	0.135548	0.192459	0.704298	0.481247	0.831774
Chr1_1158729_1159511	1671.8	-0.00883685	0.11069	-0.0798342	0.936369	0.985439
Chr1_1159951_1160218	543.103	-0.0739256	0.166534	-0.443907	0.65711	0.892978
Chr1_1161330_1161514	370.869	-0.372439	0.248276	-1.5001	0.133589	0.746414
Chr1_1161948_1162199	742.955	0.404498	0.161996	2.49696	0.0125262	0.746414
Chr1_1162528_1162712	421.214	-0.135489	0.180674	-0.749911	0.453308	0.820233
Chr1_1162772_1162901	285.107	0.176803	0.194172	0.910547	0.362534	0.788022
Chr1_1163610_1163708	209.94	-0.396876	0.257835	-1.53926	0.12374	0.746414
Chr1_1164773_1165284	937.18	0.14941	0.176539	0.846328	0.39737	0.799601
Chr1_1166561_1166734	367.726	0.0398928	0.178984	0.222885	0.823625	0.952203
Chr1_1166765_1166902	347.384	-0.0584969	0.17985	-0.325254	0.744989	0.921903
Chr1_1167077_1167435	1044.27	0.193749	0.187846	1.03143	0.302341	0.772424
Chr1_1168796_1169094	760.195	0.173494	0.168657	1.02868	0.30363	0.772723
Chr1_1169406_1170145	1841.83	0.11826	0.111964	1.05623	0.290861	0.769823
Chr1_1170616_1170701	257.724	-0.332793	0.266013	-1.25104	0.21092	0.746698
Chr1_1171621_1171822	720.563	0.0827914	0.199205	0.41561	0.677696	0.900034
Chr1_1172154_1172367	420.801	-0.334915	0.192528	-1.73957	0.0819352	0.746414
Chr1_1172856_1173109	550.662	0.199339	0.157579	1.26501	0.205868	0.746414
Chr1_1173180_1173646	885.334	-0.245876	0.190427	-1.29119	0.196639	0.746414
Chr1_1174246_1174503	659.089	0.162611	0.186209	0.873271	0.382516	0.794216
Chr1_1174825_1175156	651.958	0.142343	0.156963	0.906854	0.364484	0.789004
Chr1_1176492_1176584	222.324	-0.119141	0.216829	-0.549472	0.582682	0.866759
Chr1_1179214_1179389	334.522	-0.255459	0.195324	-1.30787	0.190917	0.746414
Chr1_1183673_1183779	347.637	-0.0775589	0.186172	-0.416598	0.676972	0.89965
Chr1_1183895_1184155	569.667	-0.153348	0.176991	-0.866418	0.386261	0.796013
Chr1_1185394_1185744	798.448	-0.0865931	0.175575	-0.493197	0.621873	0.881853
Chr1_1188289_1188945	1793.18	-0.0235269	0.120391	-0.195421	0.845064	0.959686
Chr1_1191336_1191630	1148.63	-0.0573482	0.145154	-0.395086	0.692779	0.903854
Chr1_1193703_1194040	1238.22	0.0660791	0.128442	0.514466	0.606926	0.877037
Chr1_1194084_1194236	312.984	0.00743038	0.203396	0.0365316	0.970858	0.992854
Chr1_1195050_1195165	248.401	-0.265595	0.256082	-1.03715	0.299668	0.771004
Chr1_1195786_1196107	721.62	0.261304	0.142536	1.83325	0.0667658	0.746414
Chr1_1196893_1197018	274.822	-0.210562	0.20265	-1.03905	0.298783	0.770946
Chr1_1197632_1197777	330.673	0.169214	0.198803	0.851162	0.394679	0.79926
Chr1_1197992_1198278	723.266	0.27818	0.167865	1.65717	0.0974861	0.746414
Chr1_1201241_1201672	877.129	0.0614436	0.144801	0.424332	0.671324	0.898444
Chr1_1201922_1202284	1136.4	-0.0157646	0.12468	-0.12644	0.899383	0.974808
Chr1_1205783_1205932	327.295	-0.312891	0.271008	-1.15454	0.248277	0.757807
Chr1_1206075_1206277	400.731	-0.378143	0.262136	-1.44255	0.149149	0.746414
Chr1_1206331_1206821	1021.02	-0.0925798	0.181005	-0.511475	0.609018	0.877396
Chr1_1207091_1207378	709.902	-0.090485	0.171466	-0.527714	0.597698	0.873619
Chr1_1207944_1208245	618.969	-0.178669	0.208335	-0.857605	0.391111	0.797562
Chr1_1210902_1211080	384.826	0.139668	0.187023	0.746796	0.455187	0.821207
Chr1_1215112_1215355	476.696	-0.203572	0.197818	-1.02909	0.303438	0.772723
Chr1_1215405_1216151	1848.02	0.0430661	0.117824	0.365513	0.714729	0.910787
Chr1_1216559_1216866	535.4	-0.437206	0.210143	-2.08051	0.0374783	0.746414
Chr1_1217293_1217418	265.962	-0.115644	0.224522	-0.515065	0.606507	0.876963
Chr1_1220737_1221282	1042.29	-0.180165	0.15659	-1.15055	0.249916	0.75921
Chr1_1222078_1222198	283.141	-0.0588105	0.194008	-0.303134	0.761788	0.929704
Chr1_1222370_1222459	241.726	-0.291185	0.258848	-1.12493	0.26062	0.761861
Chr1_1224464_1224798	891.189	-0.0148563	0.153154	-0.0970021	0.922725	0.981225
Chr1_1225095_1225426	690.835	-0.328543	0.207055	-1.58674	0.112571	0.746414
Chr1_1226126_1226631	1285.63	0.108958	0.11633	0.936632	0.348948	0.785553
Chr1_1227336_1227441	230.897	-0.430014	0.287358	-1.49644	0.134539	0.746414
Chr1_1228497_1228667	320.328	-0.617142	0.243618	-2.53324	0.0113015	0.746414
Chr1_1230833_1231228	949.129	0.184969	0.192364	0.961557	0.336272	0.783064
Chr1_1231500_1231734	490.841	0.36324	0.254263	1.4286	0.153119	0.746414
Chr1_1232264_1232354	196.516	0.243225	0.228114	1.06624	0.286314	0.767971
Chr1_1232480_1232620	321.467	0.103438	0.241566	0.428199	0.668507	0.897484
Chr1_1233208_1233603	950.495	0.0395539	0.137862	0.28691	0.774181	0.935222
Chr1_1233635_1233831	429.889	-0.206697	0.180763	-1.14347	0.252842	0.759429
Chr1_1234046_1234457	868.349	-0.398699	0.207678	-1.91979	0.054884	0.746414
Chr1_1235949_1236144	617.465	0.236673	0.191298	1.23719	0.216015	0.746698
Chr1_1236333_1236873	1435.48	0.0809101	0.145821	0.55486	0.578991	0.86622
Chr1_1238927_1239079	299.179	0.283951	0.234998	1.20831	0.226926	0.747854
Chr1_1239693_1239943	501.45	-0.238863	0.201223	-1.18705	0.235207	0.753353
Chr1_1240055_1240159	347.289	0.20504	0.27509	0.745357	0.456056	0.821654
Chr1_1240210_1240473	960.101	0.309239	0.236138	1.30957	0.190342	0.746414
Chr1_1242132_1242354	444.828	-0.0505386	0.180619	-0.279807	0.779625	0.936897
Chr1_1242458_1242648	485.14	-0.0213223	0.178679	-0.119333	0.905012	0.976479
Chr1_1244026_1244548	1195.5	0.016046	0.124351	0.129038	0.897328	0.974027
Chr1_1246212_1246371	439.182	0.0531493	0.181979	0.292064	0.770238	0.93344
Chr1_1248686_1249557	1856.6	0.0829365	0.125048	0.663237	0.507178	0.839917
Chr1_1251659_1251812	369.834	0.287543	0.199898	1.43845	0.150306	0.746414
Chr1_1252880_1252940	175.641	-0.353879	0.282054	-1.25465	0.209605	0.746414
Chr1_1258314_1258560	554.929	0.0511348	0.16915	0.302305	0.762419	0.929977
Chr1_1260953_1261104	299.928	-0.550595	0.22499	-2.4472	0.0143972	0.746414
Chr1_1261406_1261757	1445.78	0.200485	0.186941	1.07245	0.283516	0.767776
Chr1_1272506_1272786	806.617	0.15533	0.182899	0.849266	0.395733	0.79926
Chr1_1274054_1274464	1133.09	0.160473	0.151315	1.06052	0.288908	0.768464
Chr1_1275441_1275649	446.536	-0.131306	0.175423	-0.748507	0.454155	0.820918
Chr1_1278657_1278764	252.084	-0.312955	0.27991	-1.11805	0.263544	0.763277
Chr1_1279204_1279416	411.975	-0.180112	0.198937	-0.905374	0.365267	0.789024
Chr1_1280250_1280356	259.396	0.197893	0.291882	0.677991	0.497777	0.837166
Chr1_1281051_1281316	522.875	0.173194	0.19483	0.88895	0.37403	0.791479
Chr1_1281921_1282160	446.246	-0.47167	0.23803	-1.98156	0.0475285	0.746414
Chr1_1286491_1286776	708.328	0.321403	0.168861	1.90336	0.0569942	0.746414
Chr1_1287045_1287170	299.524	-0.493719	0.252089	-1.95852	0.0501696	0.746414
Chr1_1287250_1287336	195.524	-0.423742	0.236577	-1.79114	0.0732716	0.746414
Chr1_1288800_1288949	387.11	0.245392	0.203987	1.20297	0.228986	0.748897
Chr1_1289782_1289892	223.546	-0.278832	0.241485	-1.15466	0.248232	0.757807
Chr1_1291058_1291344	1094.12	0.110741	0.185222	0.59788	0.54992	0.853453
Chr1_1291895_1292095	492.017	0.114671	0.172928	0.66311	0.50726	0.839917
Chr1_1293142_1293490	676.975	-0.066251	0.145019	-0.456843	0.647784	0.890367
Chr1_1293528_1293780	440.179	0.0555212	0.176744	0.314134	0.75342	0.925682
Chr1_1294224_1294546	652.895	-0.0752347	0.145389	-0.517471	0.604828	0.876124
Chr1_1294612_1294858	467.582	0.0525496	0.170248	0.308665	0.757577	0.92758
Chr1_1298265_1298393	261.718	-0.293239	0.205804	-1.42485	0.154201	0.746414
Chr1_1298929_1299273	778.541	0.168355	0.16694	1.00847	0.313228	0.775622
Chr1_1299343_1299922	1315.59	-0.160758	0.133433	-1.20479	0.228285	0.748712
Chr1_1299994_1300395	772.87	-0.361938	0.19362	-1.86932	0.0615777	0.746414
Chr1_1301976_1302096	272.685	-0.283439	0.214639	-1.32054	0.186656	0.746414
Chr1_1303061_1303343	655.515	-0.0223121	0.150119	-0.148629	0.881846	0.97035
Chr1_1305553_1305875	784.438	0.0322903	0.143033	0.225754	0.821393	0.951643
Chr1_1305978_1306223	618.066	-0.215233	0.158798	-1.35539	0.175292	0.746414
Chr1_1306456_1306739	640.059	-0.211333	0.182514	-1.1579	0.246906	0.757585
Chr1_1307007_1307362	826.827	0.112795	0.175969	0.640996	0.521525	0.842536
Chr1_1307822_1308191	1139.48	0.240212	0.192003	1.25109	0.210902	0.746698
Chr1_1308678_1308778	274.472	0.18395	0.214907	0.855949	0.392026	0.798001
Chr1_1309274_1309441	505.708	0.0249673	0.17206	0.145108	0.884626	0.970924
Chr1_1310309_1310414	309.34	-0.043636	0.195399	-0.223317	0.823289	0.952201
Chr1_1310915_1311342	1013.48	0.0783652	0.140349	0.558361	0.576598	0.865116
Chr1_1311848_1312071	489.49	-0.45475	0.230095	-1.97636	0.0481145	0.746414
Chr1_1312569_1313333	2440.97	-0.0055779	0.115091	-0.0484653	0.961345	0.989626
Chr1_1313460_1313607	565.394	0.0823844	0.167223	0.492662	0.622251	0.881988
Chr1_1315662_1315939	635.609	-0.264149	0.171764	-1.53786	0.124083	0.746414
Chr1_1320706_1321264	1359.06	0.056139	0.140803	0.398707	0.690109	0.902707
Chr1_1321353_1321604	458.284	0.131951	0.195868	0.673674	0.500519	0.838046
Chr1_1321689_1321963	880.113	0.298646	0.209614	1.42474	0.154233	0.746414
Chr1_1324575_1324910	752.306	-0.334311	0.174655	-1.91412	0.0556045	0.746414
Chr1_1325062_1325290	475.829	-0.301368	0.18561	-1.62366	0.104449	0.746414
Chr1_1331171_1331394	600.305	0.16725	0.226835	0.737319	0.460928	0.823373
Chr1_1331490_1331791	549.486	-0.425117	0.189957	-2.23796	0.0252235	0.746414
Chr1_1332228_1332402	335.503	-0.501354	0.207543	-2.41567	0.0157063	0.746414
Chr1_1333513_1333812	642.382	0.352901	0.209411	1.68521	0.0919482	0.746414
Chr1_1333917_1334013	225.564	-0.232859	0.222339	-1.04731	0.294955	0.770946
Chr1_1334247_1334306	183.435	-0.515899	0.272167	-1.89553	0.0580228	0.746414
Chr1_1336094_1336525	982.848	-0.269448	0.136363	-1.97597	0.0481586	0.746414
Chr1_1337302_1337395	198.844	-0.463447	0.278312	-1.66521	0.0958716	0.746414
Chr1_1337804_1338282	1302.09	0.171479	0.154331	1.11111	0.266519	0.764004
Chr1_1338436_1339186	1696.41	-0.269527	0.118439	-2.27565	0.022867	0.746414
Chr1_1339413_1339740	858.338	-0.0611937	0.144208	-0.424344	0.671315	0.898444
Chr1_1340629_1340809	396.518	-0.00479946	0.177459	-0.0270454	0.978424	0.99496
Chr1_1343609_1343762	341.208	0.134356	0.22064	0.608939	0.542565	0.851083
Chr1_1343942_1344180	553.793	-0.0210796	0.157016	-0.134252	0.893204	0.973429
Chr1_1344710_1345042	1016.39	0.145316	0.147104	0.987848	0.323227	0.778771
Chr1_1346278_1346392	234.983	0.0228949	0.234878	0.0974756	0.922349	0.981136
Chr1_1348500_1348609	232.515	-0.173614	0.221416	-0.784109	0.432976	0.814273
Chr1_1349199_1349563	640.241	-0.121807	0.165727	-0.734988	0.462347	0.823373
Chr1_1349631_1350227	2393.88	0.0513431	0.115463	0.444672	0.656557	0.892743
Chr1_1355302_1356478	3114.57	0.0178645	0.109502	0.163144	0.870405	0.965477
Chr1_1358337_1358538	604.026	0.0226837	0.156953	0.144525	0.885086	0.971311
Chr1_1361947_1362543	1447.19	0.106374	0.123003	0.864811	0.387143	0.796301
Chr1_1362893_1363073	328.5	-0.371946	0.212034	-1.75418	0.0793999	0.746414
Chr1_1364946_1365228	766.91	0.0139403	0.153555	0.0907839	0.927664	0.982832
Chr1_1367897_1368052	285.959	-0.473039	0.246004	-1.92289	0.0544941	0.746414
Chr1_1368773_1369240	1240.47	0.0168819	0.137057	0.123175	0.901969	0.975695
Chr1_1373031_1373131	247.847	0.312367	0.268948	1.16144	0.245463	0.757233
Chr1_1373365_1373599	467.929	-0.0896123	0.184675	-0.485244	0.627504	0.884203
Chr1_1375685_1376018	995.693	0.237859	0.184107	1.29196	0.196372	0.746414
Chr1_1379105_1379402	567.669	0.0375522	0.167114	0.22471	0.822205	0.95168
Chr1_1380030_1380103	179.716	-0.00286538	0.257797	-0.0111149	0.991132	0.998133
Chr1_1380750_1380853	216.412	-0.674834	0.314089	-2.14855	0.0316705	0.746414
Chr1_1383700_1383890	700.372	0.300706	0.14727	2.04186	0.0411651	0.746414
Chr1_1385152_1385274	253.459	-0.172756	0.254844	-0.677889	0.497842	0.837166
Chr1_1388999_1389126	271.009	-0.027272	0.194982	-0.13987	0.888763	0.972114
Chr1_1391139_1391275	257.47	0.176983	0.214515	0.825039	0.409349	0.804478
Chr1_1391317_1391399	206.596	-0.13396	0.221539	-0.604676	0.545394	0.852437
Chr1_1391563_1391738	369.253	-0.13683	0.183559	-0.745428	0.456013	0.821654
Chr1_1395994_1396290	841.018	0.024565	0.162859	0.150837	0.880105	0.969521
Chr1_1396321_1396485	323.655	-0.0648728	0.198844	-0.32625	0.744235	0.92172
Chr1_1399038_1399278	729.691	0.228339	0.167066	1.36676	0.171702	0.746414
Chr1_1400622_1400933	646.039	0.205611	0.176333	1.16604	0.2436	0.756481
Chr1_1401262_1401442	314.365	-0.198335	0.228961	-0.866237	0.38636	0.796013
Chr1_1402918_1403167	487.294	-0.33508	0.205364	-1.63164	0.102755	0.746414
Chr1_1404895_1405093	362.343	-0.0567186	0.247166	-0.229476	0.818499	0.950553
Chr1_1407467_1408066	1422.31	0.108779	0.145494	0.747656	0.454668	0.821055
Chr1_1410711_1411234	1390.87	0.096092	0.1313	0.73185	0.46426	0.823373
Chr1_1416076_1416355	705.248	0.258183	0.187851	1.3744	0.169317	0.746414
Chr1_1416366_1416536	337.367	-0.162326	0.224562	-0.722856	0.469769	0.825925
Chr1_1417135_1417333	354.472	-0.29452	0.185125	-1.59093	0.111625	0.746414
Chr1_1418469_1418711	772.341	0.0965954	0.198221	0.487312	0.626037	0.883569
Chr1_1418858_1418964	239.034	-0.213785	0.20865	-1.02461	0.305546	0.773296
Chr1_1419070_1419242	362.399	-0.00646523	0.202558	-0.0319179	0.974538	0.99378
Chr1_1421747_1421961	519.985	0.236986	0.19503	1.21513	0.224317	0.74746
Chr1_1422104_1423044	2521.5	0.0528941	0.130416	0.405578	0.685052	0.90183
Chr1_1423143_1423409	627.713	-0.136644	0.15183	-0.899981	0.36813	0.789889
Chr1_1423812_1423958	319.058	0.0218118	0.214321	0.101772	0.918938	0.980086
Chr1_1424022_1424401	1001.55	0.0945567	0.139735	0.676685	0.498606	0.837179
Chr1_1425093_1425299	506.462	0.111737	0.163639	0.682825	0.494717	0.836892
Chr1_1425398_1425603	477.344	0.208551	0.21424	0.97345	0.33033	0.78142
Chr1_1426498_1426837	849.498	0.316663	0.180342	1.7559	0.0791057	0.746414
Chr1_1427574_1427693	292.081	0.487313	0.229659	2.1219	0.0338463	0.746414
Chr1_1430100_1430257	443.564	0.0850896	0.186226	0.456915	0.647732	0.890365
Chr1_1430983_1431444	1013.15	-0.118379	0.156759	-0.755161	0.450152	0.81899
Chr1_1431657_1431808	317.779	-0.0281644	0.197779	-0.142404	0.886761	0.971538
Chr1_1432789_1433073	764.123	0.0862611	0.162279	0.53156	0.595031	0.872676
Chr1_1433161_1434928	4141.89	0.103508	0.102894	1.00598	0.314427	0.776124
Chr1_1437469_1438245	1792.65	-0.112323	0.133382	-0.842112	0.399725	0.800711
Chr1_1441362_1441501	298.368	0.018486	0.199347	0.0927326	0.926116	0.982484
Chr1_1445026_1445173	311.632	0.0702957	0.184621	0.380758	0.703383	0.907691
Chr1_1448780_1448872	203.111	-0.407626	0.26484	-1.53914	0.123769	0.746414
Chr1_1450841_1451290	1266.29	-0.000849425	0.120474	-0.0070507	0.994374	0.998643
Chr1_1454535_1454668	252.307	0.14	0.229059	0.611196	0.54107	0.850782
Chr1_1454789_1454945	389.633	-0.182458	0.185542	-0.983376	0.325422	0.77959
Chr1_1455157_1455446	1118.4	-0.126	0.128391	-0.98138	0.326406	0.77959
Chr1_1455787_1456026	551.729	-0.123383	0.150535	-0.819631	0.412427	0.805821
Chr1_1456251_1456333	226.463	-0.087167	0.236661	-0.36832	0.712634	0.910764
Chr1_1456473_1457143	1604.99	-0.000462625	0.11265	-0.00410676	0.996723	0.99927
Chr1_1458604_1459072	1225.31	0.101547	0.18768	0.541062	0.588465	0.870321
Chr1_1461203_1461325	230	0.130998	0.235104	0.557193	0.577396	0.865236
Chr1_1461626_1461943	586.612	-0.163846	0.15583	-1.05144	0.293058	0.770638
Chr1_1462145_1462438	1071.29	0.0870435	0.20272	0.429377	0.667649	0.89713
Chr1_1462667_1462789	339.213	-0.0610034	0.192844	-0.316335	0.751748	0.924624
Chr1_1462845_1463135	482.702	0.188945	0.178093	1.06094	0.288719	0.768464
Chr1_1467719_1467821	232.867	0.133001	0.220093	0.604297	0.545646	0.852526
Chr1_1468150_1468375	426.026	0.0854534	0.185007	0.461892	0.644158	0.889138
Chr1_1468646_1469024	697.001	-0.0559095	0.152874	-0.365723	0.714572	0.910787
Chr1_1469096_1469647	1071.17	0.046491	0.146385	0.317593	0.750794	0.92456
Chr1_1470885_1471158	475.696	0.0515364	0.186955	0.275662	0.782807	0.937914
Chr1_1471248_1471422	349.597	0.120839	0.199611	0.605373	0.544931	0.85243
Chr1_1476125_1476491	916.301	0.0893736	0.136717	0.653714	0.513296	0.840821
Chr1_1476669_1476901	444.118	0.0736635	0.193871	0.379961	0.703974	0.907733
Chr1_1477137_1477462	694.187	-0.22045	0.155162	-1.42078	0.155382	0.746414
Chr1_1477514_1477650	311.026	0.0761207	0.194923	0.390517	0.696154	0.905058
Chr1_1478725_1479843	2133.57	-0.014453	0.110522	-0.13077	0.895957	0.973511
Chr1_1479957_1480188	455.407	-0.243047	0.176225	-1.37918	0.167838	0.746414
Chr1_1480810_1481133	609.169	-0.19819	0.192687	-1.02856	0.303686	0.772723
Chr1_1481539_1481596	192.62	-0.418703	0.261711	-1.59987	0.109628	0.746414
Chr1_1481868_1482685	1930.58	0.0193509	0.108845	0.177783	0.858893	0.963365
Chr1_1483947_1484130	368.733	-0.201458	0.208791	-0.964879	0.334605	0.783064
Chr1_1486874_1487459	1928.53	0.171265	0.129328	1.32427	0.185414	0.746414
Chr1_1490874_1491096	445.188	0.0949291	0.184285	0.51512	0.606469	0.876963
Chr1_1494195_1494423	760.862	0.0400131	0.141258	0.283263	0.776975	0.936077
Chr1_1494643_1494975	765.245	-0.0740336	0.142273	-0.520364	0.60281	0.875943
Chr1_1495306_1495589	591.639	-0.157103	0.160535	-0.97862	0.327768	0.780254
Chr1_1496163_1496353	436.563	-0.0304858	0.185124	-0.164678	0.869198	0.965274
Chr1_1496546_1496918	788.442	-0.161508	0.153767	-1.05034	0.29356	0.77079
Chr1_1497506_1498189	1706.7	-0.0744669	0.12159	-0.612441	0.540246	0.850532
Chr1_1498304_1498367	207.064	-0.231797	0.235358	-0.984867	0.324689	0.77959
Chr1_1502238_1502346	300.002	0.00549467	0.19853	0.0276768	0.97792	0.99496
Chr1_1503633_1504669	2597.78	0.0513011	0.106109	0.483475	0.628758	0.884329
Chr1_1504718_1505069	990.399	0.162659	0.178177	0.912911	0.361289	0.787808
Chr1_1505139_1505369	561.104	0.0380991	0.158096	0.240987	0.809565	0.947556
Chr1_1510265_1510409	306.534	0.310743	0.241331	1.28762	0.197878	0.746414
Chr1_1511138_1511290	288.985	-0.248207	0.202008	-1.2287	0.219186	0.74746
Chr1_1511681_1511898	501.356	0.0424212	0.165398	0.256479	0.797581	0.942214
Chr1_1516141_1516292	322.42	-0.176024	0.211444	-0.832486	0.405134	0.802366
Chr1_1516397_1516462	161.311	0.227103	0.257276	0.882724	0.377385	0.791808
Chr1_1517862_1518004	346.812	-0.243962	0.199594	-1.22229	0.221597	0.74746
Chr1_1518714_1519000	688.603	0.160244	0.139058	1.15236	0.249175	0.758632
Chr1_1519821_1520159	680.752	-0.0689788	0.142973	-0.482461	0.629478	0.884329
Chr1_1520417_1520770	1077.59	-0.0477584	0.154491	-0.309134	0.757219	0.927416
Chr1_1523410_1523677	635.389	0.291989	0.257689	1.13311	0.257169	0.761087
Chr1_1524030_1524094	177.474	-0.0463538	0.251553	-0.18427	0.853802	0.962285
Chr1_1524641_1524803	328.507	-0.262363	0.189605	-1.38374	0.166439	0.746414
Chr1_1524855_1524927	180.173	-0.129083	0.239285	-0.539452	0.589575	0.870693
Chr1_1525002_1525126	331.876	0.546436	0.220875	2.47396	0.0133624	0.746414
Chr1_1525195_1525312	237.084	0.0213408	0.228516	0.0933885	0.925595	0.982274
Chr1_1525352_1525544	479.532	-0.169592	0.184981	-0.916811	0.359242	0.787457
Chr1_1528221_1528437	371.481	-0.478016	0.265176	-1.80264	0.0714449	0.746414
Chr1_1529000_1529349	722.533	-0.0941816	0.168239	-0.559809	0.57561	0.864592
Chr1_1529610_1529814	544.839	-0.0425736	0.169344	-0.251404	0.801502	0.943468
Chr1_1530013_1530129	264.099	0.0911017	0.215398	0.422947	0.672334	0.898523
Chr1_1531249_1531500	702.451	-0.0288169	0.187388	-0.153782	0.877781	0.968695
Chr1_1534339_1534965	1396.94	0.0323824	0.142172	0.227769	0.819826	0.951168
Chr1_1540741_1540815	198.876	0.122562	0.228691	0.535929	0.592008	0.872164
Chr1_1543612_1543706	220.081	-0.448281	0.247445	-1.81164	0.0700421	0.746414
Chr1_1545057_1545510	1419.39	-0.0338223	0.119767	-0.282401	0.777636	0.936077
Chr1_1545683_1545910	447.451	-0.0295338	0.192955	-0.153061	0.87835	0.968983
Chr1_1545970_1546130	353.198	0.230966	0.195955	1.17867	0.23853	0.754285
Chr1_1546185_1546742	1319.12	-0.102462	0.125205	-0.818351	0.413157	0.806363
Chr1_1546806_1547049	517.394	0.00572453	0.167597	0.0341566	0.972752	0.993353
Chr1_1547781_1547993	427.111	0.00235173	0.192813	0.0121969	0.990268	0.998034
Chr1_1548500_1548827	664.804	0.151142	0.141969	1.06461	0.287052	0.768464
Chr1_1549742_1549906	387.543	-0.104032	0.17558	-0.592504	0.553513	0.854906
Chr1_1550283_1550451	454.26	-0.0779483	0.166193	-0.469023	0.639053	0.887149
Chr1_1550606_1550811	450.811	-0.042516	0.16874	-0.251962	0.80107	0.943403
Chr1_1552583_1552972	625.86	-0.228187	0.178507	-1.27831	0.201141	0.746414
Chr1_1553068_1553308	431.977	-0.383821	0.232198	-1.65299	0.0983331	0.746414
Chr1_1553362_1553659	775.236	0.0961069	0.137309	0.699932	0.48397	0.833153
Chr1_1554206_1554400	415.642	0.122218	0.181258	0.674275	0.500136	0.83787
Chr1_1554440_1554610	369.349	-0.482529	0.233167	-2.06946	0.038503	0.746414
Chr1_1557942_1558203	575.655	0.536342	0.196597	2.72813	0.00636951	0.746414
Chr1_1558723_1559402	1636.8	0.0484629	0.116262	0.416842	0.676794	0.899636
Chr1_1559685_1560148	1075.89	0.154624	0.141454	1.0931	0.274349	0.766994
Chr1_1560300_1560439	333.112	-0.176552	0.193069	-0.914453	0.360479	0.787457
Chr1_1560778_1560845	191.584	-0.0899807	0.225881	-0.398355	0.690368	0.902715
Chr1_1564096_1564659	2063.2	0.298725	0.388293	0.769329	0.441698	0.817251
Chr1_1567811_1567864	191.901	-0.222385	0.242015	-0.91889	0.358153	0.787457
Chr1_1567909_1568117	398.281	0.222911	0.173553	1.2844	0.199004	0.746414
Chr1_1568836_1569016	412.12	0.105875	0.170994	0.619172	0.535803	0.848138
Chr1_1569320_1569516	665.894	0.132125	0.175531	0.752715	0.451621	0.819562
Chr1_1569946_1570283	771.786	0.139595	0.177096	0.788245	0.430553	0.813319
Chr1_1570516_1570790	633.008	0.0902811	0.183419	0.492212	0.62257	0.882018
Chr1_1572391_1572599	564.354	0.0825023	0.182528	0.451999	0.65127	0.890896
Chr1_1573248_1573327	266.283	0.819528	0.347015	2.36165	0.0181939	0.746414
Chr1_1574907_1575067	363.263	0.444763	0.241847	1.83903	0.065911	0.746414
Chr1_1575345_1575494	300.783	-0.488183	0.299757	-1.62859	0.103399	0.746414
Chr1_1575791_1576070	550.259	-0.0107703	0.157619	-0.0683313	0.945522	0.987062
Chr1_1576174_1576282	255.666	-0.442008	0.265429	-1.66526	0.0958605	0.746414
Chr1_1576464_1576879	1281.46	0.0984766	0.151563	0.649742	0.515859	0.841863
Chr1_1579643_1579866	400.995	-0.253749	0.243631	-1.04153	0.297629	0.770946
Chr1_1581188_1581346	314.924	-0.440941	0.206504	-2.13527	0.0327393	0.746414
Chr1_1582271_1582763	1180.26	0.10578	0.120802	0.875644	0.381224	0.793112
Chr1_1583443_1583846	895.165	0.274905	0.155218	1.77109	0.0765453	0.746414
Chr1_1583881_1584200	981.588	0.00554557	0.138264	0.0401086	0.968007	0.99171
Chr1_1587271_1587466	371.723	-0.420414	0.233868	-1.79766	0.0722313	0.746414
Chr1_1587668_1588465	2087.76	0.0674648	0.133327	0.506009	0.612851	0.878095
Chr1_1588510_1588702	359.993	-0.0975052	0.188592	-0.517017	0.605144	0.876179
Chr1_1589189_1589452	443.34	-0.21413	0.240699	-0.889617	0.373671	0.791479
Chr1_1589980_1590084	301.035	-0.15912	0.197914	-0.803985	0.421405	0.809412
Chr1_1593745_1593923	452.046	0.249617	0.188265	1.32588	0.184879	0.746414
Chr1_1594119_1594228	242.399	-0.0838792	0.215223	-0.389731	0.696736	0.905349
Chr1_1595766_1596126	864.55	0.241994	0.187766	1.2888	0.197466	0.746414
Chr1_1596181_1596410	437.094	-0.0577169	0.187502	-0.30782	0.758219	0.927769
Chr1_1597896_1598203	1193.68	0.0857511	0.14661	0.584894	0.558619	0.857525
Chr1_1598630_1599026	1044.14	0.151531	0.165344	0.916458	0.359427	0.787457
Chr1_1599792_1600083	867.495	0.139756	0.134984	1.03535	0.300504	0.771123
Chr1_1604988_1605427	1096.85	-0.0251493	0.123554	-0.203549	0.838706	0.957679
Chr1_1605475_1605530	161.79	-0.229126	0.286271	-0.800382	0.42349	0.810175
Chr1_1605704_1605860	314.891	-0.568063	0.251244	-2.261	0.0237593	0.746414
Chr1_1605926_1606033	255.825	-0.0842635	0.206813	-0.407437	0.683687	0.901431
Chr1_1606725_1607065	728.625	-0.00524168	0.155523	-0.0337036	0.973114	0.993375
Chr1_1607683_1608092	697.328	0.041233	0.148459	0.277739	0.781212	0.937126
Chr1_1608231_1608395	347.905	-0.153707	0.185492	-0.828646	0.407305	0.803297
Chr1_1611573_1611947	716.5	0.148761	0.189327	0.785739	0.43202	0.813784
Chr1_1612556_1612706	415.981	-0.213414	0.198695	-1.07408	0.282788	0.767776
Chr1_1612965_1613218	867.107	0.438158	0.21547	2.0335	0.0420021	0.746414
Chr1_1615084_1615133	166.962	-0.35968	0.325533	-1.1049	0.269205	0.765459
Chr1_1616669_1616987	558.518	-0.278025	0.164345	-1.69172	0.0906998	0.746414
Chr1_1617189_1617386	885.251	0.339287	0.193985	1.74904	0.0802847	0.746414
Chr1_1618084_1618329	1033.22	0.101394	0.140577	0.72127	0.470744	0.826478
Chr1_1623634_1623794	333.916	0.384434	0.231308	1.662	0.0965132	0.746414
Chr1_1623870_1624179	662.334	-0.137443	0.17197	-0.799223	0.424161	0.810695
Chr1_1624225_1624654	774.617	-0.146432	0.138189	-1.05965	0.289305	0.768485
Chr1_1624694_1625032	1005.3	0.156229	0.13598	1.14891	0.250594	0.759317
Chr1_1630712_1631073	703.352	-0.249676	0.214581	-1.16355	0.244607	0.757233
Chr1_1635777_1635975	549.221	0.0341062	0.151156	0.225636	0.821484	0.951645
Chr1_1636166_1636394	426.898	-0.194142	0.180797	-1.07381	0.282906	0.767776
Chr1_1637877_1638147	722.68	0.00360087	0.150917	0.0238599	0.980964	0.995079
Chr1_1638937_1639421	1000.2	0.0360612	0.142376	0.253282	0.80005	0.943221
Chr1_1642750_1643274	1216.18	-0.0516387	0.126232	-0.409078	0.682483	0.901151
Chr1_1643507_1643662	368.486	0.563	0.268668	2.09553	0.0361242	0.746414
Chr1_1644076_1644563	1166.13	-0.211567	0.133128	-1.5892	0.112016	0.746414
Chr1_1644912_1645040	309.301	0.319111	0.207981	1.53433	0.124949	0.746414
Chr1_1645202_1645436	695.671	0.141091	0.230467	0.612195	0.540409	0.850532
Chr1_1645560_1645797	671.679	0.0307169	0.177749	0.172811	0.8628	0.963993
Chr1_1647118_1647932	2311.57	-0.0443022	0.104211	-0.425121	0.670748	0.898444
Chr1_1656746_1656909	296.855	-0.452763	0.257998	-1.75491	0.079275	0.746414
Chr1_1659467_1659694	1058.17	-0.0597819	0.133228	-0.448719	0.653635	0.891404
Chr1_1659885_1660203	798.646	-0.0510876	0.148051	-0.345067	0.730044	0.917264
Chr1_1660377_1660721	932.932	-0.0141247	0.130946	-0.107867	0.914101	0.979033
Chr1_1660762_1660960	417.967	-0.113493	0.183366	-0.618943	0.535954	0.848138
Chr1_1661096_1661689	1527.56	0.0202352	0.113936	0.177601	0.859037	0.963365
Chr1_1662115_1662566	1091.39	0.14588	0.13546	1.07692	0.281517	0.767776
Chr1_1663229_1663413	362.02	-0.00279666	0.218225	-0.0128155	0.989775	0.997816
Chr1_1664573_1664734	340.429	-0.255901	0.189979	-1.34699	0.177983	0.746414
Chr1_1668891_1669011	234.04	-0.0899418	0.217121	-0.414247	0.678693	0.900107
Chr1_1669154_1669222	261.736	-0.0107102	0.210906	-0.0507818	0.959499	0.989626
Chr1_1669275_1669420	371.604	-0.0516735	0.187656	-0.275363	0.783037	0.937914
Chr1_1671247_1671411	319.636	-0.252232	0.195631	-1.28933	0.197285	0.746414
Chr1_1671688_1671954	784.726	0.057537	0.183514	0.313529	0.753879	0.925997
Chr1_1676136_1676210	254.51	0.558414	0.308041	1.81279	0.0698642	0.746414
Chr1_1678379_1678441	160.875	-0.196019	0.270635	-0.724295	0.468884	0.825925
Chr1_1678621_1678890	499.27	-0.0718828	0.160751	-0.447168	0.654754	0.892019
Chr1_1678946_1679151	397.319	0.0310279	0.184495	0.168177	0.866444	0.964544
Chr1_1680665_1680813	294.602	-0.0826697	0.191379	-0.431967	0.665765	0.896872
Chr1_1681683_1682448	1723.27	0.0539626	0.127536	0.423118	0.672209	0.898523
Chr1_1689717_1690163	912.061	0.0196748	0.136243	0.144409	0.885177	0.971346
Chr1_1692133_1692277	467.416	0.254722	0.197508	1.28968	0.197161	0.746414
Chr1_1692326_1692709	651.648	-0.155564	0.194198	-0.80106	0.423097	0.810155
Chr1_1692955_1693162	362.24	-0.206909	0.189937	-1.08936	0.275996	0.766994
Chr1_1693602_1693931	673.336	8.19524e-05	0.143361	0.00057165	0.999544	0.999885
Chr1_1696066_1696528	844.914	-0.224818	0.166334	-1.3516	0.176502	0.746414
Chr1_1696956_1697076	254.003	-0.206382	0.233577	-0.883571	0.376928	0.791808
Chr1_1697600_1697730	292.816	-0.30614	0.209353	-1.46231	0.143656	0.746414
Chr1_1701011_1701434	1027.93	0.19193	0.168423	1.13958	0.254463	0.759516
Chr1_1702667_1703074	1023.65	0.230606	0.164892	1.39853	0.161955	0.746414
Chr1_1704641_1705388	2053.13	0.293273	0.149591	1.9605	0.0499376	0.746414
Chr1_1706654_1707066	992.339	0.0111894	0.148734	0.0752305	0.940031	0.986073
Chr1_1709082_1709325	501.069	-0.292354	0.176481	-1.65658	0.0976043	0.746414
Chr1_1709365_1709602	567.408	-0.203141	0.179598	-1.13109	0.258019	0.761087
Chr1_1713115_1713823	1733.47	0.0702575	0.127732	0.550039	0.582292	0.866759
Chr1_1714061_1714608	1651.61	0.182468	0.122584	1.48851	0.136616	0.746414
Chr1_1714836_1715007	472.632	0.280633	0.183911	1.52592	0.12703	0.746414
Chr1_1715349_1715416	186.653	0.342873	0.276009	1.24225	0.214143	0.746698
Chr1_1715684_1715849	507.385	0.0671925	0.175182	0.383558	0.701306	0.907392
Chr1_1717065_1717172	280.144	-0.122263	0.262591	-0.465602	0.6415	0.888078
Chr1_1717345_1717474	303.977	-0.114435	0.225621	-0.507202	0.612013	0.877989
Chr1_1718879_1719060	646.067	0.373319	0.188396	1.98157	0.0475278	0.746414
Chr1_1720195_1720356	334.768	-0.346429	0.234002	-1.48045	0.138752	0.746414
Chr1_1721280_1721517	629.072	-0.037119	0.166471	-0.222976	0.823555	0.952203
Chr1_1724431_1724592	332.207	-0.0480814	0.208475	-0.230634	0.817599	0.950233
Chr1_1724862_1725065	374.349	-0.360764	0.279252	-1.29189	0.196394	0.746414
Chr1_1725222_1725532	670.556	-0.131958	0.153853	-0.857685	0.391066	0.79756
Chr1_1726095_1726382	564.8	0.13788	0.151266	0.911503	0.362031	0.788013
Chr1_1726478_1726597	277.303	-0.0344697	0.191276	-0.180209	0.856989	0.963063
Chr1_1729253_1729556	566.946	0.083679	0.172816	0.484208	0.628238	0.884289
Chr1_1730020_1730198	513.104	0.314996	0.184968	1.70298	0.0885724	0.746414
Chr1_1732784_1732855	193.046	0.0845079	0.240824	0.350912	0.725654	0.915209
Chr1_1737365_1737464	243.156	-0.256905	0.244896	-1.04904	0.294161	0.770946
Chr1_1737900_1738100	376.053	-0.114804	0.268806	-0.427087	0.669316	0.897956
Chr1_1739178_1739303	216.304	0.4767	0.243546	1.95733	0.0503083	0.746414
Chr1_1739499_1739707	484.285	-0.339286	0.229322	-1.47952	0.139003	0.746414
Chr1_1740206_1740517	582.107	0.162647	0.182075	0.893294	0.3717	0.791415
Chr1_1740874_1741079	395.086	-0.422564	0.257878	-1.63862	0.101293	0.746414
Chr1_1743086_1743501	724.473	-0.162431	0.174752	-0.929496	0.352632	0.785618
Chr1_1743789_1743990	400.101	-0.070306	0.185668	-0.378665	0.704937	0.907733
Chr1_1744101_1744220	309.494	-0.240458	0.254211	-0.945898	0.344201	0.785553
Chr1_1744389_1744834	1094.61	0.180709	0.158352	1.14119	0.253793	0.759429
Chr1_1745482_1746239	1751.89	0.158367	0.130263	1.21575	0.22408	0.74746
Chr1_1746972_1747187	460.869	-0.188274	0.182441	-1.03197	0.302085	0.771986
Chr1_1747526_1747750	452.706	-0.147317	0.227537	-0.647442	0.517346	0.842536
Chr1_1747873_1747918	130.374	0.326883	0.282567	1.15683	0.24734	0.757807
Chr1_1747968_1748087	305.835	0.0666006	0.190775	0.349105	0.727011	0.915639
Chr1_1748241_1748377	248.247	0.37208	0.269931	1.37843	0.168072	0.746414
Chr1_1749498_1749730	423.773	-0.00703703	0.172659	-0.0407568	0.96749	0.99156
Chr1_1750924_1751124	337.512	-0.227089	0.222833	-1.0191	0.308157	0.774173
Chr1_1753874_1754285	1120.57	0.00442073	0.129543	0.0341256	0.972777	0.993353
Chr1_1760897_1761047	290.965	-0.231327	0.229166	-1.00943	0.312769	0.775622
Chr1_1761749_1762273	1024.54	0.0109015	0.134281	0.0811837	0.935296	0.985231
Chr1_1762720_1762961	533.745	-0.0327871	0.1863	-0.17599	0.860301	0.963365
Chr1_1766311_1766822	1062.68	-0.0655036	0.138421	-0.47322	0.636057	0.885896
Chr1_1767490_1767677	364.351	-0.213458	0.208338	-1.02457	0.305564	0.773296
Chr1_1768647_1768824	536.256	0.19806	0.215333	0.919784	0.357686	0.787294
Chr1_1768880_1769056	518.765	0.210495	0.219144	0.960534	0.336786	0.783231
Chr1_1773231_1773515	822.715	0.00859788	0.172015	0.0499834	0.960136	0.989626
Chr1_1773584_1774491	2745.17	-0.102302	0.106095	-0.964244	0.334924	0.783064
Chr1_1774588_1774703	307.214	0.127539	0.186887	0.68244	0.49496	0.836924
Chr1_1774968_1775315	592.674	-0.208192	0.232247	-0.896427	0.370025	0.790701
Chr1_1777762_1777926	350.77	-0.291333	0.227975	-1.27792	0.201279	0.746414
Chr1_1778522_1778839	599.05	-0.304478	0.200987	-1.51492	0.129794	0.746414
Chr1_1778957_1779079	239.397	0.180627	0.226322	0.798096	0.424815	0.810929
Chr1_1779230_1779368	453.185	0.0194665	0.185684	0.104837	0.916505	0.97975
Chr1_1781230_1781346	241.072	-0.10955	0.226795	-0.483036	0.62907	0.884329
Chr1_1784435_1784654	411.213	-0.0613458	0.178061	-0.344521	0.730455	0.917264
Chr1_1786296_1786756	833.744	0.0431752	0.132707	0.325342	0.744922	0.921903
Chr1_1787417_1787578	368.626	-0.427523	0.247344	-1.72845	0.0839073	0.746414
Chr1_1789548_1789698	315.522	-0.2321	0.21753	-1.06698	0.285983	0.767971
Chr1_1789846_1790261	1096.55	0.0852581	0.135825	0.627703	0.530198	0.846099
Chr1_1795597_1795736	253.11	-0.420807	0.27873	-1.50973	0.131113	0.746414
Chr1_1796698_1796924	482.577	0.0861391	0.174757	0.492907	0.622078	0.881988
Chr1_1798818_1799387	1150.05	-0.0978638	0.12134	-0.806524	0.419941	0.809308
Chr1_1801224_1801332	241.904	-0.167286	0.230224	-0.726621	0.467458	0.825072
Chr1_1801788_1801957	298.559	-0.0267498	0.188275	-0.142079	0.887018	0.971538
Chr1_1803958_1804304	1020.59	0.0459355	0.164962	0.27846	0.780659	0.937058
Chr1_1807606_1807951	1143.63	0.0442125	0.16868	0.262108	0.793238	0.94121
Chr1_1808007_1808230	549.493	0.473066	0.264689	1.78725	0.0738966	0.746414
Chr1_1811921_1812064	279.463	-0.60275	0.264926	-2.27517	0.0228959	0.746414
Chr1_1815452_1815830	1247.9	0.121389	0.162414	0.747408	0.454817	0.821128
Chr1_1815865_1816105	451.57	-0.0859352	0.165879	-0.518061	0.604416	0.876091
Chr1_1816480_1816535	165.832	0.342928	0.350366	0.978772	0.327693	0.780254
Chr1_1817245_1817396	460.687	0.282975	0.183461	1.54243	0.12297	0.746414
Chr1_1817578_1817719	368.478	-0.197504	0.223474	-0.883792	0.376809	0.791808
Chr1_1818942_1819003	212.483	0.16289	0.228721	0.712178	0.476354	0.829332
Chr1_1819048_1819155	276.821	-0.225718	0.205538	-1.09818	0.272125	0.766994
Chr1_1819978_1820552	2092.39	0.288677	0.190595	1.51461	0.129872	0.746414
Chr1_1821822_1822198	931.761	0.133487	0.167388	0.79747	0.425178	0.81095
Chr1_1822246_1822648	1201.01	0.0310062	0.123485	0.251092	0.801743	0.943499
Chr1_1823914_1824060	331.592	-0.276742	0.214177	-1.29211	0.196318	0.746414
Chr1_1824114_1824265	317.278	-0.0440249	0.185424	-0.237428	0.812324	0.9488
Chr1_1824346_1824504	356.489	-0.263712	0.23628	-1.1161	0.26438	0.763623
Chr1_1826214_1826514	530.816	-0.208613	0.2492	-0.837131	0.402519	0.801883
Chr1_1828134_1828263	291.147	0.234762	0.326804	0.718358	0.472537	0.827812
Chr1_1829759_1830438	1684.08	0.199576	0.132767	1.50321	0.132785	0.746414
Chr1_1830494_1830591	220.274	-0.311927	0.213794	-1.45901	0.144563	0.746414
Chr1_1831770_1831833	169.761	-0.19245	0.255191	-0.754139	0.450766	0.819243
Chr1_1832459_1832578	258.688	-0.1736	0.21404	-0.811063	0.41733	0.808047
Chr1_1837537_1838331	2050.82	0.140181	0.184566	0.759516	0.447544	0.818351
Chr1_1838444_1839045	1171.46	-0.188508	0.129653	-1.45393	0.145965	0.746414
Chr1_1839687_1839856	399.071	-0.16926	0.187009	-0.90509	0.365418	0.789024
Chr1_1841038_1841166	272.707	-0.13697	0.202409	-0.676701	0.498596	0.837179
Chr1_1841614_1841666	174.264	-0.114078	0.235867	-0.483655	0.628631	0.884289
Chr1_1842675_1842727	187.409	-0.585475	0.306934	-1.90749	0.0564567	0.746414
Chr1_1843092_1843330	428.049	-0.330263	0.224625	-1.47029	0.141484	0.746414
Chr1_1843537_1843634	227.914	0.084315	0.249058	0.338535	0.73496	0.919791
Chr1_1845372_1845587	689.209	0.243553	0.179034	1.36037	0.173713	0.746414
Chr1_1846281_1846340	165.339	-0.0375815	0.253723	-0.14812	0.882248	0.970469
Chr1_1852224_1852373	286.266	-0.170627	0.20427	-0.835303	0.403547	0.802214
Chr1_1854999_1855366	990.825	0.216298	0.218424	0.990265	0.322045	0.778392
Chr1_1855617_1855670	175.594	-0.191816	0.297645	-0.644444	0.519287	0.842536
Chr1_1855771_1855871	222.099	-0.136434	0.225465	-0.605121	0.545099	0.852437
Chr1_1856567_1856750	330.49	-0.177508	0.194741	-0.911507	0.362028	0.788013
Chr1_1860634_1861219	1334.74	0.139087	0.117238	1.18636	0.235478	0.753432
Chr1_1861525_1861593	173.242	-0.0956868	0.264958	-0.36114	0.717995	0.912362
Chr1_1861783_1862237	1518.13	-0.0481944	0.131027	-0.367821	0.713006	0.910764
Chr1_1863796_1864068	491.189	-0.273715	0.214702	-1.27486	0.202359	0.746414
Chr1_1864587_1864736	306.146	-0.131745	0.216001	-0.609926	0.541911	0.850961
Chr1_1868858_1869217	1057.93	0.0978252	0.152692	0.640668	0.521738	0.842536
Chr1_1869324_1869410	210.114	-0.317467	0.258814	-1.22662	0.219965	0.74746
Chr1_1873697_1873975	677.46	0.219643	0.180407	1.21749	0.223419	0.74746
Chr1_1874027_1874378	746.577	-0.0581671	0.145093	-0.400896	0.688496	0.902605
Chr1_1874426_1874921	1151.83	0.0737039	0.140257	0.525492	0.599242	0.8741
Chr1_1876973_1877104	308.568	0.260304	0.281095	0.926036	0.354427	0.785894
Chr1_1877619_1877993	1362.8	0.168725	0.165857	1.01729	0.309015	0.774585
Chr1_1878450_1878878	935.158	0.138083	0.134951	1.02321	0.30621	0.77335
Chr1_1879212_1879739	1373.2	0.130664	0.124238	1.05173	0.292925	0.770638
Chr1_1880057_1880276	521.1	0.215491	0.178659	1.20616	0.227756	0.748712
Chr1_1880571_1881010	1143.8	-0.0448933	0.14078	-0.31889	0.74981	0.924093
Chr1_1881182_1881496	680.236	0.102385	0.157074	0.651826	0.514513	0.841102
Chr1_1882588_1882748	502.201	0.235761	0.187359	1.25834	0.208268	0.746414
Chr1_1882799_1883064	781.13	0.125989	0.15049	0.837194	0.402483	0.801883
Chr1_1883838_1883925	252.453	-0.0123376	0.222508	-0.055448	0.955782	0.988807
Chr1_1884422_1884588	427.476	0.0976988	0.169046	0.577942	0.563303	0.859509
Chr1_1884628_1884975	1072.68	0.0553839	0.145773	0.379934	0.703994	0.907733
Chr1_1887398_1887579	527.512	0.152126	0.195045	0.779955	0.435418	0.814586
Chr1_1887900_1888592	1993.71	0.0558012	0.145567	0.383337	0.70147	0.907432
Chr1_1888720_1889115	960.74	-0.135553	0.141522	-0.957818	0.338155	0.784
Chr1_1889255_1889447	570.005	0.0649949	0.168816	0.385004	0.700235	0.906659
Chr1_1890185_1890547	931.427	0.0652296	0.140238	0.465134	0.641836	0.888078
Chr1_1890918_1891486	1443.84	-0.163053	0.153362	-1.06319	0.287698	0.768464
Chr1_1892166_1892338	387.608	-0.343722	0.222636	-1.54388	0.122618	0.746414
Chr1_1894123_1894484	1381.33	0.082836	0.161623	0.512527	0.608282	0.877092
Chr1_1894771_1894945	433.919	-0.384731	0.193651	-1.98673	0.0469525	0.746414
Chr1_1895345_1895498	326.16	-0.180379	0.221243	-0.815298	0.414902	0.807029
Chr1_1896917_1897269	702.138	0.0984543	0.171637	0.573619	0.566226	0.860795
Chr1_1898489_1898637	315.247	-0.302372	0.249143	-1.21365	0.224882	0.74746
Chr1_1899374_1899483	214.575	-0.397443	0.231502	-1.7168	0.0860154	0.746414
Chr1_1899523_1899693	358.733	-0.360716	0.243442	-1.48173	0.138412	0.746414
Chr1_1899753_1900044	1154.88	0.165689	0.203495	0.814214	0.415522	0.807427
Chr1_1905187_1905346	304.135	-0.346404	0.195502	-1.77187	0.0764159	0.746414
Chr1_1905717_1905956	448.908	-0.416176	0.245499	-1.69522	0.0900332	0.746414
Chr1_1906948_1907149	470.039	0.166394	0.192298	0.865289	0.38688	0.796206
Chr1_1910181_1911152	1590.69	-0.0860391	0.12047	-0.714198	0.475105	0.828461
Chr1_1917995_1918113	224.224	-0.341207	0.211748	-1.61138	0.107097	0.746414
Chr1_1919754_1920121	718.496	-0.104316	0.152039	-0.686112	0.492643	0.835691
Chr1_1920281_1920357	179.882	0.0628879	0.234811	0.267824	0.788835	0.939389
Chr1_1920994_1921193	390.132	-0.248797	0.249361	-0.997738	0.318406	0.776714
Chr1_1921494_1922390	2058.91	-0.00267158	0.1127	-0.0237053	0.981088	0.995079
Chr1_1926043_1926259	529.703	-0.247046	0.217144	-1.1377	0.255244	0.759994
Chr1_1926346_1926746	1055.11	0.119325	0.145391	0.820715	0.411809	0.805657
Chr1_1930300_1930513	528.18	0.108962	0.159401	0.683573	0.494245	0.836608
Chr1_1932455_1932659	446.273	-0.137111	0.188983	-0.725521	0.468132	0.825645
Chr1_1932980_1933552	1537.8	-0.0431889	0.128299	-0.336626	0.736399	0.920201
Chr1_1934076_1934185	328.46	0.339501	0.285162	1.19055	0.233829	0.751969
Chr1_1937097_1937285	466.394	-0.0186189	0.175829	-0.105892	0.915668	0.979658
Chr1_1940494_1940661	362.105	-0.0488674	0.174149	-0.280606	0.779012	0.936685
Chr1_1940715_1940867	319.517	-0.149797	0.235183	-0.636939	0.524165	0.843946
Chr1_1941188_1941433	776.424	0.0295065	0.135387	0.217941	0.827475	0.953572
Chr1_1941588_1941838	613.829	0.0978189	0.144748	0.675785	0.499177	0.837401
Chr1_1942137_1942479	749.33	-0.0810808	0.152639	-0.531193	0.595285	0.872676
Chr1_1942731_1943302	1143.55	0.0282804	0.129492	0.218394	0.827122	0.953455
Chr1_1944928_1945054	265.135	0.302762	0.302154	1.00201	0.316336	0.776593
Chr1_1945999_1946315	638.335	-0.0877002	0.170982	-0.512922	0.608006	0.877092
Chr1_1946433_1946868	1019.81	0.188927	0.133494	1.41524	0.156998	0.746414
Chr1_1947548_1947732	321.327	0.0319642	0.191103	0.167262	0.867164	0.964598
Chr1_1949340_1949440	245.988	-0.0621233	0.218963	-0.283716	0.776628	0.936077
Chr1_1950440_1951115	1309.87	0.0966701	0.125123	0.772599	0.43976	0.816714
Chr1_1952704_1952827	286.177	0.14833	0.205682	0.721162	0.47081	0.826478
Chr1_1953200_1953380	512.14	-0.249522	0.197752	-1.26179	0.207023	0.746414
Chr1_1953434_1953744	814.16	0.126265	0.169234	0.746098	0.455608	0.821425
Chr1_1953903_1954462	1276.68	0.259921	0.144876	1.79409	0.0727995	0.746414
Chr1_1954550_1954856	1100.74	-0.0854374	0.130951	-0.652438	0.514119	0.840821
Chr1_1958216_1959031	1860.06	0.128597	0.116314	1.1056	0.268901	0.765323
Chr1_1959680_1960183	977.998	-0.386042	0.170713	-2.26135	0.0237375	0.746414
Chr1_1962975_1963178	406.234	0.0380952	0.172816	0.220438	0.82553	0.952643
Chr1_1963332_1963506	401.495	0.103609	0.167192	0.619702	0.535454	0.848138
Chr1_1963637_1963749	218.621	-0.30423	0.245737	-1.23803	0.215705	0.746698
Chr1_1964873_1965116	655.509	-0.252413	0.184739	-1.36633	0.171836	0.746414
Chr1_1965656_1965883	500.177	-0.0225145	0.169104	-0.13314	0.894083	0.973438
Chr1_1967004_1967346	744.257	-0.0458333	0.159335	-0.287655	0.773611	0.935004
Chr1_1969503_1969795	437.905	0.207691	0.207943	0.998787	0.317898	0.776698
Chr1_1972211_1972308	192.103	-0.27885	0.254798	-1.09439	0.273782	0.766994
Chr1_1972902_1973094	365.389	-0.182648	0.255992	-0.713493	0.475541	0.828788
Chr1_1973568_1973694	273.233	0.138148	0.207376	0.666171	0.505302	0.839627
Chr1_1973750_1973959	430.076	0.00488038	0.212348	0.0229829	0.981664	0.995143
Chr1_1974233_1974911	1793.53	0.397031	0.205287	1.93403	0.0531099	0.746414
Chr1_1974971_1975119	300.279	-0.152457	0.248992	-0.612297	0.540341	0.850532
Chr1_1977197_1977602	1059.01	0.0653723	0.139174	0.469716	0.638558	0.887092
Chr1_1977649_1977765	255.241	0.116064	0.219941	0.527705	0.597704	0.873619
Chr1_1977835_1978363	1654.29	0.19461	0.189798	1.02536	0.305196	0.773155
Chr1_1978640_1978736	207.463	0.00270868	0.216598	0.0125056	0.990022	0.997896
Chr1_1979298_1979453	349.521	-0.37942	0.216785	-1.75021	0.0800816	0.746414
Chr1_1980443_1980564	258.373	-0.53929	0.282064	-1.91194	0.0558837	0.746414
Chr1_1983850_1984050	338.861	-0.334167	0.218162	-1.53173	0.125588	0.746414
Chr1_1989078_1989577	1454.24	0.0357388	0.116343	0.307185	0.758703	0.928065
Chr1_1992115_1992374	588.339	0.162161	0.216848	0.747808	0.454576	0.821055
Chr1_1993763_1993861	231.965	-0.4365	0.258908	-1.68592	0.0918103	0.746414
Chr1_1993906_1994100	394.732	-0.250294	0.217367	-1.15149	0.249533	0.758827
Chr1_1996076_1996195	256.256	0.130228	0.260829	0.499286	0.617578	0.879589
Chr1_1996454_1996575	302.136	0.0405385	0.210413	0.192662	0.847224	0.960369
Chr1_1997027_1997442	751.058	-0.0616996	0.141232	-0.436867	0.662208	0.8956
Chr1_1998217_1998476	515.252	-0.148708	0.203596	-0.730409	0.46514	0.823871
Chr1_1998542_1998790	461.507	-0.200007	0.188462	-1.06126	0.288572	0.768464
Chr1_1999114_1999242	296.594	0.0127293	0.188818	0.0674157	0.946251	0.987131
Chr1_1999289_1999379	211.524	0.0267791	0.223752	0.119682	0.904735	0.976479
Chr1_2000342_2001468	2690.2	0.0882962	0.118561	0.744732	0.456434	0.821654
Chr1_2003529_2003806	606.478	-0.187297	0.16337	-1.14646	0.251605	0.759429
Chr1_2007017_2007662	2641.21	0.233576	0.167629	1.39341	0.163495	0.746414
Chr1_2009776_2009920	274.674	-0.432703	0.223018	-1.94022	0.0523535	0.746414
Chr1_2013487_2013917	952.111	0.203056	0.169297	1.19941	0.23037	0.750557
Chr1_2013965_2014237	545.097	-0.0324143	0.1504	-0.21552	0.829362	0.954026
Chr1_2014569_2014729	314.99	-0.318805	0.228009	-1.39821	0.162051	0.746414
Chr1_2016090_2016432	641.135	0.0347745	0.141789	0.245255	0.806259	0.945593
Chr1_2016747_2016910	315.969	-0.348978	0.215465	-1.61965	0.105308	0.746414
Chr1_2020419_2020521	233.422	-0.251545	0.272827	-0.921995	0.356531	0.786697
Chr1_2024643_2024917	786.072	0.0826871	0.139775	0.591573	0.554137	0.854906
Chr1_2025002_2025363	853.687	-0.00155995	0.157016	-0.009935	0.992073	0.998407
Chr1_2025455_2025567	260.876	0.0439678	0.203266	0.216306	0.828749	0.954026
Chr1_2026182_2026272	222.272	-0.238771	0.225385	-1.05939	0.289421	0.768485
Chr1_2027035_2027223	385.94	-0.311889	0.216851	-1.43826	0.15036	0.746414
Chr1_2027272_2027377	274.869	-0.18419	0.233682	-0.788207	0.430576	0.813319
Chr1_2027548_2027765	769.366	0.155722	0.219236	0.710296	0.477521	0.829575
Chr1_2029662_2029981	786.548	0.226468	0.177283	1.27744	0.201448	0.746414
Chr1_2031992_2032327	1201.37	0.210192	0.157879	1.33135	0.183074	0.746414
Chr1_2033758_2034199	1081.83	-0.058654	0.136913	-0.428404	0.668357	0.897484
Chr1_2035490_2035854	1400.13	0.201116	0.2037	0.987312	0.32349	0.778771
Chr1_2039126_2039289	351.916	-0.0663181	0.209986	-0.315821	0.752138	0.924793
Chr1_2039470_2039585	241.787	-0.101216	0.245448	-0.412372	0.680067	0.900505
Chr1_2040278_2040459	363.024	0.456867	0.21707	2.1047	0.0353175	0.746414
Chr1_2042460_2042690	387.23	-0.334529	0.18355	-1.82255	0.0683717	0.746414
Chr1_2047513_2047937	1226.15	0.204966	0.211061	0.971124	0.331486	0.781664
Chr1_2049313_2049736	797.059	-0.127915	0.136999	-0.933694	0.350462	0.785553
Chr1_2049956_2050121	293.937	-0.21437	0.20602	-1.04053	0.298093	0.770946
Chr1_2052088_2052700	1577.42	0.145235	0.156087	0.930475	0.352125	0.785553
Chr1_2052845_2052988	303.299	-0.359852	0.227428	-1.58227	0.113589	0.746414
Chr1_2055207_2055441	808.194	0.542144	0.272341	1.99068	0.0465159	0.746414
Chr1_2055524_2056090	1607.47	-0.0356323	0.111057	-0.320846	0.748327	0.923779
Chr1_2060558_2060783	407.863	0.357428	0.205552	1.73887	0.0820581	0.746414
Chr1_2067317_2067518	620.075	0.235238	0.180967	1.29989	0.193637	0.746414
Chr1_2068533_2068634	212.254	-0.565316	0.240792	-2.34774	0.0188877	0.746414
Chr1_2070154_2070829	1691.01	0.15245	0.144531	1.05479	0.291522	0.770311
Chr1_2077674_2077929	927.788	0.12502	0.198949	0.628402	0.529741	0.846099
Chr1_2081852_2082050	424.549	0.120174	0.185871	0.646546	0.517926	0.842536
Chr1_2082300_2082486	355.108	-0.0273263	0.183011	-0.149316	0.881305	0.970042
Chr1_2082623_2082868	499.853	0.0551837	0.186939	0.295197	0.767843	0.932604
Chr1_2082973_2083472	1424.43	0.218707	0.151216	1.44632	0.148086	0.746414
Chr1_2086236_2086416	406.578	-0.465304	0.167407	-2.77947	0.00544472	0.746414
Chr1_2086840_2086886	131.976	0.377187	0.348588	1.08204	0.279233	0.767694
Chr1_2086942_2087344	1041.51	0.156842	0.190433	0.823611	0.410161	0.804714
Chr1_2088593_2088858	480.469	-0.254179	0.171869	-1.47891	0.139163	0.746414
Chr1_2089067_2089162	208.165	-0.300499	0.24734	-1.21492	0.224395	0.74746
Chr1_2089539_2090078	975.711	0.195556	0.154547	1.26535	0.205745	0.746414
Chr1_2090136_2090255	224.27	0.286027	0.252633	1.13218	0.257558	0.761087
Chr1_2091408_2091592	369.052	-0.121969	0.193815	-0.629306	0.529148	0.846097
Chr1_2092201_2092375	349.858	-0.151111	0.197552	-0.764916	0.444322	0.817983
Chr1_2092705_2093081	785.318	0.0706157	0.14603	0.483569	0.628692	0.884307
Chr1_2096262_2096430	495.502	0.0798072	0.168272	0.474276	0.635303	0.88583
Chr1_2096885_2097157	545.736	-0.265898	0.184044	-1.44476	0.148527	0.746414
Chr1_2097643_2097735	211.742	-0.179832	0.273379	-0.657811	0.510659	0.840467
Chr1_2103290_2103607	687.893	0.296081	0.186661	1.5862	0.112694	0.746414
Chr1_2103643_2103820	384.015	0.00704094	0.186003	0.0378539	0.969804	0.992279
Chr1_2103895_2104687	2179.22	-0.0106411	0.132566	-0.08027	0.936023	0.985439
Chr1_2104868_2105151	738.634	0.44033	0.241864	1.82057	0.0686726	0.746414
Chr1_2107470_2107599	310.177	0.336541	0.209708	1.60481	0.108536	0.746414
Chr1_2107911_2108252	1023.65	0.067904	0.125179	0.542454	0.587505	0.869883
Chr1_2108444_2108649	458.511	0.0008094	0.170412	0.00474966	0.99621	0.99927
Chr1_2110460_2110639	334.178	-0.186639	0.197625	-0.944411	0.34496	0.785553
Chr1_2111225_2111802	1131.97	0.176191	0.137473	1.28164	0.199971	0.746414
Chr1_2111858_2112008	337.334	-0.395038	0.194456	-2.0315	0.042204	0.746414
Chr1_2114541_2114908	981.059	0.146953	0.150618	0.975663	0.329232	0.781294
Chr1_2115029_2115149	247.935	0.000764655	0.204885	0.00373213	0.997022	0.999297
Chr1_2120726_2120941	550.331	0.0797375	0.181984	0.438156	0.661273	0.894955
Chr1_2122867_2122984	230.926	-0.393288	0.219384	-1.79269	0.0730219	0.746414
Chr1_2123189_2123403	421.227	-0.177363	0.188698	-0.939931	0.347253	0.785553
Chr1_2123590_2123725	265.424	-0.215609	0.241457	-0.892947	0.371885	0.791415
Chr1_2123845_2124260	1240.45	-0.044531	0.13546	-0.32874	0.742352	0.921641
Chr1_2124332_2124500	431.785	0.224325	0.207805	1.0795	0.280365	0.767707
Chr1_2125874_2126016	356.659	0.101436	0.191457	0.529814	0.596241	0.872908
Chr1_2126265_2126469	446.085	-0.154164	0.175347	-0.879197	0.379295	0.791962
Chr1_2127186_2127297	275.908	-0.16333	0.24319	-0.671614	0.501829	0.838119
Chr1_2127962_2128068	238.841	0.0548104	0.209797	0.261254	0.793896	0.941256
Chr1_2128114_2128451	979.882	0.1482	0.150965	0.981682	0.326257	0.77959
Chr1_2128993_2129154	299.215	-0.417386	0.250775	-1.66438	0.0960362	0.746414
Chr1_2129724_2130180	912.289	-0.0576444	0.139061	-0.414525	0.678489	0.900043
Chr1_2135623_2135868	867.958	0.247335	0.213319	1.15946	0.24627	0.757233
Chr1_2137775_2137902	298.723	0.0704046	0.211684	0.332594	0.739441	0.921411
Chr1_2140975_2141664	1219.77	-0.110034	0.140405	-0.783689	0.433222	0.814273
Chr1_2141828_2142236	1194.08	0.155832	0.125827	1.23846	0.215544	0.746698
Chr1_2142380_2142833	844.083	-0.270939	0.185545	-1.46023	0.144226	0.746414
Chr1_2143054_2143247	367.515	0.384252	0.203898	1.88453	0.0594938	0.746414
Chr1_2143805_2144112	1085.27	-0.0287487	0.149963	-0.191704	0.847974	0.960623
Chr1_2144250_2144439	439.56	-0.340689	0.228912	-1.4883	0.136673	0.746414
Chr1_2147604_2147813	403.715	-0.303782	0.231645	-1.31141	0.189718	0.746414
Chr1_2148110_2148468	1226.05	0.00741507	0.1193	0.0621548	0.95044	0.987676
Chr1_2149569_2149719	317.511	-0.151685	0.246618	-0.615062	0.538514	0.849308
Chr1_2149965_2150207	498.033	-0.243924	0.183679	-1.32799	0.184181	0.746414
Chr1_2152313_2153041	1710.25	0.163841	0.182201	0.899233	0.368529	0.79002
Chr1_2153351_2153524	329.077	-0.411296	0.215365	-1.90977	0.0561633	0.746414
Chr1_2154670_2154817	295.459	-0.0459941	0.202852	-0.226737	0.820629	0.951409
Chr1_2154991_2155344	642.38	-0.283523	0.179343	-1.5809	0.113901	0.746414
Chr1_2155963_2156155	742.636	0.0863204	0.162764	0.530342	0.595875	0.872765
Chr1_2156638_2156818	354.835	-0.149414	0.175982	-0.849032	0.395864	0.79926
Chr1_2159963_2160074	268.058	-0.0416765	0.248137	-0.167958	0.866617	0.964544
Chr1_2160654_2161075	852.615	0.158429	0.197467	0.802309	0.422374	0.810025
Chr1_2163108_2163223	384.845	0.0601981	0.175745	0.342531	0.731951	0.918348
Chr1_2163269_2163712	1449.11	0.0364018	0.167838	0.216887	0.828297	0.953924
Chr1_2163772_2164534	2180.61	0.185444	0.113543	1.63324	0.102418	0.746414
Chr1_2165087_2165505	1339.02	0.157723	0.153932	1.02462	0.305541	0.773296
Chr1_2165751_2165873	370.882	-0.0336076	0.209147	-0.160689	0.872338	0.966153
Chr1_2166036_2166184	492.782	-0.0707737	0.168378	-0.420325	0.674248	0.898779
Chr1_2168362_2168575	1132.97	0.131185	0.1995	0.657568	0.510816	0.840467
Chr1_2169620_2169748	301.568	-0.261185	0.1998	-1.30723	0.191134	0.746414
Chr1_2169853_2170030	493.748	0.0810489	0.199144	0.406985	0.684019	0.901501
Chr1_2171960_2172835	2274.81	-0.0712302	0.105076	-0.677894	0.497839	0.837166
Chr1_2174840_2175265	1239.95	0.428556	0.199932	2.14351	0.0320719	0.746414
Chr1_2176257_2176716	1230.99	-0.0604456	0.123681	-0.488722	0.625038	0.883394
Chr1_2176822_2177027	487.57	-0.470323	0.202393	-2.32381	0.0201358	0.746414
Chr1_2177094_2177267	415.004	-0.249918	0.223911	-1.11615	0.264357	0.763623
Chr1_2177440_2177893	1065.81	-0.0842314	0.149445	-0.56363	0.573006	0.863653
Chr1_2177997_2178153	323.497	-0.0994152	0.193884	-0.512757	0.608122	0.877092
Chr1_2178311_2178513	446.883	-0.329311	0.173798	-1.89479	0.05812	0.746414
Chr1_2184066_2184385	969.417	0.0463601	0.184827	0.25083	0.801946	0.943566
Chr1_2187411_2187592	330.078	0.0830913	0.2064	0.402575	0.687261	0.902212
Chr1_2187644_2187933	554.507	-0.134872	0.161756	-0.8338	0.404394	0.802266
Chr1_2188398_2188840	1045.66	0.266676	0.15905	1.67667	0.0936065	0.746414
Chr1_2189697_2190215	1130.74	-0.195357	0.138033	-1.4153	0.156982	0.746414
Chr1_2190586_2190817	598.976	0.0529794	0.150289	0.352518	0.72445	0.914713
Chr1_2190883_2191274	912.76	0.138579	0.134555	1.02991	0.303053	0.772723
Chr1_2191660_2191906	550.519	-0.133357	0.185853	-0.717541	0.47304	0.827944
Chr1_2192100_2192343	483.441	0.00802603	0.158849	0.0505261	0.959703	0.989626
Chr1_2193759_2194133	1018.5	0.0570365	0.133716	0.426549	0.669708	0.898265
Chr1_2194322_2194758	912.444	0.142952	0.179482	0.796466	0.425761	0.81095
Chr1_2195749_2196061	767.697	0.0186329	0.145003	0.1285	0.897753	0.974149
Chr1_2196504_2196973	1129.69	-0.0708006	0.163815	-0.432199	0.665597	0.896872
Chr1_2197062_2197183	280.708	-0.117774	0.191715	-0.614319	0.539005	0.849533
Chr1_2197235_2197732	1255.29	0.0381345	0.127605	0.298847	0.765056	0.93119
Chr1_2197786_2197999	485.824	-0.200661	0.224528	-0.893703	0.371481	0.791415
Chr1_2199732_2199867	319.358	-0.0373585	0.187698	-0.199035	0.842235	0.958964
Chr1_2199948_2200145	585.229	0.212248	0.198012	1.07189	0.283768	0.767776
Chr1_2201590_2201804	474.964	0.00639395	0.172202	0.0371304	0.970381	0.992684
Chr1_2202283_2202384	244.307	0.105296	0.221237	0.475943	0.634115	0.885451
Chr1_2203133_2204357	3215.26	0.0136054	0.105832	0.128557	0.897708	0.974149
Chr1_2204866_2204962	215.328	-0.0492289	0.227356	-0.216527	0.828577	0.954026
Chr1_2205019_2205194	343.781	-0.29102	0.190498	-1.52768	0.126592	0.746414
Chr1_2205615_2205797	325.474	-0.172283	0.243583	-0.70729	0.479386	0.830631
Chr1_2207189_2207349	323.715	0.170394	0.2037	0.836495	0.402877	0.801883
Chr1_2208443_2208622	435.005	-0.25616	0.219572	-1.16663	0.243358	0.756481
Chr1_2212364_2212815	2419.55	0.462295	0.417148	1.10823	0.267764	0.764438
Chr1_2213152_2213581	1390.69	0.0850779	0.122493	0.694552	0.487336	0.834011
Chr1_2213959_2214520	1515.22	0.0520292	0.123678	0.420682	0.673987	0.898779
Chr1_2214559_2214740	466.257	0.0919111	0.172671	0.532291	0.594525	0.872468
Chr1_2214913_2215255	977.075	0.143613	0.187272	0.766867	0.443161	0.81752
Chr1_2219396_2219816	881.951	0.145101	0.149518	0.970459	0.331818	0.782041
Chr1_2220002_2220573	1118.99	-0.198633	0.147878	-1.34323	0.179199	0.746414
Chr1_2222853_2223374	987.048	0.00500182	0.127814	0.0391337	0.968784	0.991874
Chr1_2223577_2223907	672.671	-0.114682	0.140935	-0.813722	0.415804	0.807427
Chr1_2224466_2224740	586.035	0.12423	0.226603	0.548226	0.583537	0.866954
Chr1_2225149_2225350	438.938	0.124715	0.23194	0.537703	0.590782	0.871177
Chr1_2225412_2225995	1153.94	0.0787315	0.137507	0.572565	0.566939	0.861285
Chr1_2227441_2227787	753.748	-0.0318902	0.140189	-0.22748	0.820051	0.951313
Chr1_2229157_2229778	1037.47	-0.00185063	0.126281	-0.0146548	0.988308	0.99716
Chr1_2230578_2230681	226.586	-0.502844	0.254693	-1.97431	0.0483464	0.746414
Chr1_2233026_2233767	1895.87	0.175973	0.148153	1.18777	0.234923	0.753218
Chr1_2235170_2235262	206.307	-0.556104	0.257741	-2.15761	0.0309584	0.746414
Chr1_2235825_2236079	532.785	-0.14876	0.163719	-0.908635	0.363543	0.788424
Chr1_2236188_2236556	747.335	-0.104721	0.14943	-0.700805	0.483425	0.83293
Chr1_2236626_2237049	909.081	-0.207017	0.161213	-1.28412	0.199099	0.746414
Chr1_2237397_2237973	1384.17	0.0445178	0.117847	0.377759	0.70561	0.908151
Chr1_2239980_2240049	211.094	0.268483	0.21797	1.23174	0.218045	0.746698
Chr1_2240103_2240725	1271.34	0.00830572	0.124729	0.0665902	0.946908	0.987131
Chr1_2241033_2241576	1121.77	-0.0990576	0.126436	-0.783462	0.433356	0.814273
Chr1_2241619_2241943	658.966	0.00632497	0.148609	0.0425612	0.966051	0.991088
Chr1_2244929_2245196	875.205	0.0254064	0.183888	0.138162	0.890112	0.972406
Chr1_2245289_2245488	355.599	-0.0535544	0.184101	-0.290897	0.77113	0.933675
Chr1_2245604_2245805	425.842	-0.318486	0.221059	-1.44073	0.149662	0.746414
Chr1_2246456_2246632	345.821	-0.24552	0.26373	-0.93095	0.351879	0.785553
Chr1_2246716_2247051	620.864	-0.159463	0.155796	-1.02354	0.306054	0.77335
Chr1_2248892_2249162	1100.05	0.145443	0.149688	0.971638	0.331231	0.781472
Chr1_2250442_2251059	1245.75	0.114479	0.141019	0.811801	0.416906	0.807662
Chr1_2259655_2259717	164.288	-0.388188	0.305037	-1.27259	0.203163	0.746414
Chr1_2260047_2260485	893.028	0.0515917	0.141055	0.365755	0.714548	0.910787
Chr1_2260767_2260856	192.931	-0.31847	0.247294	-1.28782	0.197809	0.746414
Chr1_2261488_2261591	233.775	-0.273868	0.263166	-1.04067	0.29803	0.770946
Chr1_2262823_2263175	828.305	-0.000938196	0.145931	-0.00642902	0.99487	0.998811
Chr1_2266166_2266291	265.454	-0.255663	0.226174	-1.13038	0.258314	0.761087
Chr1_2266806_2266881	195.752	0.611235	0.412899	1.48035	0.13878	0.746414
Chr1_2268668_2268800	302.967	-0.376297	0.194797	-1.93174	0.0533917	0.746414
Chr1_2268982_2269243	834.583	0.157729	0.170616	0.924469	0.355242	0.786367
Chr1_2269412_2269698	653.001	0.187238	0.14702	1.27355	0.202822	0.746414
Chr1_2269976_2270102	277.679	-0.0214878	0.246653	-0.0871177	0.930578	0.983723
Chr1_2270153_2270576	858.142	-0.0124952	0.141788	-0.0881257	0.929777	0.983224
Chr1_2274482_2274938	1332.15	-0.0237671	0.132105	-0.179911	0.857222	0.963148
Chr1_2275604_2275717	265.218	0.0717497	0.212883	0.337038	0.736088	0.920201
Chr1_2276002_2276054	156.813	0.217704	0.267763	0.813047	0.416191	0.807662
Chr1_2277426_2277875	1156.31	0.345987	0.171123	2.02186	0.0431905	0.746414
Chr1_2280090_2281052	2235.62	0.137143	0.139583	0.982519	0.325844	0.77959
Chr1_2282772_2283209	1042.87	0.039295	0.168611	0.233052	0.815721	0.950055
Chr1_2283916_2284127	471.19	-0.347157	0.164636	-2.10864	0.034976	0.746414
Chr1_2284211_2284597	969.999	0.0940241	0.160162	0.587056	0.557166	0.856879
Chr1_2285051_2285512	944.614	-0.0239607	0.141085	-0.169832	0.865142	0.964446
Chr1_2285628_2285797	370.663	-0.495227	0.241622	-2.04959	0.0404041	0.746414
Chr1_2286036_2286198	343.814	-0.122379	0.187288	-0.653426	0.513482	0.840821
Chr1_2286335_2286502	352.707	-0.108249	0.194614	-0.556225	0.578057	0.865734
Chr1_2286817_2287049	418.464	-0.224271	0.201255	-1.11436	0.265125	0.763697
Chr1_2287696_2288150	793.235	-0.276465	0.131187	-2.10741	0.0350823	0.746414
Chr1_2289525_2289738	351.537	-0.519934	0.228838	-2.27206	0.0230829	0.746414
Chr1_2289872_2289984	267.262	-0.278091	0.281756	-0.986995	0.323645	0.778771
Chr1_2290960_2291109	320.176	-0.144564	0.190828	-0.757561	0.448714	0.818533
Chr1_2291321_2291479	402.031	0.334149	0.19016	1.7572	0.0788844	0.746414
Chr1_2294411_2294740	681.185	-0.0971456	0.147542	-0.658425	0.510265	0.840467
Chr1_2295326_2295465	291.295	0.0725375	0.187412	0.387048	0.698721	0.906264
Chr1_2299450_2299667	373.312	0.114074	0.17468	0.653045	0.513727	0.840821
Chr1_2299715_2299951	749.767	0.0332349	0.154084	0.215694	0.829226	0.954026
Chr1_2300021_2300720	1541.71	-0.00848839	0.123879	-0.0685214	0.945371	0.987062
Chr1_2300794_2301341	1108.07	-0.0361743	0.136746	-0.264536	0.791367	0.940571
Chr1_2301969_2302211	724.046	0.0555234	0.152373	0.36439	0.715567	0.910787
Chr1_2302676_2303031	770.535	-0.277212	0.146989	-1.88594	0.0593031	0.746414
Chr1_2304032_2304207	380.343	0.121374	0.232364	0.522343	0.601432	0.875347
Chr1_2304426_2304749	749.828	-0.0159904	0.150265	-0.106415	0.915253	0.979444
Chr1_2305087_2305469	1201.76	0.214228	0.229123	0.934991	0.349793	0.785553
Chr1_2309474_2309877	722.377	-0.293642	0.159061	-1.8461	0.0648772	0.746414
Chr1_2311957_2312478	1230.08	0.00677738	0.136908	0.0495032	0.960518	0.989626
Chr1_2312534_2313757	2898.37	-0.128878	0.114112	-1.1294	0.25873	0.761279
Chr1_2316338_2316620	953.1	0.240642	0.192986	1.24694	0.21242	0.746698
Chr1_2317410_2317735	619.662	-0.121914	0.152445	-0.799722	0.423872	0.810482
Chr1_2317894_2318317	1044.55	0.124482	0.129962	0.957833	0.338147	0.784
Chr1_2321638_2321785	306.363	-0.116182	0.218054	-0.532815	0.594161	0.872468
Chr1_2321900_2322125	467.653	0.129354	0.180911	0.715014	0.4746	0.828248
Chr1_2322297_2322745	1050.09	0.0594975	0.156457	0.38028	0.703737	0.907733
Chr1_2323028_2323181	256.645	-0.0178498	0.201633	-0.0885263	0.929458	0.983192
Chr1_2325772_2326022	479.16	-0.256181	0.182408	-1.40444	0.160187	0.746414
Chr1_2326824_2326927	234.228	-0.299943	0.218892	-1.37027	0.170601	0.746414
Chr1_2327087_2327236	291.769	-0.314913	0.207407	-1.51834	0.128929	0.746414
Chr1_2333413_2333937	1151.74	0.146221	0.159312	0.917824	0.358711	0.787457
Chr1_2334094_2334601	1531.87	0.000319754	0.125239	0.00255314	0.997963	0.999387
Chr1_2335522_2335734	553.613	-0.0412748	0.157293	-0.262407	0.793008	0.941059
Chr1_2335926_2336234	848.402	0.0472109	0.177668	0.265726	0.79045	0.940225
Chr1_2336337_2336477	334.329	-0.287892	0.19677	-1.46308	0.143444	0.746414
Chr1_2337259_2337407	376.956	-0.165215	0.181023	-0.912674	0.361414	0.787892
Chr1_2338457_2338869	1251.66	0.0169771	0.139351	0.12183	0.903034	0.976302
Chr1_2339034_2339219	431.398	-0.320036	0.213317	-1.50029	0.13354	0.746414
Chr1_2339373_2339841	1272.57	0.0207788	0.141304	0.14705	0.883093	0.970573
Chr1_2339901_2340003	269.355	-0.209912	0.272295	-0.770898	0.440768	0.816852
Chr1_2340840_2341003	366.301	0.0248636	0.175921	0.141334	0.887606	0.97168
Chr1_2341288_2341577	604.931	-0.442394	0.244772	-1.80737	0.0707043	0.746414
Chr1_2341942_2342168	428.969	-0.327732	0.190076	-1.72421	0.08467	0.746414
Chr1_2344333_2344471	378.8	0.0270465	0.197585	0.136885	0.891121	0.972975
Chr1_2346810_2347025	570.18	0.0386413	0.150303	0.257089	0.79711	0.942214
Chr1_2347384_2347511	275.645	-0.0853183	0.216907	-0.393341	0.694068	0.90433
Chr1_2347565_2348362	1878.21	0.0938352	0.11533	0.813623	0.415861	0.807427
Chr1_2348417_2348559	326.9	-0.307467	0.193299	-1.59063	0.111693	0.746414
Chr1_2348575_2349122	1772.86	0.20219	0.168175	1.20226	0.229262	0.749307
Chr1_2351465_2352008	1095.58	0.10316	0.151557	0.680672	0.496079	0.837127
Chr1_2352061_2352188	319.727	0.100183	0.18857	0.531275	0.595228	0.872676
Chr1_2353482_2353542	194.969	-0.444577	0.254027	-1.75011	0.0800986	0.746414
Chr1_2356184_2356517	593.329	-0.0807996	0.197509	-0.409092	0.682472	0.901151
Chr1_2357077_2357272	362.404	-0.336379	0.253577	-1.32653	0.184663	0.746414
Chr1_2357817_2358039	399.015	-0.019569	0.186097	-0.105155	0.916253	0.97975
Chr1_2358435_2358557	262.238	-0.339236	0.266499	-1.27294	0.203041	0.746414
Chr1_2358591_2358670	185.609	-0.180815	0.25986	-0.695816	0.486544	0.833714
Chr1_2358717_2359000	653.28	0.121988	0.162737	0.749602	0.453495	0.820233
Chr1_2359021_2359402	633.989	-0.144932	0.200648	-0.722317	0.470099	0.825995
Chr1_2359600_2359759	361.475	-0.299372	0.261739	-1.14378	0.252715	0.759429
Chr1_2364742_2364908	444.709	-0.120931	0.162774	-0.74294	0.457518	0.822097
Chr1_2365164_2365750	1639.16	-0.0384012	0.121943	-0.314912	0.752828	0.925516
Chr1_2365882_2366055	465.157	0.241574	0.211308	1.14323	0.252942	0.759429
Chr1_2366128_2366220	220.03	0.224256	0.251316	0.892328	0.372217	0.791479
Chr1_2366437_2366837	1262.16	-0.0483668	0.119044	-0.406294	0.684527	0.901684
Chr1_2366909_2367316	881.805	-0.0566416	0.158835	-0.356606	0.721386	0.913699
Chr1_2367391_2367546	364.241	-0.139762	0.183202	-0.762882	0.445534	0.818227
Chr1_2368032_2368196	310.83	-0.303863	0.196892	-1.54329	0.122759	0.746414
Chr1_2368375_2368957	1781.67	0.302591	0.203542	1.48662	0.137114	0.746414
Chr1_2369712_2369873	386.321	0.0234681	0.172508	0.13604	0.89179	0.973109
Chr1_2371220_2371314	219.683	-0.52006	0.258392	-2.01268	0.0441488	0.746414
Chr1_2374525_2375094	1808.95	0.193953	0.134317	1.44399	0.148743	0.746414
Chr1_2375501_2375858	746.614	-0.347281	0.17254	-2.01275	0.0441406	0.746414
Chr1_2375905_2376090	371.145	-0.194135	0.206691	-0.939254	0.3476	0.785553
Chr1_2376603_2376832	566.193	-0.0110225	0.183589	-0.060039	0.952125	0.988026
Chr1_2377864_2378052	420.372	0.0977545	0.177717	0.550057	0.582281	0.866759
Chr1_2379412_2379681	684.406	-0.0295811	0.144322	-0.204966	0.837599	0.957257
Chr1_2381124_2381630	1176.73	0.0242025	0.12442	0.194523	0.845766	0.959686
Chr1_2388340_2388579	491.547	-0.0921595	0.158549	-0.581269	0.561059	0.858417
Chr1_2388909_2389116	342.752	-0.297663	0.238608	-1.24749	0.212216	0.746698
Chr1_2389244_2389340	238.961	-0.0938602	0.222313	-0.422199	0.67288	0.898664
Chr1_2389389_2389670	581.89	-0.110333	0.168545	-0.654621	0.512712	0.840821
Chr1_2389684_2389939	473.14	-0.0552972	0.17181	-0.32185	0.747566	0.923603
Chr1_2390084_2390450	777.166	-0.0323353	0.136042	-0.237687	0.812124	0.948691
Chr1_2390732_2390991	579.334	-0.0377062	0.16949	-0.222469	0.823949	0.952203
Chr1_2392368_2392871	1081.94	0.152101	0.158882	0.95732	0.338406	0.784
Chr1_2393045_2393218	377.902	-0.179587	0.186006	-0.965489	0.3343	0.782936
Chr1_2393480_2393944	879.696	0.0687399	0.135552	0.507112	0.612076	0.877989
Chr1_2394099_2394278	399.947	-0.162089	0.199434	-0.812743	0.416366	0.807662
Chr1_2394672_2394878	373.562	-0.306735	0.186597	-1.64384	0.100209	0.746414
Chr1_2394958_2395503	2248.41	0.106238	0.130976	0.811126	0.417294	0.808047
Chr1_2398752_2398957	499.954	-0.121242	0.184453	-0.657303	0.510986	0.840483
Chr1_2400555_2400778	444.861	0.00218512	0.170944	0.0127827	0.989801	0.997816
Chr1_2401513_2401688	352.119	-0.187994	0.189671	-0.99116	0.321608	0.778315
Chr1_2402857_2403120	541.195	0.337864	0.245766	1.37474	0.169213	0.746414
Chr1_2403204_2403497	659.068	-0.180883	0.187617	-0.96411	0.334991	0.783064
Chr1_2405882_2406070	569.368	0.123594	0.206002	0.599967	0.548529	0.852903
Chr1_2406530_2406805	774.36	0.071914	0.142148	0.50591	0.61292	0.878095
Chr1_2406910_2407026	266.413	0.00723771	0.227223	0.0318529	0.974589	0.99378
Chr1_2407363_2407570	410.543	0.199041	0.189403	1.05089	0.293311	0.77079
Chr1_2407811_2408200	894.093	-0.069589	0.130691	-0.532471	0.5944	0.872468
Chr1_2409529_2409599	204.608	0.458431	0.311758	1.47047	0.141434	0.746414
Chr1_2409814_2409906	212.913	-0.103414	0.227839	-0.453892	0.649906	0.890896
Chr1_2412660_2412730	208.076	0.489612	0.243548	2.01034	0.0443957	0.746414
Chr1_2412939_2413029	203.112	0.107402	0.268075	0.400643	0.688683	0.902617
Chr1_2413759_2413818	197.156	-0.0197398	0.26515	-0.0744475	0.940654	0.986073
Chr1_2413965_2414093	300.703	-0.269542	0.210556	-1.28014	0.200495	0.746414
Chr1_2414142_2414293	362.949	0.260145	0.228248	1.13975	0.254392	0.759429
Chr1_2416040_2416296	927.002	0.152012	0.161363	0.942049	0.346168	0.785553
Chr1_2419550_2419653	273.233	-0.819707	0.30686	-2.67128	0.00755636	0.746414
Chr1_2420942_2421036	226.912	0.0592201	0.228356	0.259333	0.795378	0.941667
Chr1_2421878_2422309	1570.62	0.125719	0.159609	0.787671	0.430889	0.81351
Chr1_2423663_2423791	269.231	0.180717	0.210243	0.859559	0.390032	0.796926
Chr1_2423869_2424110	646.49	0.113428	0.188746	0.600952	0.547872	0.852903
Chr1_2426279_2426390	222.811	0.14939	0.273675	0.545867	0.585158	0.867962
Chr1_2428480_2428595	315.772	-0.0133419	0.190365	-0.0700859	0.944125	0.986484
Chr1_2429477_2429846	949.374	-0.230811	0.142379	-1.6211	0.104996	0.746414
Chr1_2431943_2432281	948.371	0.207445	0.218893	0.9477	0.343282	0.785553
Chr1_2432379_2432625	458.61	0.0959802	0.174453	0.550178	0.582197	0.866759
Chr1_2432768_2432965	597.277	-0.0294405	0.153452	-0.191855	0.847856	0.960623
Chr1_2433027_2433227	419.7	0.185995	0.176764	1.05223	0.292696	0.770638
Chr1_2433403_2433475	236.756	-0.0268972	0.215509	-0.124808	0.900675	0.975494
Chr1_2433636_2433845	468.691	-0.129503	0.16603	-0.78	0.435391	0.814586
Chr1_2435954_2436091	348.305	-0.235824	0.218128	-1.08113	0.279641	0.767694
Chr1_2436488_2436711	435.99	-0.0458876	0.167669	-0.273681	0.78433	0.938266
Chr1_2436865_2437090	664.93	0.197942	0.21294	0.929564	0.352597	0.785618
Chr1_2437143_2437528	1454.44	0.161797	0.174189	0.928858	0.352963	0.785695
Chr1_2439648_2439860	497.874	-0.0364688	0.172388	-0.211551	0.832458	0.955519
Chr1_2440314_2440676	1114.53	0.2811	0.181692	1.54712	0.121834	0.746414
Chr1_2441720_2441881	377.268	-0.10422	0.20083	-0.518948	0.603797	0.875997
Chr1_2442374_2442600	641.13	0.282609	0.208606	1.35475	0.175499	0.746414
Chr1_2442903_2443228	893.37	0.147056	0.147194	0.999058	0.317766	0.776698
Chr1_2443555_2443782	532.15	0.0402305	0.168947	0.238125	0.811784	0.948546
Chr1_2445050_2445491	1494.79	0.217111	0.156884	1.3839	0.166389	0.746414
Chr1_2445787_2446072	970.688	0.456913	0.250107	1.82687	0.0677196	0.746414
Chr1_2453905_2454015	234.423	-0.0741484	0.258786	-0.286524	0.774477	0.935356
Chr1_2454343_2454928	1368.48	-0.0553299	0.128288	-0.431295	0.666254	0.896872
Chr1_2457064_2458344	3351.36	0.00766146	0.122019	0.0627892	0.949934	0.987509
Chr1_2460676_2460798	263.38	0.0352521	0.211204	0.16691	0.867441	0.964765
Chr1_2460949_2461372	813.425	0.0159668	0.143014	0.111645	0.911105	0.978586
Chr1_2461829_2462593	1874.67	0.0446354	0.108418	0.411698	0.680561	0.900505
Chr1_2462616_2462813	376.488	-0.117045	0.181239	-0.645806	0.518405	0.842536
Chr1_2465429_2465732	857.99	0.155508	0.175064	0.888289	0.374386	0.791479
Chr1_2467000_2467219	733.021	0.130799	0.197468	0.66238	0.507728	0.839917
Chr1_2472585_2472701	228.59	-0.00617567	0.246822	-0.0250208	0.980038	0.994988
Chr1_2474866_2475468	1407.53	-0.0452742	0.142746	-0.317166	0.751118	0.924577
Chr1_2476367_2476794	1006.8	0.0735484	0.132945	0.553224	0.58011	0.866593
Chr1_2476860_2477156	673.538	0.134459	0.146558	0.917446	0.358909	0.787457
Chr1_2482958_2483458	835.19	-0.100971	0.134021	-0.7534	0.45121	0.819489
Chr1_2484816_2484890	227.258	0.23459	0.257539	0.910889	0.362354	0.788022
Chr1_2484985_2485296	685.351	0.0568566	0.14996	0.379145	0.70458	0.907733
Chr1_2485709_2485873	344.786	-0.245502	0.182345	-1.34636	0.178187	0.746414
Chr1_2487818_2488066	501.839	0.199763	0.17692	1.12911	0.25885	0.761406
Chr1_2488122_2488244	337.928	0.139671	0.204594	0.68267	0.494815	0.836892
Chr1_2488295_2489365	2445.1	-0.0157519	0.104252	-0.151095	0.8799	0.969468
Chr1_2489411_2489741	634.296	0.168242	0.16314	1.03127	0.302413	0.7725
Chr1_2493241_2493533	1358.43	0.266743	0.203025	1.31384	0.188899	0.746414
Chr1_2494268_2494592	681.049	0.0759516	0.143022	0.531048	0.595385	0.872676
Chr1_2494632_2494985	633.822	-0.144967	0.148201	-0.978179	0.327986	0.780469
Chr1_2495207_2495356	317.208	-0.327997	0.23928	-1.37076	0.170449	0.746414
Chr1_2498544_2499071	1635.2	0.206476	0.160846	1.28368	0.199253	0.746414
Chr1_2501379_2501871	969.732	0.325121	0.138992	2.33913	0.0193289	0.746414
Chr1_2511518_2511681	337.381	-0.145009	0.183709	-0.789339	0.429914	0.81328
Chr1_2513307_2513473	351.063	-0.155677	0.212447	-0.732781	0.463692	0.823373
Chr1_2514169_2514311	332.838	-0.445835	0.234182	-1.9038	0.0569362	0.746414
Chr1_2516551_2516813	701.216	-0.0778015	0.199822	-0.389355	0.697014	0.905518
Chr1_2517987_2518199	430.129	-0.442342	0.24285	-1.82146	0.0685366	0.746414
Chr1_2518650_2518822	379.34	0.0171583	0.190925	0.0898693	0.928391	0.982832
Chr1_2519683_2519845	377.617	-0.448779	0.246577	-1.82003	0.0687542	0.746414
Chr1_2519894_2520111	534.18	-0.146052	0.172593	-0.84622	0.39743	0.799601
Chr1_2520289_2521373	2873.94	0.0192828	0.108838	0.177169	0.859375	0.963365
Chr1_2521597_2521708	398.85	0.399434	0.279195	1.43067	0.152526	0.746414
Chr1_2522587_2522995	873.659	-0.0544789	0.129748	-0.419882	0.674572	0.898887
Chr1_2523066_2523145	248.374	0.420051	0.250858	1.67446	0.094041	0.746414
Chr1_2525973_2526077	208.05	-0.126933	0.256253	-0.495343	0.620358	0.881095
Chr1_2526146_2526309	318.765	-0.143921	0.217516	-0.661657	0.508191	0.839917
Chr1_2527122_2527196	219.503	0.23924	0.261517	0.914816	0.360288	0.787457
Chr1_2530109_2530591	912.877	-0.114586	0.140018	-0.818367	0.413148	0.806363
Chr1_2531220_2531325	253.459	-0.262875	0.244593	-1.07475	0.282488	0.767776
Chr1_2534813_2535022	457.931	-0.23789	0.184068	-1.2924	0.196218	0.746414
Chr1_2535072_2535382	520.907	0.340034	0.218077	1.55924	0.11894	0.746414
Chr1_2536132_2536353	371.131	-0.209928	0.189818	-1.10595	0.26875	0.765239
Chr1_2537798_2538018	492.527	-0.262681	0.168674	-1.55734	0.119391	0.746414
Chr1_2538202_2538674	1126.15	0.224766	0.163161	1.37757	0.168336	0.746414
Chr1_2541495_2541588	214.344	-0.368696	0.247288	-1.49096	0.135973	0.746414
Chr1_2542275_2542663	1258.71	0.0693988	0.131767	0.52668	0.598416	0.873779
Chr1_2547831_2548032	621.51	-0.00598623	0.222804	-0.0268677	0.978565	0.99496
Chr1_2548178_2548468	1024.75	0.115074	0.177364	0.648802	0.516466	0.842044
Chr1_2548576_2548735	382.704	-0.249699	0.207795	-1.20166	0.229496	0.749693
Chr1_2555337_2555482	300.419	-0.439226	0.245362	-1.79012	0.0734352	0.746414
Chr1_2559530_2559618	243.848	0.585275	0.25669	2.28008	0.0226028	0.746414
Chr1_2560384_2560499	264.449	-0.505997	0.241936	-2.09145	0.0364879	0.746414
Chr1_2560547_2560595	128.018	0.650133	0.411447	1.58011	0.114081	0.746414
Chr1_2561264_2561486	759.312	0.0975793	0.187598	0.520151	0.602958	0.875943
Chr1_2561937_2561995	202.187	-0.045402	0.221565	-0.204914	0.837639	0.957257
Chr1_2562362_2562587	544.963	-0.184855	0.174451	-1.05964	0.289308	0.768485
Chr1_2563701_2564097	1266.84	0.0831792	0.179303	0.463903	0.642717	0.888634
Chr1_2564218_2564314	281.848	-0.245362	0.229707	-1.06815	0.285451	0.767776
Chr1_2565070_2565395	1317.06	0.361549	0.219918	1.64401	0.100174	0.746414
Chr1_2565451_2565974	1476.91	0.0602375	0.122587	0.491387	0.623153	0.882349
Chr1_2566775_2567015	505.774	-0.273153	0.195647	-1.39615	0.162668	0.746414
Chr1_2567189_2567459	733.025	-0.0354879	0.170628	-0.207983	0.835242	0.956652
Chr1_2572553_2572661	213.943	-0.220225	0.226242	-0.973408	0.33035	0.78142
Chr1_2573237_2573412	361.089	-0.169578	0.177312	-0.956382	0.338879	0.784054
Chr1_2573504_2574169	1629.73	-0.165832	0.121606	-1.36368	0.172667	0.746414
Chr1_2576654_2577045	1227.07	0.15958	0.189185	0.843515	0.39894	0.800152
Chr1_2577094_2577228	340.075	-0.150217	0.188538	-0.796745	0.425599	0.81095
Chr1_2580613_2580961	785.861	0.0826026	0.153251	0.539002	0.589885	0.870799
Chr1_2583307_2583534	544.496	0.214539	0.1994	1.07592	0.281963	0.767776
Chr1_2583678_2583751	195.034	-0.406296	0.286236	-1.41944	0.15577	0.746414
Chr1_2584391_2584584	372.024	-0.266726	0.186026	-1.43381	0.151627	0.746414
Chr1_2584628_2584723	218.752	-0.309012	0.23592	-1.30981	0.190259	0.746414
Chr1_2585428_2585614	376.652	-0.0630035	0.177086	-0.355778	0.722007	0.913955
Chr1_2585731_2586246	985.914	-0.125255	0.130821	-0.95745	0.33834	0.784
Chr1_2586671_2586879	412.853	0.223869	0.197	1.13639	0.255794	0.760507
Chr1_2588367_2588550	458.155	-0.15971	0.20806	-0.767616	0.442715	0.81752
Chr1_2588610_2588841	558.199	-0.14255	0.1524	-0.935365	0.3496	0.785553
Chr1_2588904_2589037	307.736	-0.327363	0.223814	-1.46266	0.143562	0.746414
Chr1_2590231_2590535	641.019	0.129311	0.201979	0.64022	0.52203	0.842607
Chr1_2590610_2590894	668.949	0.279682	0.197589	1.41548	0.156929	0.746414
Chr1_2603325_2603440	221.795	0.765065	0.355589	2.15154	0.0314335	0.746414
Chr1_2606507_2606666	312.912	-0.193726	0.194664	-0.995181	0.319648	0.777393
Chr1_2606805_2606935	284.44	-0.268909	0.206984	-1.29918	0.193884	0.746414
Chr1_2607519_2608147	1743.89	0.197375	0.163851	1.2046	0.228356	0.748712
Chr1_2610005_2610124	252.545	0.0502226	0.231913	0.216558	0.828553	0.954026
Chr1_2612421_2612601	343.448	-0.475932	0.250064	-1.90324	0.0570094	0.746414
Chr1_2613201_2613753	1101.17	0.088271	0.134674	0.655444	0.512182	0.840821
Chr1_2613958_2614094	286.698	-0.00506703	0.190069	-0.0266589	0.978732	0.99496
Chr1_2614393_2615022	1739.49	-0.0189007	0.121273	-0.155852	0.87615	0.967864
Chr1_2621507_2621814	838.464	0.16489	0.134133	1.2293	0.21896	0.747123
Chr1_2622000_2622076	180.682	-0.362193	0.261312	-1.38605	0.16573	0.746414
Chr1_2622551_2623152	1518.21	-0.0471712	0.15171	-0.310929	0.755855	0.926592
Chr1_2625398_2625522	282.31	-0.174932	0.196819	-0.888794	0.374114	0.791479
Chr1_2626128_2626185	166.103	0.535941	0.392873	1.36416	0.172518	0.746414
Chr1_2627574_2628110	1044.68	0.0487924	0.138901	0.351275	0.725382	0.915209
Chr1_2628590_2628844	514.407	0.288717	0.191205	1.50998	0.131048	0.746414
Chr1_2629606_2629749	280.658	-0.592379	0.2947	-2.01011	0.0444199	0.746414
Chr1_2630064_2630743	1551.98	0.153755	0.138029	1.11393	0.265307	0.763697
Chr1_2630758_2630978	517.487	0.125725	0.169348	0.742407	0.457841	0.822316
Chr1_2632443_2632511	163.632	0.592922	0.402241	1.47405	0.140468	0.746414
Chr1_2635531_2636065	948.404	0.0846536	0.161524	0.524092	0.600214	0.874655
Chr1_2636287_2636610	577.439	0.00957983	0.162711	0.0588764	0.953051	0.988089
Chr1_2636907_2637020	265.815	-0.308262	0.236619	-1.30278	0.192651	0.746414
Chr1_2637624_2637829	409.59	-0.00942456	0.194785	-0.0483844	0.96141	0.989626
Chr1_2637952_2638241	522.785	0.0290625	0.161459	0.179999	0.857153	0.96313
Chr1_2638999_2639181	379.473	-0.371531	0.208512	-1.78181	0.0747794	0.746414
Chr1_2640678_2640990	637.031	-0.118161	0.155715	-0.758827	0.447956	0.818351
Chr1_2641745_2641977	584.482	0.202283	0.189488	1.06752	0.285737	0.767954
Chr1_2642028_2642218	342.226	0.0760353	0.202331	0.375797	0.707068	0.908681
Chr1_2642656_2642893	469.966	-0.192868	0.19555	-0.986285	0.323993	0.779003
Chr1_2646018_2646119	226.307	0.232614	0.220004	1.05732	0.290366	0.769197
Chr1_2646169_2646273	194.81	0.18926	0.247759	0.763889	0.444933	0.818177
Chr1_2649273_2649735	952.37	0.16082	0.144079	1.11619	0.264339	0.763623
Chr1_2656719_2656914	340.024	0.453544	0.217143	2.08869	0.0367357	0.746414
Chr1_2660278_2660438	330.837	-0.572103	0.292347	-1.95693	0.0503553	0.746414
Chr1_2662074_2662393	561.527	0.0951054	0.165193	0.575721	0.564804	0.860059
Chr1_2663576_2663730	305.542	-0.427253	0.245223	-1.7423	0.0814554	0.746414
Chr1_2664676_2664803	240.73	-0.349385	0.258254	-1.35287	0.176097	0.746414
Chr1_2667140_2667442	559.36	-0.0114485	0.160558	-0.0713046	0.943155	0.986454
Chr1_2668153_2668213	183.826	0.437582	0.390538	1.12046	0.262518	0.762601
Chr1_2671600_2671726	282.825	0.182806	0.209725	0.871648	0.3834	0.794508
Chr1_2671809_2672146	1037.34	0.0762815	0.162916	0.468226	0.639623	0.887439
Chr1_2672215_2672474	827.896	0.101713	0.160696	0.632954	0.526764	0.845014
Chr1_2673612_2674016	907.262	-0.15202	0.140431	-1.08253	0.279019	0.767694
Chr1_2675525_2675923	1139.94	0.203872	0.146272	1.39378	0.163383	0.746414
Chr1_2677625_2677770	373.565	-0.107396	0.176404	-0.608808	0.542652	0.851083
Chr1_2679445_2679628	447.948	-0.0680225	0.192699	-0.352999	0.724089	0.914713
Chr1_2680372_2680822	948.364	-0.132256	0.125655	-1.05254	0.292553	0.770638
Chr1_2680953_2681314	1377.5	0.322143	0.417752	0.771136	0.440627	0.816746
Chr1_2681590_2681689	268.756	-0.195219	0.207776	-0.939563	0.347442	0.785553
Chr1_2681815_2682366	1425.69	0.16758	0.140283	1.19459	0.232248	0.751923
Chr1_2684013_2684257	655.066	0.266429	0.191011	1.39483	0.163066	0.746414
Chr1_2687285_2687384	282.109	-0.538151	0.271911	-1.97915	0.0477994	0.746414
Chr1_2688562_2689121	1376.83	0.094101	0.140823	0.668221	0.503992	0.838749
Chr1_2690187_2690375	409.984	-0.0895305	0.193917	-0.461695	0.6443	0.889138
Chr1_2690544_2691441	2052.57	0.17451	0.11016	1.58415	0.113159	0.746414
Chr1_2694230_2694542	938.117	0.217767	0.176605	1.23307	0.217549	0.746698
Chr1_2694669_2694883	635.369	0.0210477	0.191568	0.109871	0.912512	0.97887
Chr1_2694930_2695677	1407.66	-0.0346318	0.115266	-0.300452	0.763833	0.93083
Chr1_2695842_2696174	571.975	-0.20226	0.174777	-1.15725	0.247172	0.757807
Chr1_2696387_2696528	481.684	0.133798	0.225789	0.592578	0.553463	0.854906
Chr1_2700192_2700293	216.906	-0.239387	0.233493	-1.02524	0.305249	0.773155
Chr1_2700873_2701228	982.785	0.11761	0.151991	0.773794	0.439053	0.816494
Chr1_2702053_2702173	270.685	-0.194048	0.21994	-0.882274	0.377629	0.791808
Chr1_2702949_2703410	1538.88	0.215387	0.150296	1.43308	0.151835	0.746414
Chr1_2704174_2704367	349.946	-0.533122	0.210792	-2.52914	0.0114344	0.746414
Chr1_2706571_2706764	395.968	-0.0458413	0.189056	-0.242475	0.808412	0.946962
Chr1_2706817_2707036	377.704	0.106378	0.196285	0.541956	0.587849	0.870039
Chr1_2710835_2711405	1550.84	0.074638	0.148862	0.501391	0.616096	0.879194
Chr1_2712018_2712896	2281.22	0.164749	0.123136	1.33794	0.180915	0.746414
Chr1_2714596_2714942	893.619	-0.133666	0.141387	-0.945394	0.344458	0.785553
Chr1_2716351_2716576	602.358	0.131911	0.210686	0.626102	0.531248	0.846628
Chr1_2716789_2717266	983.749	-0.302332	0.185802	-1.62717	0.1037	0.746414
Chr1_2717412_2717812	723.226	-0.115565	0.203056	-0.569129	0.569268	0.862453
Chr1_2718130_2718379	526.149	0.0264553	0.164145	0.161171	0.871959	0.966108
Chr1_2718584_2718687	222.624	-0.346052	0.215853	-1.60318	0.108895	0.746414
Chr1_2721945_2722166	586.042	0.102877	0.210556	0.488598	0.625126	0.883394
Chr1_2722349_2722633	525.548	-0.0716203	0.209899	-0.341214	0.732943	0.918897
Chr1_2723123_2723254	235.408	0.180148	0.24404	0.73819	0.460399	0.823373
Chr1_2723443_2723563	228.695	-0.165289	0.253358	-0.652394	0.514147	0.840821
Chr1_2723606_2723808	641.181	-0.122679	0.159314	-0.770042	0.441275	0.817203
Chr1_2734833_2734982	283.936	-0.246827	0.228326	-1.08103	0.279684	0.767694
Chr1_2735771_2736308	1327.6	0.00259057	0.132761	0.019513	0.984432	0.995981
Chr1_2736492_2736821	1006.63	0.0548126	0.147204	0.372358	0.709626	0.909688
Chr1_2736863_2737040	415.205	0.396824	0.261372	1.51823	0.128955	0.746414
Chr1_2737357_2737470	280.058	-0.429473	0.27406	-1.56708	0.117097	0.746414
Chr1_2742908_2743020	232.533	-0.0772859	0.240405	-0.321482	0.747845	0.923621
Chr1_2744022_2744139	251.115	-0.299825	0.274166	-1.09359	0.274136	0.766994
Chr1_2746732_2747337	1325.34	-0.0844359	0.117021	-0.721542	0.470576	0.826361
Chr1_2747840_2748130	759.153	0.0117233	0.139835	0.0838363	0.933187	0.984775
Chr1_2749879_2749980	234.174	0.159162	0.224984	0.707439	0.479294	0.830631
Chr1_2750402_2750464	201.896	0.520757	0.334172	1.55835	0.119151	0.746414
Chr1_2751194_2751563	1101.51	0.208498	0.148693	1.40221	0.160853	0.746414
Chr1_2751918_2752245	956.615	0.178494	0.191564	0.931774	0.351453	0.785553
Chr1_2753399_2753666	694.878	0.52698	0.259165	2.03337	0.0420149	0.746414
Chr1_2753865_2753970	262.816	-0.254033	0.205452	-1.23646	0.216287	0.746698
Chr1_2754153_2754248	250.976	-0.300378	0.222967	-1.34718	0.177921	0.746414
Chr1_2754297_2754446	370.585	0.0254185	0.193175	0.131583	0.895314	0.973438
Chr1_2755082_2755354	650.739	0.182923	0.15071	1.21374	0.224847	0.74746
Chr1_2755466_2756025	1560.83	0.138288	0.153428	0.90132	0.367418	0.789076
Chr1_2756709_2757064	809.301	0.0643294	0.142306	0.452049	0.651234	0.890896
Chr1_2759747_2759900	507.911	0.112431	0.169729	0.662416	0.507705	0.839917
Chr1_2762072_2762310	443.311	-0.0452854	0.172116	-0.26311	0.792466	0.94066
Chr1_2762415_2762641	702.095	0.0570029	0.140992	0.404299	0.685993	0.902153
Chr1_2768818_2768927	293.756	-0.29004	0.215994	-1.34281	0.179332	0.746414
Chr1_2769598_2769981	970.732	0.132644	0.137033	0.967971	0.333059	0.782721
Chr1_2770160_2770253	218.63	-0.0964828	0.234874	-0.410785	0.681231	0.900505
Chr1_2770959_2771028	181.978	0.487314	0.286834	1.69894	0.0893308	0.746414
Chr1_2771397_2771735	924.776	0.1123	0.193118	0.581511	0.560896	0.858389
Chr1_2772983_2773153	333.3	-0.0555199	0.2218	-0.250316	0.802343	0.943608
Chr1_2773606_2774026	820.955	0.117457	0.146861	0.799788	0.423834	0.810482
Chr1_2779096_2779454	629.424	0.041897	0.189986	0.220527	0.825461	0.952643
Chr1_2779900_2779977	181.163	0.0127204	0.26744	0.0475635	0.962064	0.989695
Chr1_2780517_2780821	513.082	-0.410229	0.225202	-1.8216	0.0685156	0.746414
Chr1_2804975_2805386	1186.01	0.411943	0.183266	2.24779	0.0245896	0.746414
Chr1_2808406_2808584	378.182	-0.0231043	0.175509	-0.131642	0.895268	0.973438
Chr1_2808674_2808899	862.99	0.078207	0.165158	0.473528	0.635837	0.885896
Chr1_2809619_2809720	237.694	-0.0596855	0.228317	-0.261415	0.793773	0.941256
Chr1_2810295_2810640	647.296	-0.0463289	0.155024	-0.29885	0.765054	0.93119
Chr1_2811163_2811335	469.506	0.105763	0.220139	0.480439	0.630916	0.884851
Chr1_2811409_2811567	314.341	-0.0248343	0.203045	-0.122309	0.902654	0.976189
Chr1_2812766_2812959	375.131	0.0934465	0.203022	0.460277	0.645317	0.88943
Chr1_2818118_2818187	185.792	0.509708	0.290117	1.75691	0.0789337	0.746414
Chr1_2818489_2818830	647.132	-0.0872883	0.155861	-0.560041	0.575452	0.864592
Chr1_2820307_2820391	198.207	0.160449	0.226636	0.707958	0.478971	0.830631
[truncated: 16,250 more rows]

## Sheet: res_e16_vs_WT
	baseMean	log2FoldChange	lfcSE	stat	pvalue	padj
Chr1_11_428	817.924	-0.112891	0.150404	-0.750582	0.452904	0.999846
Chr1_891_997	254.161	0.195978	0.229262	0.854819	0.392651	0.999846
Chr1_1159_1791	1279.98	0.09205	0.141257	0.651649	0.514627	0.999846
Chr1_1879_2936	2336.89	0.0393117	0.105434	0.372855	0.709256	0.999846
Chr1_3008_3316	827.652	0.192006	0.143401	1.33895	0.180588	0.999846
Chr1_3446_3645	536.955	0.104916	0.176272	0.595197	0.551712	0.999846
Chr1_4326_4423	287.174	0.0328895	0.224343	0.146604	0.883445	0.999846
Chr1_5665_5930	996.789	0.10677	0.204428	0.522287	0.601471	0.999846
Chr1_6234_6356	338.297	0.189614	0.234987	0.806913	0.419717	0.999846
Chr1_7978_8153	433.101	0.0508189	0.180695	0.281242	0.778525	0.999846
Chr1_8637_9126	1231.12	-0.103106	0.12354	-0.834597	0.403945	0.999846
Chr1_9736_9964	562.476	0.0373654	0.217754	0.171594	0.863756	0.999846
Chr1_10030_10087	211.211	0.296044	0.240587	1.23051	0.218507	0.999846
Chr1_13288_13451	381.254	-0.0646213	0.186909	-0.345738	0.72954	0.999846
Chr1_13538_13919	1298.79	-0.0484333	0.123343	-0.392671	0.694563	0.999846
Chr1_14001_14341	798.027	0.0387862	0.17121	0.226542	0.82078	0.999846
Chr1_14884_15266	1039.22	0.0619238	0.196678	0.314848	0.752877	0.999846
Chr1_16018_16159	378.833	0.129823	0.179057	0.725041	0.468427	0.999846
Chr1_16476_16981	1288	-0.00220823	0.159132	-0.0138767	0.988928	0.999846
Chr1_20241_20734	1635.63	0.0494153	0.128304	0.385142	0.700132	0.999846
Chr1_20785_21855	2448.73	-0.0304152	0.132741	-0.229131	0.818767	0.999846
Chr1_21975_22102	319.557	0.224313	0.225657	0.994044	0.320201	0.999846
Chr1_22169_22457	518.396	-0.0766538	0.174896	-0.438282	0.661182	0.999846
Chr1_22640_22807	411.808	-0.215052	0.185554	-1.15897	0.246469	0.999846
Chr1_22988_23165	398.468	-0.0683738	0.231899	-0.294843	0.768114	0.999846
Chr1_29011_29199	350.555	0.10255	0.265118	0.386808	0.698899	0.999846
Chr1_30850_31038	384.768	-0.0667907	0.206933	-0.322765	0.746873	0.999846
Chr1_32799_32959	301.85	0.128156	0.214286	0.598061	0.549799	0.999846
Chr1_33078_33907	2540.72	-0.0285	0.119386	-0.238721	0.811322	0.999846
Chr1_37365_37413	150.022	0.0622487	0.302265	0.205941	0.836837	0.999846
Chr1_37722_38443	2166.16	-0.0572441	0.173711	-0.329537	0.74175	0.999846
Chr1_39251_39603	649.904	0.0372109	0.207674	0.17918	0.857797	0.999846
Chr1_41724_41862	325.118	0.220596	0.228021	0.967439	0.333324	0.999846
Chr1_43143_43275	266.132	-0.130137	0.229295	-0.567551	0.57034	0.999846
Chr1_44073_44162	263.382	-0.0974968	0.273121	-0.356973	0.721112	0.999846
Chr1_44284_44443	363.277	0.259357	0.208614	1.24324	0.21378	0.999846
Chr1_44907_45095	600.157	-0.166981	0.175337	-0.952342	0.340924	0.999846
Chr1_45914_46006	222.885	-0.347099	0.345956	-1.00331	0.315714	0.999846
Chr1_46649_47157	1037.57	-0.120629	0.142072	-0.84907	0.395842	0.999846
Chr1_47242_47451	438.879	0.0133866	0.170069	0.0787124	0.937261	0.999846
Chr1_49194_49492	722.403	0.00339608	0.161459	0.0210337	0.983219	0.999846
Chr1_49864_50231	1070.69	-0.0112399	0.14607	-0.0769485	0.938664	0.999846
Chr1_51180_51600	1166.82	-0.089642	0.149583	-0.599281	0.548985	0.999846
Chr1_51692_52223	1338.4	-0.0701818	0.120192	-0.583913	0.559279	0.999846
Chr1_52754_53005	565.243	0.0456593	0.179722	0.254055	0.799453	0.999846
Chr1_54583_54706	330.183	0.0191374	0.210389	0.0909619	0.927523	0.999846
Chr1_55035_55686	2066.96	-0.0779739	0.144315	-0.540305	0.588987	0.999846
Chr1_56590_56894	910.232	0.0981239	0.133545	0.734761	0.462485	0.999846
Chr1_57040_57253	652.821	0.120499	0.159424	0.755844	0.449743	0.999846
Chr1_57303_57461	363.68	0.0662022	0.185904	0.356109	0.721759	0.999846
Chr1_59103_59283	508.432	0.109148	0.265431	0.41121	0.680918	0.999846
Chr1_59700_60087	932.401	0.109795	0.161005	0.681932	0.495282	0.999846
Chr1_60596_60796	444.877	0.122955	0.19472	0.631444	0.52775	0.999846
Chr1_60820_60982	339.907	-0.039794	0.251775	-0.158054	0.874415	0.999846
Chr1_61107_61488	924.163	0.110461	0.138488	0.797623	0.425089	0.999846
Chr1_61532_61804	593.242	0.104984	0.152783	0.68715	0.491988	0.999846
Chr1_62331_62703	925.798	-0.0155956	0.155364	-0.100381	0.920042	0.999846
Chr1_63218_63415	485.333	-0.138458	0.203121	-0.681653	0.495459	0.999846
Chr1_63461_63563	271.879	0.198502	0.225794	0.879128	0.379332	0.999846
Chr1_63914_64134	566.931	-0.0602554	0.163867	-0.367709	0.71309	0.999846
Chr1_64183_64390	600.193	0.0837086	0.156807	0.533832	0.593458	0.999846
Chr1_67194_67255	218.878	-0.14506	0.248582	-0.583551	0.559522	0.999846
Chr1_67588_68526	2395.57	0.030831	0.121767	0.253197	0.800116	0.999846
Chr1_68573_69052	1647.39	-0.0449619	0.130232	-0.345245	0.72991	0.999846
Chr1_69283_69387	312.261	0.118974	0.236059	0.504	0.614262	0.999846
Chr1_69815_69946	352.604	-0.0172929	0.192676	-0.0897514	0.928485	0.999846
Chr1_72107_72431	1091.18	-0.241126	0.192995	-1.24939	0.211523	0.999846
Chr1_73968_74073	314.423	-0.0411326	0.218834	-0.187963	0.850906	0.999846
Chr1_74688_75121	1041.23	0.0201109	0.150247	0.133852	0.89352	0.999846
Chr1_75209_75537	829.763	-0.0373005	0.139663	-0.267076	0.789411	0.999846
Chr1_76453_76591	406.513	-0.0145864	0.186299	-0.0782955	0.937593	0.999846
Chr1_77458_77891	1631.36	-0.111606	0.172195	-0.648136	0.516897	0.999846
Chr1_78198_78344	326.996	0.211185	0.224077	0.942466	0.345954	0.999846
Chr1_79103_79245	329.274	-0.0772424	0.20227	-0.381878	0.702552	0.999846
Chr1_79567_79656	231.824	-0.0657149	0.217958	-0.301503	0.763031	0.999846
Chr1_80492_80722	498.778	0.0785254	0.218771	0.358939	0.719641	0.999846
Chr1_81055_81215	390.683	0.167977	0.210786	0.796909	0.425504	0.999846
Chr1_81800_82128	1051.08	0.0545713	0.136308	0.400354	0.688896	0.999846
Chr1_83387_83493	251.749	-0.310303	0.22298	-1.39162	0.164037	0.999846
Chr1_84886_84963	289.066	0.0379098	0.313904	0.120769	0.903874	0.999846
Chr1_85485_85665	526.798	0.00078449	0.162646	0.00482328	0.996152	0.999846
Chr1_85810_86110	571.554	0.115176	0.236902	0.486175	0.626843	0.999846
Chr1_86486_86745	1193.19	-0.0374091	0.162387	-0.230371	0.817804	0.999846
Chr1_87494_87708	445.797	-0.0391195	0.183299	-0.213419	0.831	0.999846
Chr1_88189_88320	290.583	-0.0884575	0.22022	-0.401677	0.687922	0.999846
Chr1_88460_88509	203.341	0.148884	0.346783	0.429329	0.667683	0.999846
Chr1_88555_88974	1224.28	-0.198272	0.151561	-1.3082	0.190806	0.999846
Chr1_90572_90710	287.617	0.0219504	0.23701	0.092614	0.92621	0.999846
Chr1_90870_91126	460.843	-0.0818222	0.17059	-0.479644	0.631481	0.999846
Chr1_91208_91423	676.473	-0.130122	0.202195	-0.64355	0.519867	0.999846
Chr1_91542_91700	341.109	-0.0520802	0.220988	-0.23567	0.813689	0.999846
Chr1_95496_95818	586.507	-0.13327	0.197744	-0.67395	0.500343	0.999846
Chr1_95857_95988	290.349	-0.13633	0.215016	-0.634047	0.52605	0.999846
Chr1_97199_97533	750.416	0.0807782	0.154355	0.523326	0.600748	0.999846
Chr1_98701_98857	382.03	0.0867245	0.22605	0.383651	0.701237	0.999846
Chr1_99044_99934	2715.04	-0.213723	0.159218	-1.34233	0.179488	0.999846
Chr1_101818_102106	793.188	0.0784931	0.145586	0.539153	0.589782	0.999846
Chr1_102824_102936	347.658	-0.280711	0.198585	-1.41355	0.157493	0.999846
Chr1_103726_103871	404.48	0.115564	0.187707	0.615662	0.538118	0.999846
Chr1_104006_104133	477.978	-0.0718953	0.192404	-0.373669	0.708651	0.999846
Chr1_105342_105404	280.225	0.0387776	0.216778	0.178882	0.858031	0.999846
Chr1_106250_106517	744.362	0.00717357	0.151319	0.0474068	0.962189	0.999846
Chr1_107017_107109	322.799	0.0857673	0.272155	0.315142	0.752654	0.999846
Chr1_107416_108056	2648.75	-0.0217654	0.139729	-0.155769	0.876215	0.999846
Chr1_108105_108180	245.281	-0.0812981	0.247449	-0.328545	0.7425	0.999846
Chr1_108878_109093	930.951	-0.0765389	0.264631	-0.289229	0.772406	0.999846
Chr1_111557_111697	361.859	0.0636306	0.186897	0.340458	0.733512	0.999846
Chr1_112079_112511	1254.59	-0.0487247	0.12571	-0.387595	0.698316	0.999846
Chr1_112705_112948	715.124	-0.0837854	0.178897	-0.468344	0.639539	0.999846
Chr1_113933_114284	988.677	0.00973355	0.137118	0.0709866	0.943408	0.999846
Chr1_114438_114504	193.132	0.241227	0.328079	0.735274	0.462173	0.999846
Chr1_115319_115464	340.524	-0.0182296	0.226881	-0.0803486	0.93596	0.999846
Chr1_115474_115827	765.891	0.0169508	0.181729	0.0932753	0.925685	0.999846
Chr1_116066_116443	992.645	-0.189583	0.139272	-1.36124	0.173437	0.999846
Chr1_116637_116706	229.682	-0.100252	0.227965	-0.439771	0.660103	0.999846
Chr1_116749_117057	894.873	-0.0307551	0.149083	-0.206295	0.836561	0.999846
Chr1_118474_118866	928.199	-0.0368626	0.147043	-0.250692	0.802052	0.999846
Chr1_118919_119366	850.404	-0.0597183	0.170988	-0.349255	0.726898	0.999846
Chr1_119916_120248	613.109	0.055206	0.158128	0.349123	0.726997	0.999846
Chr1_120504_120854	678.249	-0.0941463	0.241743	-0.389448	0.696945	0.999846
Chr1_121295_121552	510.007	-0.151091	0.184759	-0.817776	0.413485	0.999846
Chr1_123914_124032	255.314	0.0538697	0.247691	0.217487	0.827828	0.999846
Chr1_124563_124782	409.584	0.100731	0.214181	0.470306	0.638137	0.999846
Chr1_124819_124931	281.233	0.0373258	0.218714	0.17066	0.864491	0.999846
Chr1_128324_128438	236.622	-0.113402	0.23627	-0.479966	0.631252	0.999846
Chr1_128645_128784	283.28	-0.177756	0.237043	-0.749889	0.453322	0.999846
Chr1_130220_130395	366.816	0.0277993	0.230659	0.120521	0.90407	0.999846
Chr1_130454_130888	1355.72	-0.130799	0.160781	-0.813527	0.415916	0.999846
Chr1_130932_131566	1418.75	-0.0937261	0.120543	-0.77753	0.436846	0.999846
Chr1_131733_131954	522.276	-0.0775443	0.167306	-0.463489	0.643014	0.999846
Chr1_135229_135379	339.83	0.0267362	0.204473	0.130756	0.895968	0.999846
Chr1_135784_136163	1352.14	0.0320186	0.172375	0.185749	0.852641	0.999846
Chr1_138165_138423	902.938	-0.138074	0.18333	-0.753145	0.451363	0.999846
Chr1_139985_140178	424.695	-0.173732	0.205449	-0.845622	0.397764	0.999846
Chr1_140245_140592	1052.69	-0.0478077	0.193063	-0.247627	0.804423	0.999846
Chr1_140744_140895	359.268	0.126439	0.237424	0.532548	0.594347	0.999846
Chr1_141533_141644	258.153	0.197807	0.259658	0.7618	0.44618	0.999846
Chr1_141752_142062	934.255	-0.194496	0.166765	-1.16629	0.243497	0.999846
Chr1_142963_143228	619.722	0.0795528	0.206914	0.384472	0.700628	0.999846
Chr1_143364_143578	793.533	-0.0502016	0.167721	-0.299316	0.764699	0.999846
Chr1_145683_145887	577.491	-0.0951125	0.181568	-0.52384	0.60039	0.999846
Chr1_146245_146530	873.18	-0.0175964	0.16658	-0.105633	0.915873	0.999846
Chr1_146864_147189	658.293	0.126262	0.169859	0.743336	0.457278	0.999846
Chr1_147926_148040	359.448	-0.133764	0.193829	-0.690113	0.490123	0.999846
Chr1_148230_148289	202.474	-0.221072	0.248603	-0.889255	0.373866	0.999846
Chr1_149119_149404	574.364	0.0831124	0.199307	0.417007	0.676673	0.999846
Chr1_149736_149982	570.81	-0.19547	0.234241	-0.834482	0.404009	0.999846
Chr1_154689_154734	143.579	-0.180797	0.321995	-0.561489	0.574464	0.999846
Chr1_155982_157043	2879.36	-0.0867393	0.160599	-0.540098	0.58913	0.999846
Chr1_158541_158810	657.341	0.00274516	0.148392	0.0184993	0.985241	0.999846
Chr1_158864_159191	884.524	0.00293786	0.146327	0.0200773	0.983982	0.999846
Chr1_159329_159859	1666.57	-0.0402177	0.138215	-0.29098	0.771067	0.999846
Chr1_161662_161808	277.771	0.0275807	0.232883	0.118431	0.905726	0.999846
Chr1_162664_163109	1036.18	-0.105785	0.130706	-0.809334	0.418323	0.999846
Chr1_163188_163422	603.957	-0.0280261	0.152256	-0.184073	0.853956	0.999846
Chr1_166218_166482	471.942	0.0604954	0.175023	0.345642	0.729611	0.999846
Chr1_166649_166801	336.792	-0.138479	0.219466	-0.63098	0.528053	0.999846
Chr1_167829_168188	885.134	-0.0331668	0.151594	-0.218788	0.826815	0.999846
Chr1_168259_168594	845.982	-0.195987	0.162421	-1.20666	0.227562	0.999846
Chr1_172114_172327	533.825	-0.0570779	0.17926	-0.318408	0.750175	0.999846
Chr1_172829_173023	618.611	-0.0513914	0.170903	-0.300705	0.763639	0.999846
Chr1_173106_173723	2069.3	-0.139803	0.161929	-0.86336	0.38794	0.999846
Chr1_174123_174216	276.854	0.0378316	0.211708	0.178697	0.858176	0.999846
Chr1_174777_174900	292.384	-0.116976	0.244057	-0.479299	0.631726	0.999846
Chr1_175683_175847	454.138	0.0599322	0.251425	0.23837	0.811594	0.999846
Chr1_176047_176171	381.801	0.0264727	0.259727	0.101925	0.918816	0.999846
Chr1_176820_177202	953.016	-0.061474	0.14757	-0.416577	0.676988	0.999846
Chr1_178270_178330	226.895	0.163796	0.231334	0.70805	0.478914	0.999846
Chr1_178938_179353	1209.29	0.0335273	0.127916	0.262103	0.793242	0.999846
Chr1_180099_180211	332.468	0.0778385	0.19931	0.390541	0.696137	0.999846
Chr1_180255_180452	494.037	0.184189	0.207822	0.886279	0.375467	0.999846
Chr1_181586_181681	237.95	0.344552	0.238648	1.44376	0.148805	0.999846
Chr1_182114_182816	2203.93	-0.0591838	0.153034	-0.386736	0.698951	0.999846
Chr1_183030_183795	2250.76	-0.0057983	0.149402	-0.0388101	0.969042	0.999846
Chr1_184429_184498	216.119	0.157699	0.237957	0.662718	0.507511	0.999846
Chr1_184681_184968	879.045	-0.22314	0.165697	-1.34667	0.178085	0.999846
Chr1_186614_187196	1404.94	0.0214849	0.126956	0.169231	0.865615	0.999846
Chr1_190018_190564	1203.69	0.0266744	0.218279	0.122203	0.902738	0.999846
Chr1_192421_192639	603.708	-0.110673	0.230803	-0.479514	0.631573	0.999846
Chr1_194225_194562	1135.76	-0.090367	0.140654	-0.642476	0.520564	0.999846
Chr1_194614_195386	2145.34	-0.0980915	0.108148	-0.907009	0.364402	0.999846
Chr1_195476_195794	1114.67	-0.0699021	0.162637	-0.429805	0.667337	0.999846
Chr1_196881_197039	381.334	0.175204	0.225217	0.777935	0.436607	0.999846
Chr1_198404_199156	1814.82	-0.0704926	0.11744	-0.600242	0.548345	0.999846
Chr1_199240_199863	1730	-0.0198918	0.125283	-0.158775	0.873846	0.999846
Chr1_201594_202108	1238.08	-0.108668	0.143263	-0.758524	0.448138	0.999846
Chr1_202958_203057	281.956	0.242083	0.228723	1.05841	0.289868	0.999846
Chr1_204226_204666	1019.44	-0.000816308	0.140464	-0.0058115	0.995363	0.999846
Chr1_206165_206794	1736.27	-0.0546941	0.117278	-0.466364	0.640955	0.999846
Chr1_206952_207338	861.82	-0.0500146	0.189463	-0.263981	0.791795	0.999846
Chr1_207502_208143	1810.05	0.0538059	0.120278	0.447345	0.654626	0.999846
Chr1_209165_209246	217.116	-0.0703335	0.226164	-0.310984	0.755813	0.999846
Chr1_210532_210852	856.82	-0.212608	0.169082	-1.25743	0.208599	0.999846
Chr1_212270_212334	233.465	0.85784	0.343045	2.50066	0.0123961	0.999846
Chr1_212632_213054	1057.13	-0.122236	0.168971	-0.723411	0.469427	0.999846
Chr1_214769_214897	244.455	0.0214924	0.224398	0.095778	0.923697	0.999846
Chr1_215078_215344	602.12	-0.0156228	0.157709	-0.0990611	0.92109	0.999846
Chr1_215468_215588	280.538	0.353591	0.206885	1.70912	0.0874286	0.999846
Chr1_215713_215815	220.415	0.0359997	0.255119	0.141109	0.887784	0.999846
Chr1_217349_217627	568.965	-0.00688279	0.177203	-0.0388413	0.969017	0.999846
Chr1_218628_218797	400.786	-0.0273512	0.174471	-0.156767	0.875429	0.999846
Chr1_218859_219063	511.404	-0.0543625	0.188596	-0.288249	0.773156	0.999846
Chr1_219626_219828	352.422	0.0254285	0.215015	0.118263	0.905859	0.999846
Chr1_220027_220288	487.39	-0.221428	0.2276	-0.972885	0.330611	0.999846
Chr1_220863_221215	901.933	0.0135779	0.150199	0.0903997	0.92797	0.999846
Chr1_222411_222571	325.628	0.0198241	0.244988	0.0809186	0.935507	0.999846
Chr1_223140_223327	449.599	0.161577	0.169917	0.950914	0.341648	0.999846
Chr1_224304_224530	566.242	0.0889381	0.160213	0.555123	0.578811	0.999846
Chr1_224578_224943	1024.39	0.0611459	0.171656	0.356211	0.721683	0.999846
Chr1_224995_225330	898.604	0.133298	0.154164	0.864651	0.38723	0.999846
Chr1_225373_225942	1761.85	-0.102566	0.166504	-0.615994	0.537898	0.999846
Chr1_226010_226202	609.345	0.0852152	0.210371	0.40507	0.685426	0.999846
Chr1_227205_227588	1147.76	-2.3166e-05	0.133628	-0.000173362	0.999862	0.999972
Chr1_227664_227852	668.746	-0.0243247	0.168202	-0.144616	0.885014	0.999846
Chr1_227923_228041	321.285	-0.0191073	0.203147	-0.0940565	0.925064	0.999846
Chr1_228121_228607	1258.75	-0.0911463	0.122386	-0.744744	0.456426	0.999846
Chr1_228703_229079	1171.96	-0.170833	0.186554	-0.915729	0.359809	0.999846
Chr1_230052_230211	406.398	0.0401793	0.186377	0.215581	0.829314	0.999846
Chr1_232346_232474	335.11	-0.00477449	0.188978	-0.0252648	0.979844	0.999846
Chr1_232536_233138	1588.85	-0.0314029	0.114576	-0.274078	0.784024	0.999846
Chr1_237055_237125	184.384	0.138608	0.255096	0.543356	0.586885	0.999846
Chr1_237673_238319	1721.47	-0.105449	0.135844	-0.776248	0.437603	0.999846
Chr1_239417_240016	2080.99	-0.092265	0.144381	-0.63904	0.522797	0.999846
Chr1_245338_245462	260.793	0.0903177	0.258939	0.348799	0.72724	0.999846
Chr1_245959_246234	702.605	-0.196513	0.179164	-1.09684	0.272713	0.999846
Chr1_248323_249231	2007.74	-0.0478646	0.113738	-0.420831	0.673879	0.999846
Chr1_252235_252322	185.962	0.0873733	0.252166	0.346491	0.728974	0.999846
Chr1_253768_253900	281.588	0.261041	0.231169	1.12922	0.258805	0.999846
Chr1_254363_254493	266.095	-0.273602	0.213281	-1.28283	0.199553	0.999846
Chr1_254539_254852	1096.8	-0.0860547	0.179092	-0.480504	0.630869	0.999846
Chr1_255225_255381	545.836	-0.0431549	0.181886	-0.237263	0.812453	0.999846
Chr1_258662_258816	483.569	0.0328654	0.178035	0.184601	0.853542	0.999846
Chr1_261696_261801	251.362	0.0524694	0.246939	0.212479	0.831733	0.999846
Chr1_262412_262731	1022.18	-0.226024	0.140573	-1.60788	0.107862	0.999846
Chr1_262780_262901	338.535	0.00876113	0.208555	0.0420087	0.966492	0.999846
Chr1_263216_263275	218.81	0.143305	0.301584	0.475173	0.634664	0.999846
Chr1_265892_266448	1160.79	-0.134964	0.131157	-1.02903	0.303468	0.999846
Chr1_266982_267194	445.426	0.163915	0.187317	0.875065	0.381539	0.999846
Chr1_267547_267825	585.206	0.171374	0.166164	1.03135	0.302376	0.999846
Chr1_267859_268119	552.687	-0.0103679	0.15884	-0.0652728	0.947957	0.999846
Chr1_268254_268445	652.453	-0.177865	0.186441	-0.954002	0.340082	0.999846
Chr1_269413_269484	192.784	0.160991	0.239199	0.67304	0.500922	0.999846
Chr1_269528_270080	1116.36	-0.0499064	0.141993	-0.351471	0.725235	0.999846
Chr1_270751_270960	457.029	-0.134008	0.239905	-0.558589	0.576442	0.999846
Chr1_274627_275075	1177.68	-0.264339	0.18016	-1.46725	0.142309	0.999846
Chr1_275168_275449	647.421	-0.0623727	0.155494	-0.401126	0.688328	0.999846
Chr1_278437_278650	408.832	-0.156866	0.225457	-0.695769	0.486574	0.999846
Chr1_280638_280751	212.193	-0.170337	0.244808	-0.6958	0.486554	0.999846
Chr1_282262_282432	330.758	0.276882	0.258705	1.07026	0.284502	0.999846
Chr1_284094_284503	1149.35	-0.101342	0.150014	-0.675551	0.499326	0.999846
Chr1_290639_290763	269.144	-0.0655636	0.210974	-0.310767	0.755978	0.999846
Chr1_291026_291888	2271.53	-0.0741648	0.16265	-0.455978	0.648406	0.999846
Chr1_292723_293422	1916.14	0.0382623	0.12782	0.299344	0.764677	0.999846
Chr1_294191_294247	181.948	-0.0532932	0.266646	-0.199865	0.841586	0.999846
Chr1_294873_295239	966.041	-0.12883	0.157852	-0.816144	0.414418	0.999846
Chr1_295733_295992	558.167	0.0443675	0.177337	0.250188	0.802442	0.999846
Chr1_296050_296207	363.114	0.023768	0.234631	0.1013	0.919313	0.999846
Chr1_297227_297413	409.066	0.130421	0.219046	0.595406	0.551572	0.999846
Chr1_298060_298737	2212.21	-0.00606059	0.165411	-0.0366396	0.970772	0.999846
Chr1_300839_301148	790.914	-0.0912073	0.145801	-0.625559	0.531604	0.999846
Chr1_301249_301386	332.284	-0.0812994	0.185943	-0.437229	0.661945	0.999846
Chr1_302329_303066	1992.08	-0.082974	0.134953	-0.614838	0.538662	0.999846
Chr1_303102_303662	1597.65	-0.0746298	0.122936	-0.607062	0.54381	0.999846
Chr1_304478_304721	566.971	0.13331	0.174753	0.762852	0.445552	0.999846
Chr1_306260_306418	523.302	-0.0717669	0.20145	-0.356252	0.721652	0.999846
Chr1_306523_306645	259.406	-0.31677	0.225144	-1.40696	0.159438	0.999846
Chr1_308753_308814	161.918	0.171994	0.35766	0.480888	0.630596	0.999846
Chr1_309033_309780	1554.68	-0.160478	0.145733	-1.10118	0.27082	0.999846
Chr1_309840_310400	1421.31	0.0622359	0.121657	0.51157	0.608952	0.999846
Chr1_312917_313374	810.468	-0.0295356	0.175221	-0.168562	0.866141	0.999846
Chr1_313756_313908	301.11	0.124128	0.250966	0.494602	0.620881	0.999846
Chr1_315048_315174	272.738	0.126962	0.227303	0.55856	0.576462	0.999846
Chr1_315847_316182	771.704	-0.145108	0.170222	-0.852466	0.393955	0.999846
Chr1_319700_320012	732.943	0.00975094	0.142605	0.0683773	0.945485	0.999846
Chr1_322819_323126	954.949	-0.207949	0.183164	-1.13532	0.256242	0.999846
Chr1_323392_323550	294.843	0.204738	0.213325	0.959746	0.337183	0.999846
Chr1_324385_324585	381.295	0.248187	0.223999	1.10798	0.26787	0.999846
Chr1_324727_325443	1427.49	-0.0165483	0.151229	-0.109426	0.912865	0.999846
Chr1_329960_330053	212.783	-0.0202537	0.230944	-0.0876998	0.930115	0.999846
Chr1_330426_330477	178.153	0.298055	0.271072	1.09954	0.271532	0.999846
Chr1_330551_330876	644.744	-0.108926	0.176019	-0.618834	0.536026	0.999846
Chr1_337770_338357	1944.36	-0.090508	0.13944	-0.649082	0.516286	0.999846
Chr1_339732_339838	270.391	0.180836	0.204077	0.886115	0.375556	0.999846
Chr1_340047_340175	268.221	0.148001	0.21557	0.686557	0.492362	0.999846
Chr1_341918_342643	2084.65	0.00987508	0.129702	0.0761369	0.93931	0.999846
Chr1_342836_343148	554.231	-0.0666932	0.168514	-0.395773	0.692273	0.999846
Chr1_343402_343508	206.256	-0.0727166	0.230147	-0.315957	0.752035	0.999846
Chr1_344320_344722	1071.33	-0.0370659	0.13042	-0.284205	0.776254	0.999846
Chr1_344799_345290	922.683	-0.0068597	0.151911	-0.0451561	0.963983	0.999846
Chr1_345496_345884	822.075	-0.0988947	0.147735	-0.669408	0.503235	0.999846
Chr1_347381_347951	1086.29	0.0424203	0.146512	0.289535	0.772172	0.999846
Chr1_352348_352547	410.718	0.0111001	0.187565	0.05918	0.952809	0.999846
Chr1_352601_352885	518.731	0.0520466	0.158955	0.32743	0.743342	0.999846
Chr1_354825_354966	300.38	-0.292501	0.25564	-1.14419	0.252545	0.999846
Chr1_355028_355091	178.796	0.069275	0.253354	0.273431	0.784522	0.999846
Chr1_356192_356463	518.159	-0.0314842	0.166006	-0.189658	0.849577	0.999846
Chr1_356514_356668	375.598	-0.0581067	0.229147	-0.253578	0.799822	0.999846
Chr1_356732_357291	1347.21	0.00380221	0.136235	0.0279092	0.977735	0.999846
Chr1_357339_357546	381.116	-0.0128248	0.179763	-0.0713428	0.943125	0.999846
Chr1_357764_358001	473.194	0.101796	0.253012	0.402337	0.687436	0.999846
Chr1_358916_359149	589.429	-0.0691216	0.162928	-0.424246	0.671386	0.999846
Chr1_363112_363357	865.896	-0.19836	0.171447	-1.15698	0.247283	0.999846
Chr1_363394_364993	4251.75	-0.0205795	0.149977	-0.137217	0.890859	0.999846
Chr1_367804_368009	558.948	0.0319325	0.173261	0.184303	0.853776	0.999846
Chr1_368230_368592	997.959	-0.144529	0.142292	-1.01572	0.309762	0.999846
Chr1_368636_368994	858.984	-0.0386696	0.178359	-0.216808	0.828358	0.999846
Chr1_369148_369516	1035.45	0.0608523	0.157267	0.386937	0.698803	0.999846
Chr1_369651_369882	561.477	-0.059483	0.165149	-0.360177	0.718714	0.999846
Chr1_369931_370007	220.131	0.0848864	0.231252	0.367073	0.713564	0.999846
Chr1_370090_370333	490.83	0.0173088	0.213709	0.0809924	0.935448	0.999846
Chr1_371060_371263	384.625	-0.185228	0.20027	-0.924888	0.355024	0.999846
Chr1_371825_371964	360.279	0.0863858	0.190617	0.453189	0.650412	0.999846
Chr1_372621_372770	388.306	0.0799014	0.191381	0.417499	0.676314	0.999846
Chr1_373055_373591	1597.49	-0.0617431	0.144044	-0.428641	0.668185	0.999846
Chr1_385376_385500	248.672	0.165701	0.226427	0.731807	0.464286	0.999846
Chr1_386858_387084	438.324	0.0354206	0.172864	0.204904	0.837647	0.999846
Chr1_387162_387377	387.189	-0.0426364	0.185576	-0.229752	0.818285	0.999846
Chr1_387651_387763	240.011	0.176241	0.243169	0.724767	0.468595	0.999846
Chr1_388503_388613	221.293	-0.230434	0.266075	-0.866048	0.386464	0.999846
Chr1_388872_388987	227.549	-0.262574	0.225889	-1.1624	0.245071	0.999846
Chr1_389621_389833	884.504	-0.072363	0.196465	-0.368326	0.71263	0.999846
Chr1_389970_390019	171.269	0.32133	0.359645	0.893463	0.371609	0.999846
Chr1_391815_391950	406.06	0.0461706	0.221979	0.207996	0.835232	0.999846
Chr1_392117_392319	431.883	0.081643	0.203164	0.401859	0.687788	0.999846
Chr1_392605_392825	398.479	-0.0159209	0.235581	-0.0675813	0.946119	0.999846
Chr1_394496_394653	297.738	0.127187	0.216143	0.588442	0.556236	0.999846
Chr1_395471_395720	654.983	0.0554761	0.245608	0.225873	0.8213	0.999846
Chr1_399397_399509	228.875	-6.75536e-05	0.305262	-0.000221297	0.999823	0.999972
Chr1_399774_399919	349.006	0.0578845	0.208845	0.277165	0.781653	0.999846
Chr1_400523_400679	310.936	-0.168094	0.230942	-0.727862	0.466698	0.999846
Chr1_401128_401615	961.576	-0.0334721	0.169494	-0.197482	0.84345	0.999846
Chr1_401828_402213	882.626	-0.207249	0.175972	-1.17774	0.238902	0.999846
Chr1_402417_402655	523.895	-0.0465568	0.200873	-0.231772	0.816715	0.999846
Chr1_403126_403399	528.218	0.0296622	0.162845	0.18215	0.855465	0.999846
Chr1_403710_403770	183.629	0.0163355	0.290339	0.0562633	0.955132	0.999846
Chr1_404391_404586	467.007	-0.224602	0.244373	-0.919095	0.358046	0.999846
Chr1_408413_408760	927.534	-0.21391	0.150991	-1.41671	0.156568	0.999846
Chr1_410375_410768	1234.96	-0.118817	0.164672	-0.721533	0.470582	0.999846
Chr1_411431_411848	1016.93	-0.0146069	0.138332	-0.105593	0.915905	0.999846
Chr1_413364_413480	253.9	0.155035	0.232092	0.66799	0.50414	0.999846
Chr1_414600_415136	1746.49	-0.132934	0.144492	-0.920006	0.35757	0.999846
Chr1_417764_418352	1154.22	0.106062	0.137249	0.772771	0.439658	0.999846
Chr1_418432_418799	986.922	-0.0992049	0.160309	-0.618835	0.536025	0.999846
Chr1_419954_420433	1339.64	0.0570435	0.122141	0.46703	0.640478	0.999846
Chr1_420874_421016	276.016	-0.127831	0.265929	-0.480694	0.630734	0.999846
Chr1_422211_422513	580.881	0.09016	0.199285	0.452417	0.650968	0.999846
Chr1_424438_424581	346.341	-0.22976	0.197542	-1.1631	0.24479	0.999846
Chr1_424664_424918	637.987	0.0821123	0.166472	0.493248	0.621837	0.999846
Chr1_426166_427166	1863.05	-0.00506986	0.118531	-0.0427726	0.965883	0.999846
Chr1_427241_427303	165.192	-0.125223	0.262446	-0.477137	0.633265	0.999846
Chr1_428395_428508	356.978	0.11518	0.193647	0.594796	0.55198	0.999846
Chr1_430686_430861	363.45	0.00247081	0.181174	0.0136377	0.989119	0.999846
Chr1_430915_431429	1306.46	-0.0460424	0.126667	-0.363491	0.716238	0.999846
Chr1_434005_434459	979.424	-0.0106077	0.161415	-0.065717	0.947603	0.999846
Chr1_434584_435166	1152.92	0.0614129	0.129743	0.473344	0.635968	0.999846
Chr1_436141_436190	148.618	0.738757	0.31881	2.31723	0.0204912	0.999846
Chr1_436875_437193	826.426	-0.0647401	0.17426	-0.371514	0.710255	0.999846
Chr1_439742_440457	1479.37	-0.0886716	0.146385	-0.605742	0.544686	0.999846
Chr1_440510_440734	446.644	0.141757	0.234086	0.605577	0.544796	0.999846
Chr1_442824_443095	518.067	0.0664095	0.165749	0.400663	0.688668	0.999846
Chr1_443209_443267	174.976	0.0941949	0.251299	0.374833	0.707785	0.999846
Chr1_446242_446375	287.546	-0.0790928	0.250469	-0.315778	0.752171	0.999846
Chr1_446432_446747	742.489	-0.0925495	0.174071	-0.531678	0.594949	0.999846
Chr1_446907_447063	309.721	0.0799715	0.236377	0.338321	0.735121	0.999846
Chr1_447151_447285	254.865	-0.0906346	0.22258	-0.407199	0.683861	0.999846
Chr1_447913_448248	754.866	0.0359582	0.146212	0.245932	0.805735	0.999846
Chr1_450387_450584	490.435	0.00141497	0.184552	0.00766706	0.993883	0.999846
Chr1_452690_453295	2127.36	-0.0634062	0.123987	-0.511393	0.609076	0.999846
Chr1_455357_455752	938.143	-0.058267	0.138446	-0.420865	0.673854	0.999846
Chr1_458023_458210	399.572	0.209987	0.259156	0.810274	0.417783	0.999846
Chr1_458872_459017	339.118	0.285367	0.199008	1.43395	0.151587	0.999846
Chr1_459031_459262	461.525	0.0511302	0.177952	0.287325	0.773863	0.999846
Chr1_460671_460848	386.348	-0.0301567	0.197611	-0.152606	0.878709	0.999846
Chr1_461177_461492	711.997	0.119438	0.178733	0.668247	0.503976	0.999846
Chr1_461559_461969	1448.78	-0.169492	0.145354	-1.16606	0.243588	0.999846
Chr1_463582_463870	1122.79	0.0126758	0.166333	0.0762075	0.939254	0.999846
Chr1_467743_468002	840.257	-0.157415	0.186105	-0.845842	0.397641	0.999846
Chr1_468498_468612	289.191	0.320785	0.226518	1.41616	0.156729	0.999846
Chr1_468712_469070	992.529	-0.0228954	0.130939	-0.174855	0.861194	0.999846
Chr1_469234_469818	1981.12	-0.201935	0.159633	-1.265	0.205873	0.999846
Chr1_471443_471714	1025.83	-0.0926233	0.175579	-0.527531	0.597825	0.999846
Chr1_471851_472275	1274.39	-0.0107779	0.137476	-0.078399	0.937511	0.999846
Chr1_473087_473297	608.942	-0.0299987	0.208032	-0.144203	0.88534	0.999846
Chr1_473365_473542	410.722	-0.0710426	0.196382	-0.361757	0.717534	0.999846
Chr1_474328_474478	574.696	-0.00206353	0.261734	-0.00788409	0.993709	0.999846
Chr1_476424_476799	867.239	0.14017	0.139244	1.00665	0.314105	0.999846
Chr1_476928_477148	566.284	0.130696	0.190298	0.686798	0.49221	0.999846
Chr1_478281_478430	308.652	0.148303	0.253825	0.584272	0.559037	0.999846
Chr1_478844_479397	1280.99	-0.0135135	0.120881	-0.111791	0.910989	0.999846
Chr1_479760_479865	265.873	0.0756622	0.231714	0.326533	0.744021	0.999846
Chr1_480630_480935	725.445	0.153094	0.153839	0.995159	0.319659	0.999846
Chr1_483251_483587	695.229	0.0763281	0.171708	0.444522	0.656665	0.999846
Chr1_483807_484116	1229.88	-0.0996643	0.144874	-0.68794	0.49149	0.999846
Chr1_484435_484629	449.721	0.0272602	0.176823	0.154167	0.877478	0.999846
Chr1_485530_485863	971.011	-0.10677	0.175506	-0.608352	0.542954	0.999846
Chr1_486819_486921	285.618	0.0481252	0.235402	0.204439	0.838011	0.999846
Chr1_487539_488117	1370.21	0.155992	0.129865	1.20119	0.229679	0.999846
Chr1_488261_488781	1066.91	-0.0798557	0.133097	-0.599981	0.548519	0.999846
Chr1_488895_489092	420.447	-0.156608	0.247517	-0.632716	0.526919	0.999846
Chr1_489879_490027	322.046	0.0629832	0.217381	0.289736	0.772018	0.999846
Chr1_490537_490942	1060.3	-0.0648212	0.172662	-0.375423	0.707346	0.999846
Chr1_492313_492447	292.375	0.224767	0.218527	1.02856	0.303688	0.999846
Chr1_492957_493156	472.192	-0.101625	0.195122	-0.520828	0.602487	0.999846
Chr1_493253_493563	810.26	-0.153868	0.197036	-0.78091	0.434856	0.999846
Chr1_494478_494590	254.012	-0.0231071	0.248941	-0.0928216	0.926045	0.999846
Chr1_494806_494936	264.646	0.155965	0.213253	0.731363	0.464557	0.999846
Chr1_498341_498434	197.369	-0.181779	0.263261	-0.69049	0.489886	0.999846
Chr1_498477_498661	591.386	-0.0417694	0.213123	-0.195987	0.84462	0.999846
Chr1_498785_499237	1165.4	0.00612099	0.136356	0.0448898	0.964195	0.999846
Chr1_501364_501875	1360.53	-0.159765	0.137143	-1.16495	0.244038	0.999846
Chr1_501972_502323	713.397	-0.021824	0.152786	-0.14284	0.886417	0.999846
Chr1_504122_504467	861.324	-0.0184324	0.170094	-0.108366	0.913705	0.999846
Chr1_504547_504691	305.573	-0.123287	0.253993	-0.485397	0.627394	0.999846
Chr1_505494_505598	236.426	0.025607	0.217365	0.117806	0.906221	0.999846
Chr1_505700_505910	393.87	0.108104	0.217486	0.497064	0.619144	0.999846
Chr1_507196_507297	247.209	-0.0160827	0.234572	-0.0685621	0.945338	0.999846
Chr1_507886_508041	406.565	-0.161058	0.235607	-0.683586	0.494237	0.999846
Chr1_508084_508175	211.573	-0.129662	0.240795	-0.538474	0.59025	0.999846
Chr1_509688_510080	714.755	0.0559885	0.20218	0.276925	0.781838	0.999846
Chr1_511008_511445	962.443	-0.110814	0.142587	-0.777166	0.437061	0.999846
Chr1_513663_513908	467.165	-0.26664	0.185309	-1.4389	0.15018	0.999846
Chr1_514191_514351	325.122	0.286704	0.20964	1.3676	0.171436	0.999846
Chr1_515267_515480	485.163	-0.242599	0.196942	-1.23183	0.218014	0.999846
Chr1_515592_515824	593.853	-0.156175	0.152033	-1.02724	0.304307	0.999846
Chr1_516346_516602	532.716	-0.0758675	0.157136	-0.482814	0.629228	0.999846
Chr1_516755_517102	1078.51	-0.15293	0.146002	-1.04745	0.294892	0.999846
Chr1_517189_517439	587.596	0.270129	0.15586	1.73315	0.0830682	0.999846
Chr1_517548_517660	339.273	-0.0316147	0.201649	-0.156781	0.875418	0.999846
Chr1_517837_518283	1430.45	-0.0630439	0.118848	-0.530457	0.595795	0.999846
Chr1_520283_520558	575.855	0.0209423	0.186075	0.112548	0.910389	0.999846
Chr1_521694_522214	1500.31	-0.153363	0.164522	-0.932175	0.351246	0.999846
Chr1_522280_522440	320.725	0.253206	0.24713	1.02458	0.305559	0.999846
Chr1_522486_522657	378.289	0.0771683	0.209523	0.368304	0.712646	0.999846
Chr1_522846_522896	141.56	-0.202991	0.279379	-0.726577	0.467485	0.999846
Chr1_528768_528973	430.438	0.0766159	0.183559	0.417392	0.676392	0.999846
Chr1_537410_537925	1634.2	-0.113693	0.148777	-0.764183	0.444758	0.999846
Chr1_539896_540164	455.937	-0.0673674	0.180825	-0.372555	0.70948	0.999846
Chr1_540317_540469	323.919	-0.00387419	0.245939	-0.0157526	0.987432	0.999846
Chr1_541199_541364	401.077	0.0174475	0.179593	0.0971504	0.922607	0.999846
Chr1_542075_542325	426.94	0.224301	0.226528	0.990168	0.322092	0.999846
Chr1_544358_544580	480.426	0.225382	0.226661	0.994358	0.320049	0.999846
Chr1_551603_551880	595.139	0.153216	0.179306	0.854495	0.392831	0.999846
Chr1_552335_552437	269.401	0.199405	0.214748	0.928554	0.353121	0.999846
Chr1_552439_552637	437.837	-0.00656698	0.173966	-0.0377488	0.969888	0.999846
Chr1_552685_553450	1678.27	0.0881747	0.126949	0.694567	0.487327	0.999846
Chr1_554462_554596	288.252	0.089346	0.208378	0.428769	0.668091	0.999846
Chr1_554941_555460	1120.38	-0.0266396	0.131989	-0.201833	0.840048	0.999846
Chr1_555998_556078	254.712	0.224092	0.237793	0.942383	0.345996	0.999846
Chr1_556315_556434	313.051	-0.0794975	0.199605	-0.398275	0.690428	0.999846
Chr1_556570_556843	986.396	0.0188048	0.152432	0.123365	0.901818	0.999846
Chr1_556988_557291	1077.57	-0.269608	0.208462	-1.29332	0.195899	0.999846
Chr1_558739_558981	981.8	-0.0134639	0.140003	-0.0961689	0.923386	0.999846
Chr1_559580_559675	307.655	0.269257	0.223962	1.20225	0.229268	0.999846
Chr1_559738_560251	1326	0.0887858	0.129892	0.683534	0.494269	0.999846
Chr1_560484_560607	408.276	0.22384	0.207483	1.07883	0.280662	0.999846
Chr1_560667_560852	516.74	0.271123	0.17176	1.5785	0.11445	0.999846
Chr1_562979_563128	397.077	0.083299	0.176732	0.47133	0.637405	0.999846
Chr1_563558_563694	367.818	0.195372	0.183448	1.065	0.286877	0.999846
Chr1_563847_563993	442.271	0.017607	0.173477	0.101495	0.919158	0.999846
Chr1_564089_564249	538.172	0.208731	0.166287	1.25525	0.209388	0.999846
Chr1_564668_564942	693.111	0.0829673	0.159894	0.518889	0.603838	0.999846
Chr1_564993_565057	220.948	0.115943	0.237695	0.487781	0.625705	0.999846
Chr1_565299_565549	498.696	-0.180889	0.247647	-0.730431	0.465127	0.999846
Chr1_565739_566092	893.064	-0.0796194	0.160977	-0.494601	0.620882	0.999846
Chr1_566204_566307	292.455	0.0681478	0.259024	0.263095	0.792477	0.999846
Chr1_566751_566923	484.112	-0.321694	0.226682	-1.41914	0.155858	0.999846
Chr1_567459_567564	301.205	-0.0221253	0.205482	-0.107675	0.914253	0.999846
Chr1_567733_568187	970.498	0.0879094	0.189178	0.464691	0.642153	0.999846
Chr1_568394_568630	743.564	0.00567596	0.163905	0.0346295	0.972375	0.999846
Chr1_569157_569307	443.045	-0.159046	0.204526	-0.777632	0.436786	0.999846
Chr1_570300_570427	333.34	-0.0517648	0.221173	-0.234046	0.814949	0.999846
Chr1_570578_570684	259.541	0.0728543	0.224642	0.324313	0.745701	0.999846
Chr1_570993_571570	1357.97	0.00339121	0.137793	0.024611	0.980365	0.999846
Chr1_571662_571844	429.225	0.187949	0.189652	0.991016	0.321678	0.999846
Chr1_571901_572245	1059.73	0.123695	0.138967	0.890103	0.373411	0.999846
Chr1_574908_574974	193.609	-0.151011	0.249286	-0.605776	0.544663	0.999846
Chr1_575042_575253	455.678	-0.0769349	0.192145	-0.4004	0.688862	0.999846
Chr1_575506_576042	1165.83	-0.0638446	0.161746	-0.394722	0.693048	0.999846
Chr1_576185_576313	299.711	-0.0719502	0.211601	-0.340028	0.733835	0.999846
Chr1_579950_580048	233.268	0.277113	0.234733	1.18055	0.237782	0.999846
Chr1_580343_580681	1042.99	-0.145492	0.191381	-0.760222	0.447122	0.999846
Chr1_581986_582187	650.918	-0.202954	0.18933	-1.07196	0.283738	0.999846
Chr1_582708_582915	365.363	0.22008	0.197787	1.11271	0.265832	0.999846
Chr1_583874_584284	1755.76	-0.0574474	0.156623	-0.366787	0.713778	0.999846
Chr1_584931_585027	214.84	0.143366	0.265407	0.540172	0.589078	0.999846
Chr1_585184_585280	208.877	0.109728	0.260091	0.421883	0.673111	0.999846
Chr1_588168_588301	292.343	-0.117654	0.233081	-0.504779	0.613714	0.999846
Chr1_590832_591071	647.745	-0.00226939	0.189625	-0.0119677	0.990451	0.999846
Chr1_591329_591531	465.6	0.0576272	0.199895	0.288288	0.773127	0.999846
Chr1_591622_591720	229.731	0.202056	0.242078	0.834674	0.403901	0.999846
Chr1_593186_593402	409.576	0.0500334	0.21053	0.237655	0.812149	0.999846
Chr1_593448_593582	326.147	-0.126651	0.196681	-0.64394	0.519614	0.999846
Chr1_594101_594196	236.207	0.0614588	0.213462	0.287914	0.773412	0.999846
Chr1_594263_594573	813.653	0.184856	0.153993	1.20042	0.229978	0.999846
Chr1_594752_594822	202.628	0.367825	0.321741	1.14323	0.252942	0.999846
Chr1_598614_598992	1235.22	-0.10033	0.148191	-0.677036	0.498383	0.999846
Chr1_599049_599758	1324.13	0.159176	0.194954	0.816481	0.414225	0.999846
Chr1_600245_600315	180.488	0.106729	0.305872	0.348932	0.72714	0.999846
Chr1_601412_601524	247.388	0.132006	0.264319	0.499418	0.617485	0.999846
Chr1_602201_602695	1696.19	-0.0347681	0.144713	-0.240256	0.810132	0.999846
Chr1_603528_603625	284.256	0.373541	0.21491	1.73813	0.0821887	0.999846
Chr1_604138_604256	272.694	-0.269509	0.281443	-0.9576	0.338265	0.999846
Chr1_604840_605100	542.924	-0.0354233	0.26703	-0.132656	0.894465	0.999846
Chr1_605811_605926	326.678	0.0977289	0.259501	0.376604	0.706468	0.999846
Chr1_606668_606795	519.72	0.10344	0.178901	0.578197	0.563131	0.999846
Chr1_606986_607120	267.413	0.390958	0.24471	1.59764	0.110123	0.999846
Chr1_607245_607979	1533.68	0.0315581	0.115839	0.272431	0.785291	0.999846
Chr1_608030_608174	332.54	0.122332	0.195764	0.624895	0.53204	0.999846
Chr1_609434_609902	1142.96	-0.00877538	0.136211	-0.0644247	0.948632	0.999846
Chr1_610385_610565	366.048	0.247478	0.216667	1.14221	0.253368	0.999846
Chr1_612932_613088	342.715	-0.20208	0.238307	-0.847984	0.396447	0.999846
Chr1_613785_613956	333.501	0.134272	0.218083	0.615692	0.538098	0.999846
Chr1_614114_614291	370.474	0.0244415	0.209097	0.116891	0.906946	0.999846
Chr1_614691_614853	439.357	0.0779693	0.195124	0.399588	0.68946	0.999846
Chr1_616169_616406	650.073	-0.095544	0.177425	-0.538504	0.590229	0.999846
Chr1_616575_617183	1927.58	-0.0975447	0.16691	-0.584415	0.558941	0.999846
Chr1_618033_618305	631.134	-0.0957752	0.172081	-0.556571	0.57782	0.999846
Chr1_619386_619570	364.704	-0.0129923	0.197215	-0.0658791	0.947474	0.999846
Chr1_620519_620704	479.034	-0.119495	0.189491	-0.630614	0.528293	0.999846
Chr1_621154_621561	1304.46	-0.257005	0.151645	-1.69478	0.0901169	0.999846
Chr1_622840_623281	1004.85	-0.122826	0.140851	-0.87203	0.383192	0.999846
Chr1_623604_623773	369.262	0.0444734	0.235621	0.18875	0.850289	0.999846
Chr1_624459_624838	772.718	0.0460158	0.145221	0.316867	0.751344	0.999846
Chr1_625583_626037	1334.35	-0.0667132	0.151299	-0.440936	0.659259	0.999846
Chr1_626466_626789	977.964	-0.166874	0.153828	-1.08481	0.278007	0.999846
Chr1_630005_630467	1369.27	-0.0918105	0.124358	-0.738275	0.460347	0.999846
Chr1_633178_633469	558.511	0.228811	0.217381	1.05258	0.292533	0.999846
Chr1_634607_634809	421.592	0.0847543	0.185207	0.457619	0.647226	0.999846
Chr1_634858_635325	1115.62	0.0426017	0.129997	0.327714	0.743128	0.999846
Chr1_637594_637725	251.346	0.252751	0.211218	1.19664	0.231449	0.999846
Chr1_638637_638802	505.169	-0.233859	0.177957	-1.31413	0.188802	0.999846
Chr1_641359_641553	522.893	-0.217151	0.292086	-0.743451	0.457209	0.999846
Chr1_641946_642308	797.336	0.0799716	0.160981	0.496776	0.619347	0.999846
Chr1_642435_642723	612.492	0.103141	0.160428	0.642908	0.520284	0.999846
Chr1_642836_642949	303.763	-0.085876	0.253468	-0.338804	0.734758	0.999846
Chr1_643036_643086	170.906	-0.0464197	0.26152	-0.1775	0.859116	0.999846
Chr1_643774_643985	395.542	0.222163	0.205476	1.08121	0.279604	0.999846
Chr1_644474_644845	882.043	-0.0599646	0.167008	-0.359053	0.719556	0.999846
Chr1_644944_645087	299.276	-0.0637659	0.217229	-0.293542	0.769108	0.999846
Chr1_645133_645295	334.449	0.133809	0.19458	0.687681	0.491654	0.999846
Chr1_645352_645482	242.841	0.0240553	0.210245	0.114416	0.908908	0.999846
Chr1_651886_652310	1246.61	-0.11993	0.181243	-0.661709	0.508158	0.999846
Chr1_652367_653153	2036.31	-0.0926854	0.11488	-0.806802	0.41978	0.999846
Chr1_653251_653730	921.175	-0.110933	0.136463	-0.812915	0.416267	0.999846
Chr1_654316_654485	424.213	-0.0447387	0.214455	-0.208616	0.834748	0.999846
Chr1_655390_655701	673.061	-0.160038	0.159218	-1.00515	0.314825	0.999846
Chr1_657746_657846	223.372	0.0498925	0.232667	0.214438	0.830206	0.999846
Chr1_658146_658328	435.15	-0.0995913	0.199389	-0.499482	0.61744	0.999846
Chr1_658601_658669	193.475	0.181277	0.234542	0.772898	0.439583	0.999846
Chr1_658713_658862	374.656	0.0632509	0.234581	0.269633	0.787443	0.999846
Chr1_659828_660105	555.451	0.0979055	0.183973	0.532174	0.594606	0.999846
Chr1_662230_662754	1029.37	-0.119148	0.135455	-0.879611	0.37907	0.999846
Chr1_664154_664371	406.016	-0.079652	0.196108	-0.406163	0.684623	0.999846
Chr1_665195_665312	372.64	0.172997	0.240453	0.719463	0.471856	0.999846
Chr1_669181_669323	282.171	-0.0258179	0.233969	-0.110348	0.912134	0.999846
Chr1_669811_670136	880.161	-0.0257352	0.142918	-0.18007	0.857098	0.999846
Chr1_670616_670967	576.752	0.0891856	0.184016	0.484663	0.627915	0.999846
Chr1_671219_671443	657.047	-0.0424074	0.171438	-0.247362	0.804628	0.999846
Chr1_672718_672896	590.745	-0.149407	0.15745	-0.948917	0.342663	0.999846
Chr1_673069_673369	946.723	-0.132477	0.145951	-0.907684	0.364045	0.999846
Chr1_677036_677133	224.621	0.373295	0.240561	1.55177	0.120718	0.999846
Chr1_677188_677322	608.522	0.0261611	0.187787	0.139312	0.889204	0.999846
Chr1_681516_681602	165.934	0.14915	0.270161	0.552077	0.580895	0.999846
Chr1_687405_687525	252.799	-0.268793	0.213544	-1.25872	0.208131	0.999846
Chr1_687680_687904	402.366	-0.0464401	0.200278	-0.231878	0.816633	0.999846
Chr1_690970_691068	194.873	0.300965	0.250558	1.20118	0.229682	0.999846
Chr1_692573_692709	360.688	-0.147232	0.189793	-0.775746	0.437899	0.999846
Chr1_692852_693006	324.608	-0.131111	0.204192	-0.642097	0.52081	0.999846
Chr1_693763_693906	316.098	0.0308978	0.218702	0.141278	0.88765	0.999846
Chr1_696224_696458	551.045	-0.0600563	0.188707	-0.318252	0.750294	0.999846
Chr1_697937_698208	459.498	-0.00374517	0.257507	-0.014544	0.988396	0.999846
Chr1_698515_698760	641.052	0.0595732	0.167784	0.355059	0.722545	0.999846
Chr1_698912_699044	300.246	-0.0261079	0.201871	-0.12933	0.897097	0.999846
Chr1_699576_699900	610.472	0.0710895	0.202207	0.351568	0.725163	0.999846
Chr1_700490_700821	658.991	0.0850215	0.188839	0.450233	0.652542	0.999846
Chr1_700916_701494	1727.88	-0.0693229	0.119753	-0.578882	0.562669	0.999846
Chr1_703808_704042	505.882	0.0438783	0.165407	0.265274	0.790798	0.999846
Chr1_706532_706949	1212.79	-0.249083	0.154133	-1.61603	0.106088	0.999846
Chr1_707032_707691	1439.1	-0.0618069	0.209014	-0.295707	0.767454	0.999846
Chr1_709690_709919	415.019	0.105712	0.185129	0.571017	0.567988	0.999846
Chr1_710398_710654	489.288	0.0801394	0.190314	0.42109	0.67369	0.999846
Chr1_710787_711013	404.993	0.0533826	0.172394	0.309654	0.756824	0.999846
Chr1_711769_712081	832.34	0.0183732	0.149857	0.122605	0.90242	0.999846
Chr1_712292_712487	472.022	0.235372	0.183908	1.27983	0.200604	0.999846
Chr1_727398_727866	866.574	-0.0564898	0.145943	-0.387068	0.698706	0.999846
Chr1_728176_728416	616.995	-0.176466	0.182242	-0.968308	0.33289	0.999846
Chr1_728481_729028	1632.26	-0.0239073	0.12172	-0.196412	0.844288	0.999846
Chr1_729177_729505	591.826	0.0548501	0.154148	0.355828	0.72197	0.999846
Chr1_729700_729903	743.605	-0.125332	0.1517	-0.826181	0.408702	0.999846
Chr1_737442_737616	480.092	-0.010405	0.194264	-0.0535613	0.957285	0.999846
Chr1_738000_738214	436.087	-0.167171	0.193271	-0.864955	0.387064	0.999846
Chr1_738333_738729	819.557	-0.0311819	0.143047	-0.217983	0.827442	0.999846
Chr1_738791_739677	2492.94	-0.017335	0.108805	-0.159321	0.873416	0.999846
Chr1_743909_744006	278.909	0.507592	0.260702	1.94702	0.0515321	0.999846
Chr1_746612_747026	752.392	0.136236	0.185114	0.73596	0.461755	0.999846
Chr1_747107_747241	324.252	0.0123717	0.214325	0.057724	0.953968	0.999846
Chr1_747885_748252	1076.26	0.0279851	0.202703	0.13806	0.890193	0.999846
Chr1_748914_749315	1219.79	-0.185793	0.1606	-1.15687	0.247326	0.999846
Chr1_750256_750427	329.988	0.0459172	0.209355	0.219327	0.826396	0.999846
Chr1_752091_752270	388.659	-0.243672	0.220583	-1.10467	0.269303	0.999846
Chr1_753167_753500	611.052	-0.00985127	0.179753	-0.0548045	0.956294	0.999846
Chr1_754160_754465	997.701	-0.230281	0.163726	-1.4065	0.159576	0.999846
Chr1_756264_756450	588.818	-0.113118	0.208228	-0.543241	0.586964	0.999846
Chr1_757112_757331	384.747	0.0439444	0.227126	0.19348	0.846583	0.999846
Chr1_757691_757872	340.366	0.119407	0.238624	0.5004	0.616794	0.999846
Chr1_758466_758582	230.231	0.0447084	0.25912	0.17254	0.863013	0.999846
Chr1_760503_760929	1680.47	0.0135411	0.126797	0.106794	0.914952	0.999846
Chr1_761156_761340	683.111	-0.0169449	0.177228	-0.095611	0.92383	0.999846
Chr1_766705_766962	621.627	0.143228	0.156595	0.914639	0.360381	0.999846
Chr1_767419_767645	516.562	-0.0268723	0.24127	-0.111379	0.911316	0.999846
Chr1_767713_767926	434.479	0.0848927	0.169832	0.499863	0.617171	0.999846
Chr1_767960_768285	1012.64	-0.0658683	0.224804	-0.293003	0.769519	0.999846
Chr1_768332_768429	262.164	-0.0793614	0.244837	-0.32414	0.745832	0.999846
Chr1_769105_769198	211.119	-0.0236272	0.285702	-0.0826987	0.934091	0.999846
Chr1_769299_769673	915.05	-0.000492884	0.16368	-0.00301126	0.997597	0.999883
Chr1_770765_770884	318.007	-0.0587934	0.190785	-0.308166	0.757956	0.999846
Chr1_771363_771619	613.968	-0.112783	0.214637	-0.525458	0.599265	0.999846
Chr1_772280_772589	593.202	-0.0319401	0.17445	-0.18309	0.854727	0.999846
Chr1_773008_773469	1349.57	-0.11061	0.156351	-0.70745	0.479287	0.999846
Chr1_775075_775188	240.601	-0.34109	0.254851	-1.33839	0.18077	0.999846
Chr1_775361_775568	676.049	-0.0558835	0.172982	-0.32306	0.74665	0.999846
Chr1_779356_779465	253.903	-0.00953054	0.235624	-0.0404481	0.967736	0.999846
Chr1_780071_780133	191.218	-0.0883477	0.245895	-0.359291	0.719378	0.999846
Chr1_780177_780537	727.662	-0.150363	0.19419	-0.774305	0.438751	0.999846
Chr1_782861_782978	315.652	-0.110967	0.233005	-0.476245	0.6339	0.999846
Chr1_784570_784903	616.415	-0.18019	0.19842	-0.908124	0.363813	0.999846
Chr1_785459_786310	2595.06	-0.168795	0.104752	-1.61137	0.107099	0.999846
Chr1_786415_787138	1875.2	-0.00816331	0.130134	-0.0627299	0.949982	0.999846
Chr1_789073_789377	681.175	-0.125722	0.150916	-0.833061	0.40481	0.999846
Chr1_789493_789587	240.841	0.172589	0.258535	0.667567	0.50441	0.999846
Chr1_789839_790106	908.599	-0.137372	0.192159	-0.714888	0.474678	0.999846
Chr1_792669_792771	242.62	0.0939415	0.282996	0.331954	0.739924	0.999846
Chr1_792906_793508	1305.05	-0.0874944	0.138168	-0.633248	0.526572	0.999846
Chr1_794381_794499	204.789	-0.182721	0.236916	-0.77125	0.440559	0.999846
Chr1_795367_795669	795.397	0.00254672	0.145772	0.0174706	0.986061	0.999846
Chr1_796614_796722	237.523	0.128181	0.238498	0.537449	0.590957	0.999846
Chr1_798443_798628	468.591	-0.262737	0.196283	-1.33856	0.180714	0.999846
Chr1_798877_799161	813.183	-0.146986	0.209944	-0.70012	0.483852	0.999846
Chr1_802437_802558	251.927	0.186691	0.23448	0.796193	0.42592	0.999846
Chr1_802608_802853	439.044	-0.0152214	0.179237	-0.0849232	0.932322	0.999846
Chr1_802950_803073	269.291	-0.0610381	0.21587	-0.282754	0.777365	0.999846
Chr1_806515_806965	741.779	-0.00457343	0.156818	-0.029164	0.976734	0.999846
Chr1_807160_807435	567.239	-0.152656	0.211903	-0.720405	0.471276	0.999846
Chr1_807621_807680	141.499	0.0367864	0.342232	0.10749	0.914401	0.999846
Chr1_810646_810844	385.325	-0.112519	0.223213	-0.504089	0.614199	0.999846
Chr1_813111_813495	904.305	-0.194718	0.212321	-0.917094	0.359093	0.999846
Chr1_816606_816851	486.29	-0.113873	0.22956	-0.49605	0.619859	0.999846
Chr1_819357_819678	1005.81	-0.0801747	0.159798	-0.501725	0.615861	0.999846
Chr1_822271_822399	254.784	0.0152167	0.325664	0.046725	0.962732	0.999846
Chr1_824348_824584	690.024	-0.0196911	0.163238	-0.120628	0.903986	0.999846
Chr1_826415_826598	536.377	-0.179808	0.178253	-1.00872	0.313108	0.999846
Chr1_829607_829672	183.837	0.12619	0.25682	0.491358	0.623173	0.999846
Chr1_830173_830687	1277.5	-0.0323418	0.147369	-0.219461	0.826291	0.999846
Chr1_835105_835574	1032.77	-0.0541924	0.135724	-0.399283	0.689685	0.999846
Chr1_835648_835892	509.675	0.0400764	0.256484	0.156253	0.875834	0.999846
Chr1_840871_841030	297.525	0.10945	0.219601	0.498403	0.6182	0.999846
Chr1_844137_844495	1184.28	-0.10029	0.151544	-0.661789	0.508106	0.999846
Chr1_846527_846780	557.423	-0.00182875	0.187707	-0.00974259	0.992227	0.999846
Chr1_847694_847913	603.481	-0.195798	0.165969	-1.17973	0.238107	0.999846
Chr1_849460_850386	1988.39	-0.0844369	0.111902	-0.754563	0.450511	0.999846
Chr1_850437_851063	1389.22	-0.024535	0.117698	-0.208457	0.834872	0.999846
Chr1_851180_851504	647.363	0.0442962	0.221138	0.20031	0.841238	0.999846
Chr1_851686_851941	476.343	-0.191971	0.19316	-0.993845	0.320298	0.999846
Chr1_851997_852388	1055.88	-0.031567	0.136838	-0.230689	0.817556	0.999846
Chr1_853781_854181	1040.6	-0.00058334	0.157557	-0.0037024	0.997046	0.999846
Chr1_854340_854407	212.656	-0.110201	0.239527	-0.460078	0.64546	0.999846
Chr1_856706_856836	271.895	0.160226	0.214824	0.745846	0.455761	0.999846
Chr1_859711_859989	822.831	-0.0468988	0.171889	-0.272843	0.784974	0.999846
Chr1_860610_860787	347.985	0.0046447	0.23904	0.0194306	0.984498	0.999846
Chr1_862837_863069	473.561	0.0470005	0.208659	0.22525	0.821785	0.999846
Chr1_864171_864577	953.513	0.00551848	0.159634	0.0345695	0.972423	0.999846
Chr1_864715_864852	338.651	-0.0598285	0.21303	-0.280845	0.778829	0.999846
Chr1_864896_864960	205.047	-0.21256	0.245429	-0.866074	0.38645	0.999846
Chr1_865116_865468	1074.53	-0.0441356	0.180456	-0.244578	0.806784	0.999846
Chr1_865604_865657	192.259	0.289864	0.263571	1.09976	0.271439	0.999846
Chr1_865807_866143	685.477	0.0886382	0.213639	0.414897	0.678217	0.999846
Chr1_867667_867980	970.168	-0.136303	0.170858	-0.797757	0.425012	0.999846
Chr1_868020_868485	1620.64	0.0449699	0.166293	0.270425	0.786833	0.999846
Chr1_868661_868996	828.519	-0.0275281	0.205805	-0.133758	0.893594	0.999846
Chr1_871204_871825	1692.56	-0.118156	0.141439	-0.835385	0.403501	0.999846
Chr1_875785_876154	914.634	0.079029	0.152833	0.517092	0.605092	0.999846
Chr1_876202_876409	354.493	-0.16702	0.198494	-0.841436	0.400104	0.999846
Chr1_877044_877169	248.343	-0.0111799	0.224377	-0.0498264	0.960261	0.999846
Chr1_877517_877641	249.975	-0.108223	0.225321	-0.480306	0.63101	0.999846
Chr1_877741_877969	761.136	0.00563512	0.18213	0.03094	0.975317	0.999846
Chr1_878866_879010	295.603	0.143913	0.242393	0.593718	0.552701	0.999846
Chr1_879494_879656	332.16	-0.0647105	0.224836	-0.287812	0.773491	0.999846
Chr1_880092_880584	1344.52	-0.110098	0.143754	-0.765882	0.443747	0.999846
Chr1_883443_883603	303.78	0.135774	0.211456	0.642093	0.520813	0.999846
Chr1_883655_883727	203.544	0.0381486	0.24663	0.154679	0.877074	0.999846
Chr1_888005_888257	465.443	-0.0342955	0.176004	-0.194856	0.845506	0.999846
Chr1_888338_888618	581.836	0.190168	0.23404	0.812545	0.416479	0.999846
Chr1_889957_890245	753.426	-0.116584	0.18289	-0.637455	0.523829	0.999846
Chr1_892385_892517	274.16	-0.193977	0.235743	-0.822834	0.410602	0.999846
Chr1_892624_892876	467.22	0.0446586	0.174623	0.255743	0.798149	0.999846
Chr1_894079_894266	387.452	-0.0690812	0.218591	-0.31603	0.75198	0.999846
Chr1_896537_896680	414.786	0.272504	0.207082	1.31593	0.188199	0.999846
Chr1_896957_897076	315.373	0.137683	0.216885	0.634819	0.525546	0.999846
Chr1_897377_898264	2099.56	0.041615	0.1492	0.278921	0.780306	0.999846
Chr1_898538_898897	1288.67	-0.291507	0.186417	-1.56374	0.117879	0.999846
Chr1_899634_900180	2044.57	-0.113969	0.167986	-0.678446	0.497489	0.999846
Chr1_900231_900383	455.089	0.0107455	0.188705	0.0569435	0.95459	0.999846
Chr1_900602_900711	271.207	0.158842	0.240262	0.661118	0.508537	0.999846
Chr1_902848_902973	435.53	-0.0280177	0.18252	-0.153505	0.878	0.999846
Chr1_903202_903554	815.787	-0.000729349	0.147087	-0.00495861	0.996044	0.999846
Chr1_903702_903819	304.1	0.014016	0.214678	0.0652886	0.947944	0.999846
Chr1_903915_904217	866.862	-0.063135	0.143572	-0.439745	0.660122	0.999846
Chr1_904395_904633	521.704	0.00439101	0.17955	0.0244557	0.980489	0.999846
Chr1_907302_907673	987.154	-0.349501	0.219783	-1.59021	0.111787	0.999846
Chr1_908982_909112	300.364	0.0108591	0.218511	0.0496956	0.960365	0.999846
Chr1_909294_909412	267.931	0.226719	0.206424	1.09831	0.272067	0.999846
Chr1_909593_909786	558.1	-0.048945	0.175287	-0.279227	0.78007	0.999846
Chr1_909908_910293	888.631	0.0888628	0.169319	0.524826	0.599704	0.999846
Chr1_912202_912333	253.322	0.00716994	0.218486	0.0328164	0.973821	0.999846
Chr1_913281_913392	263.4	0.149502	0.209952	0.712078	0.476416	0.999846
Chr1_915442_915566	263.847	-0.0132484	0.269014	-0.0492479	0.960722	0.999846
Chr1_916484_917045	968.646	-0.0592951	0.137269	-0.431962	0.665769	0.999846
Chr1_917886_918322	1416.44	-0.0716956	0.154454	-0.464186	0.642514	0.999846
Chr1_918704_918899	395.826	0.0586804	0.190137	0.308621	0.757609	0.999846
Chr1_919073_919234	337.314	0.144894	0.226954	0.63843	0.523194	0.999846
Chr1_920846_920997	323.811	0.00386257	0.254564	0.0151733	0.987894	0.999846
Chr1_921288_921552	481.73	0.178479	0.239853	0.744118	0.456805	0.999846
Chr1_922174_922603	977.208	-0.0555783	0.143936	-0.386132	0.699399	0.999846
Chr1_927118_927378	506.242	-0.176421	0.178036	-0.990928	0.321721	0.999846
Chr1_929044_929124	282.086	0.0717385	0.28778	0.249282	0.803142	0.999846
Chr1_929736_930045	934.798	-0.127259	0.147967	-0.860047	0.389763	0.999846
Chr1_930306_930378	220.526	-0.0264594	0.238801	-0.110801	0.911774	0.999846
Chr1_930569_931040	1323.07	-0.0889287	0.1494	-0.595237	0.551685	0.999846
Chr1_931613_932033	1224.65	-0.169583	0.170523	-0.994488	0.319985	0.999846
Chr1_932073_932523	1238.06	-0.0837988	0.128	-0.654676	0.512676	0.999846
Chr1_932911_933198	638.153	0.0265834	0.157042	0.169276	0.865579	0.999846
Chr1_933474_933708	581.777	-0.0251914	0.170992	-0.147325	0.882876	0.999846
Chr1_936460_936626	335.314	0.0413539	0.218874	0.18894	0.85014	0.999846
Chr1_936815_937095	616.343	0.0912675	0.17024	0.536112	0.591881	0.999846
Chr1_937408_937893	1407.55	-0.0510324	0.126384	-0.403787	0.686369	0.999846
Chr1_938441_938648	360.41	0.153043	0.204538	0.748236	0.454318	0.999846
Chr1_943349_943522	685.647	-0.174174	0.218814	-0.795992	0.426037	0.999846
Chr1_943674_943821	354.179	0.0413535	0.180756	0.22878	0.81904	0.999846
Chr1_943880_943936	173.792	0.0519786	0.256181	0.202898	0.839215	0.999846
Chr1_944405_944635	448.415	0.0143188	0.204677	0.0699583	0.944227	0.999846
Chr1_951704_952653	2450.14	-0.14122	0.122977	-1.14835	0.250825	0.999846
Chr1_952717_952799	197.052	-0.0327153	0.238445	-0.137203	0.890871	0.999846
Chr1_954174_954278	234.941	0.0590069	0.228604	0.258119	0.796315	0.999846
Chr1_954416_954578	416.582	0.271592	0.218348	1.24385	0.213554	0.999846
Chr1_956033_956215	393.648	0.206321	0.247605	0.833265	0.404695	0.999846
Chr1_956578_957235	1537.38	-0.075607	0.121203	-0.623806	0.532755	0.999846
Chr1_957971_958477	1149.15	-0.183417	0.139892	-1.31113	0.189814	0.999846
Chr1_959282_959353	187.466	0.203187	0.278941	0.728424	0.466354	0.999846
Chr1_960692_960752	156.071	0.167834	0.325321	0.515905	0.605921	0.999846
Chr1_960814_961057	494.751	0.0103933	0.18549	0.0560316	0.955317	0.999846
Chr1_961156_961216	182.465	0.402397	0.330258	1.21843	0.22306	0.999846
Chr1_961284_962010	1531.08	-0.0948016	0.126546	-0.74915	0.453767	0.999846
Chr1_964413_964564	283.428	0.0972569	0.225165	0.431937	0.665787	0.999846
Chr1_966688_967340	1440.53	0.00419741	0.121279	0.0346097	0.972391	0.999846
Chr1_967568_967772	532.301	-0.164344	0.168415	-0.975826	0.329151	0.999846
Chr1_968566_968644	177.329	-0.0436727	0.289032	-0.1511	0.879897	0.999846
Chr1_970174_970333	329.954	0.03136	0.26244	0.119494	0.904884	0.999846
Chr1_970653_970914	498.274	-0.219001	0.186444	-1.17462	0.240145	0.999846
Chr1_972830_973000	348.207	0.177483	0.218771	0.811273	0.417209	0.999846
Chr1_973051_973372	826.131	0.0475919	0.144327	0.32975	0.741589	0.999846
Chr1_973941_974164	402.082	0.063087	0.2209	0.28559	0.775192	0.999846
Chr1_975048_975245	435.26	0.160672	0.217977	0.737103	0.46106	0.999846
Chr1_975438_975647	508.583	0.0929438	0.194528	0.477792	0.632799	0.999846
Chr1_975687_975872	457.79	0.052894	0.206576	0.256052	0.797911	0.999846
Chr1_976521_976654	379.554	-0.14778	0.220053	-0.671565	0.501861	0.999846
Chr1_977697_977895	457.18	-0.106459	0.185528	-0.573814	0.566093	0.999846
Chr1_978146_978918	1597.58	0.0796752	0.119272	0.66801	0.504127	0.999846
Chr1_979008_979329	870.615	0.0546206	0.139449	0.39169	0.695287	0.999846
Chr1_979433_979539	267.283	0.0972344	0.211633	0.459449	0.645912	0.999846
Chr1_981815_982212	1448.92	-0.146544	0.154184	-0.950448	0.341885	0.999846
Chr1_982461_982559	267.901	-0.0320253	0.212304	-0.150846	0.880097	0.999846
Chr1_983369_984636	3735.58	-0.0484364	0.123772	-0.391335	0.69555	0.999846
Chr1_984854_985148	569.523	0.00452928	0.18773	0.0241265	0.980752	0.999846
Chr1_985617_985803	378.141	-0.0226381	0.230974	-0.0980116	0.921923	0.999846
Chr1_987998_988136	325.373	0.0182895	0.199737	0.091568	0.927041	0.999846
Chr1_988668_988824	291.566	0.236599	0.246401	0.960217	0.336946	0.999846
Chr1_990845_991204	594.067	0.145276	0.172367	0.842829	0.399324	0.999846
Chr1_992889_993446	1499.28	-0.0703474	0.177147	-0.397114	0.691284	0.999846
Chr1_994962_995127	321.94	-0.0556749	0.223632	-0.248957	0.803394	0.999846
Chr1_995652_996114	1109.12	-0.0554287	0.138691	-0.399656	0.68941	0.999846
Chr1_996745_996796	172.117	0.0310144	0.355113	0.0873367	0.930404	0.999846
Chr1_1000495_1000822	839.994	-0.20882	0.244772	-0.853123	0.393591	0.999846
Chr1_1001038_1001195	408.985	-0.0162024	0.197827	-0.0819018	0.934725	0.999846
Chr1_1004477_1004895	870.949	-0.0550121	0.138775	-0.396411	0.691802	0.999846
Chr1_1005001_1005068	172.751	-0.059634	0.263043	-0.226708	0.820651	0.999846
Chr1_1008093_1008220	301.874	0.0186693	0.21658	0.0862005	0.931307	0.999846
Chr1_1008263_1008325	171.907	0.305546	0.261513	1.16838	0.242654	0.999846
Chr1_1008374_1008625	685.615	-0.0348194	0.156334	-0.222725	0.82375	0.999846
Chr1_1011084_1011438	1055.63	-0.204704	0.146908	-1.39342	0.163494	0.999846
Chr1_1013580_1013712	508.712	-0.0140992	0.890187	-0.0158385	0.987363	0.999846
Chr1_1016483_1016586	257.166	0.169691	0.241396	0.702959	0.482081	0.999846
Chr1_1017681_1018164	1550.71	-0.04141	0.116991	-0.35396	0.723369	0.999846
Chr1_1019122_1019190	242.23	0.0239452	0.292012	0.0820006	0.934646	0.999846
Chr1_1020472_1020582	259.632	0.219781	0.250704	0.876655	0.380674	0.999846
Chr1_1022075_1022369	612.284	-0.0756986	0.159704	-0.473993	0.635505	0.999846
Chr1_1022812_1022927	266.821	0.302767	0.203628	1.48686	0.137051	0.999846
Chr1_1023149_1023375	427.974	-0.0995799	0.214999	-0.463165	0.643246	0.999846
Chr1_1023700_1024747	2682.25	-0.0885384	0.112429	-0.787506	0.430986	0.999846
Chr1_1028832_1029648	1828.15	-0.10919	0.120087	-0.909254	0.363216	0.999846
Chr1_1030509_1030703	487.389	0.0389394	0.214167	0.181818	0.855726	0.999846
Chr1_1030753_1030874	279.255	-0.00443183	0.206004	-0.0215134	0.982836	0.999846
Chr1_1030932_1031131	464.39	0.0942598	0.192372	0.489988	0.624142	0.999846
Chr1_1033347_1033528	354.497	-0.0395227	0.263419	-0.150037	0.880735	0.999846
Chr1_1036151_1036556	1140.43	-0.102305	0.234449	-0.436363	0.662573	0.999846
Chr1_1040265_1040430	356.85	-0.0670284	0.20173	-0.332268	0.739687	0.999846
Chr1_1043194_1043415	428.592	-0.138654	0.181209	-0.765161	0.444176	0.999846
Chr1_1043822_1043975	350.242	0.11123	0.189677	0.586417	0.557595	0.999846
Chr1_1044237_1044417	323.245	0.1643	0.219971	0.746917	0.455114	0.999846
Chr1_1044527_1044898	672.372	0.0312815	0.176636	0.177096	0.859433	0.999846
Chr1_1045055_1045194	334.063	0.130732	0.211915	0.616908	0.537296	0.999846
Chr1_1045381_1045581	393.374	0.12329	0.234238	0.526345	0.598648	0.999846
Chr1_1048790_1048922	216.314	0.00215083	0.304977	0.00705246	0.994373	0.999846
Chr1_1049744_1050265	1607.59	-0.1373	0.148121	-0.926943	0.353956	0.999846
Chr1_1051140_1051495	786.212	-0.171714	0.19648	-0.873951	0.382145	0.999846
Chr1_1053704_1053786	197.495	0.03711	0.245508	0.151156	0.879853	0.999846
Chr1_1055281_1055433	295.193	0.155506	0.209998	0.740511	0.45899	0.999846
Chr1_1055634_1055754	281.283	0.025163	0.309835	0.0812142	0.935272	0.999846
Chr1_1056834_1057007	326.039	-0.177162	0.189863	-0.933102	0.350767	0.999846
Chr1_1059263_1059496	588.904	-0.203465	0.204364	-0.995599	0.319445	0.999846
Chr1_1061031_1061273	518.664	0.146361	0.225242	0.649793	0.515826	0.999846
Chr1_1064049_1064236	361.233	0.137746	0.199748	0.689602	0.490444	0.999846
Chr1_1064301_1064633	1162.19	-0.0707452	0.15626	-0.452741	0.650735	0.999846
Chr1_1070613_1070696	234.964	-0.171805	0.314601	-0.546104	0.584994	0.999846
Chr1_1070961_1071273	910.399	-0.0179921	0.156687	-0.114828	0.908581	0.999846
Chr1_1071361_1073388	5072.18	-0.00996565	0.105129	-0.0947941	0.924478	0.999846
Chr1_1080519_1081227	1877.72	-0.134401	0.114662	-1.17215	0.241136	0.999846
Chr1_1084277_1084928	1760.21	-0.0409781	0.137063	-0.298974	0.76496	0.999846
Chr1_1085122_1085339	405.825	-0.0407869	0.193156	-0.21116	0.832762	0.999846
Chr1_1085574_1085953	1493.8	-0.162312	0.136297	-1.19087	0.233704	0.999846
Chr1_1086005_1086230	670.306	0.00581246	0.146578	0.0396543	0.968369	0.999846
Chr1_1095724_1095846	296.872	0.0278055	0.200417	0.138738	0.889657	0.999846
Chr1_1096173_1096424	506.666	-0.0883588	0.190046	-0.464935	0.641978	0.999846
Chr1_1096586_1097047	1097.89	-0.153399	0.169907	-0.902845	0.366608	0.999846
Chr1_1099865_1100041	367.108	0.244455	0.217168	1.12565	0.260313	0.999846
Chr1_1101756_1101857	320.918	0.0771159	0.31821	0.242343	0.808515	0.999846
Chr1_1101973_1102145	315.404	0.0303071	0.249523	0.12146	0.903327	0.999846
Chr1_1103083_1103624	1069.38	0.0723386	0.131331	0.550811	0.581763	0.999846
Chr1_1103965_1104165	441.103	-0.250825	0.179131	-1.40024	0.161443	0.999846
Chr1_1104349_1104601	964.213	-0.0867072	0.141852	-0.611251	0.541033	0.999846
Chr1_1105367_1105575	460.254	-0.207238	0.182243	-1.13715	0.255476	0.999846
Chr1_1105954_1106007	169.023	-0.367333	0.253782	-1.44744	0.147775	0.999846
Chr1_1106070_1106476	1141.65	0.00332753	0.145043	0.0229416	0.981697	0.999846
Chr1_1108588_1109232	1670.46	-0.0274651	0.130174	-0.210988	0.832897	0.999846
Chr1_1109325_1109478	372.29	-0.0155047	0.187213	-0.0828182	0.933996	0.999846
Chr1_1110655_1110831	330.59	0.0250233	0.199257	0.125583	0.900062	0.999846
Chr1_1113280_1113413	278.942	0.156327	0.244083	0.640467	0.521869	0.999846
Chr1_1113793_1114473	1516.23	-0.0409314	0.119605	-0.342223	0.732183	0.999846
Chr1_1119596_1119817	400.787	-0.0344264	0.177742	-0.193687	0.846421	0.999846
Chr1_1120645_1120828	351.219	0.253247	0.207238	1.22201	0.221705	0.999846
Chr1_1120983_1121177	378.738	0.23249	0.181619	1.2801	0.200511	0.999846
Chr1_1121258_1121598	733.117	0.0275611	0.169846	0.162271	0.871092	0.999846
Chr1_1123068_1123497	726.484	-0.0539357	0.148746	-0.362602	0.716902	0.999846
Chr1_1124485_1124572	204.563	0.0234456	0.23911	0.0980538	0.92189	0.999846
Chr1_1125159_1125532	1054.03	-0.136667	0.134393	-1.01692	0.309193	0.999846
Chr1_1128063_1128131	215.205	-0.110323	0.250488	-0.440434	0.659623	0.999846
Chr1_1129390_1129925	1482.59	-0.156083	0.159908	-0.976081	0.329024	0.999846
Chr1_1130043_1130363	867.687	-0.0629329	0.176245	-0.357076	0.721035	0.999846
Chr1_1130994_1131097	310.902	0.0639926	0.245272	0.260904	0.794166	0.999846
Chr1_1131420_1131655	605.913	-0.116592	0.211109	-0.552283	0.580755	0.999846
Chr1_1131712_1132112	1002.87	-0.0152903	0.154887	-0.0987194	0.921361	0.999846
Chr1_1133605_1134119	1498.96	-0.071163	0.139378	-0.510576	0.609648	0.999846
Chr1_1134216_1134799	1514.86	-0.147158	0.142438	-1.03314	0.301538	0.999846
Chr1_1135542_1135648	270.648	0.333476	0.25247	1.32085	0.18655	0.999846
Chr1_1135739_1135792	214.03	0.0911146	0.284028	0.320794	0.748366	0.999846
Chr1_1136144_1136276	424.133	0.088791	0.172653	0.514273	0.607061	0.999846
Chr1_1138888_1139027	369.564	0.0289083	0.196854	0.146851	0.88325	0.999846
Chr1_1139868_1140255	1450.2	-0.112375	0.145706	-0.77124	0.440565	0.999846
Chr1_1140565_1140731	406.938	0.0559747	0.192709	0.290463	0.771462	0.999846
Chr1_1141344_1141831	1478.29	-0.0800509	0.124494	-0.643012	0.520216	0.999846
Chr1_1143006_1143332	1413.31	-0.170561	0.146578	-1.16362	0.244578	0.999846
Chr1_1143653_1144126	1389.74	-0.185085	0.206233	-0.897455	0.369476	0.999846
Chr1_1145776_1146127	688.384	0.121606	0.195031	0.623519	0.532944	0.999846
Chr1_1146378_1146517	365.464	0.0694264	0.279725	0.248195	0.803983	0.999846
Chr1_1146778_1146849	218.733	0.0779641	0.223047	0.349541	0.726683	0.999846
Chr1_1147443_1147740	655.815	-0.0101227	0.18696	-0.0541435	0.956821	0.999846
Chr1_1148382_1148797	996.068	0.0306755	0.162091	0.189248	0.849898	0.999846
Chr1_1154558_1154799	730.932	-0.155958	0.167401	-0.931641	0.351522	0.999846
Chr1_1154853_1155115	602.563	-0.16802	0.207606	-0.809323	0.418329	0.999846
Chr1_1155269_1155322	178.914	-0.0323598	0.27024	-0.119745	0.904685	0.999846
Chr1_1157740_1158079	865.03	-0.217318	0.196224	-1.1075	0.268078	0.999846
Chr1_1158729_1159511	1671.8	0.0340249	0.112908	0.301352	0.763146	0.999846
Chr1_1159951_1160218	543.103	0.140325	0.170153	0.824696	0.409544	0.999846
Chr1_1161330_1161514	370.869	0.0569794	0.251029	0.226983	0.820437	0.999846
Chr1_1161948_1162199	742.955	0.150577	0.166273	0.905602	0.365147	0.999846
Chr1_1162528_1162712	421.214	0.113247	0.184729	0.613047	0.539845	0.999846
Chr1_1162772_1162901	285.107	0.319328	0.20029	1.59433	0.110862	0.999846
Chr1_1163610_1163708	209.94	0.18438	0.261306	0.70561	0.480431	0.999846
Chr1_1164773_1165284	937.18	-0.022033	0.179687	-0.122618	0.902409	0.999846
Chr1_1166561_1166734	367.726	0.0335553	0.185349	0.181038	0.856337	0.999846
Chr1_1166765_1166902	347.384	0.0531684	0.185835	0.286105	0.774798	0.999846
Chr1_1167077_1167435	1044.27	-0.0849347	0.190753	-0.44526	0.656132	0.999846
Chr1_1168796_1169094	760.195	-0.0809516	0.172856	-0.468319	0.639557	0.999846
Chr1_1169406_1170145	1841.83	0.0149696	0.114265	0.131008	0.895769	0.999846
Chr1_1170616_1170701	257.724	0.0389625	0.270078	0.144264	0.885292	0.999846
Chr1_1171621_1171822	720.563	0.0460551	0.202358	0.227593	0.819963	0.999846
Chr1_1172154_1172367	420.801	-0.00716114	0.196106	-0.0365167	0.97087	0.999846
Chr1_1172856_1173109	550.662	0.210606	0.162196	1.29847	0.194128	0.999846
Chr1_1173180_1173646	885.334	0.00619543	0.192417	0.0321979	0.974314	0.999846
Chr1_1174246_1174503	659.089	0.0704729	0.190025	0.370862	0.71074	0.999846
Chr1_1174825_1175156	651.958	0.0468451	0.161403	0.290237	0.771635	0.999846
Chr1_1176492_1176584	222.324	0.0477124	0.223983	0.213018	0.831313	0.999846
Chr1_1179214_1179389	334.522	0.201483	0.198838	1.0133	0.310917	0.999846
Chr1_1183673_1183779	347.637	-0.166708	0.193465	-0.861693	0.388857	0.999846
Chr1_1183895_1184155	569.667	-0.0181199	0.180684	-0.100285	0.920118	0.999846
Chr1_1185394_1185744	798.448	0.0719503	0.178212	0.403734	0.686408	0.999846
Chr1_1188289_1188945	1793.18	-0.0252692	0.122452	-0.20636	0.836509	0.999846
Chr1_1191336_1191630	1148.63	-0.163847	0.148133	-1.10608	0.268693	0.999846
Chr1_1193703_1194040	1238.22	0.0422703	0.131224	0.322123	0.74736	0.999846
Chr1_1194084_1194236	312.984	0.0386793	0.209743	0.184413	0.85369	0.999846
Chr1_1195050_1195165	248.401	0.0370178	0.260912	0.141878	0.887176	0.999846
Chr1_1195786_1196107	721.62	0.140958	0.146961	0.959151	0.337483	0.999846
Chr1_1196893_1197018	274.822	0.165813	0.207292	0.799903	0.423767	0.999846
Chr1_1197632_1197777	330.673	0.013898	0.206438	0.0673232	0.946324	0.999846
Chr1_1197992_1198278	723.266	-0.0763058	0.172765	-0.441674	0.658725	0.999846
Chr1_1201241_1201672	877.129	0.0733565	0.148111	0.495279	0.620403	0.999846
Chr1_1201922_1202284	1136.4	0.0379788	0.127518	0.29783	0.765833	0.999846
Chr1_1205783_1205932	327.295	0.0929222	0.274038	0.339085	0.734545	0.999846
Chr1_1206075_1206277	400.731	-0.0231819	0.2649	-0.087512	0.930265	0.999846
Chr1_1206331_1206821	1021.02	0.166771	0.182743	0.912595	0.361456	0.999846
Chr1_1207091_1207378	709.902	0.100992	0.17429	0.579447	0.562288	0.999846
Chr1_1207944_1208245	618.969	0.0597	0.210906	0.283065	0.777127	0.999846
Chr1_1210902_1211080	384.826	0.0592964	0.193218	0.306888	0.758928	0.999846
Chr1_1215112_1215355	476.696	0.127055	0.200875	0.632506	0.527057	0.999846
Chr1_1215405_1216151	1848.02	-0.128872	0.120205	-1.0721	0.283674	0.999846
Chr1_1216559_1216866	535.4	-0.176586	0.213151	-0.828453	0.407414	0.999846
Chr1_1217293_1217418	265.962	0.0160422	0.230688	0.069541	0.944559	0.999846
Chr1_1220737_1221282	1042.29	0.0790267	0.158606	0.498259	0.618301	0.999846
Chr1_1222078_1222198	283.141	-0.0108892	0.201089	-0.054151	0.956815	0.999846
Chr1_1222370_1222459	241.726	-0.171265	0.265069	-0.646117	0.518203	0.999846
Chr1_1224464_1224798	891.189	-0.293535	0.157428	-1.86457	0.0622421	0.999846
Chr1_1225095_1225426	690.835	0.0893714	0.208882	0.427856	0.668756	0.999846
Chr1_1226126_1226631	1285.63	-0.0270387	0.119555	-0.22616	0.821077	0.999846
Chr1_1227336_1227441	230.897	0.152119	0.290246	0.524101	0.600208	0.999846
Chr1_1228497_1228667	320.328	0.0883315	0.245468	0.359849	0.71896	0.999846
Chr1_1230833_1231228	949.129	-0.0800615	0.195461	-0.409602	0.682098	0.999846
Chr1_1231500_1231734	490.841	-0.142774	0.259853	-0.549443	0.582702	0.999846
Chr1_1232264_1232354	196.516	-0.267998	0.242937	-1.10316	0.26996	0.999846
Chr1_1232480_1232620	321.467	-0.0870372	0.248339	-0.350477	0.72598	0.999846
Chr1_1233208_1233603	950.495	-0.101256	0.141573	-0.715218	0.474474	0.999846
Chr1_1233635_1233831	429.889	0.0631766	0.18477	0.34192	0.732411	0.999846
Chr1_1234046_1234457	868.349	-0.115974	0.209493	-0.553592	0.579858	0.999846
Chr1_1235949_1236144	617.465	-0.260396	0.197145	-1.32083	0.186557	0.999846
Chr1_1236333_1236873	1435.48	-0.107186	0.148375	-0.722402	0.470047	0.999846
Chr1_1238927_1239079	299.179	-0.124863	0.243548	-0.512685	0.608171	0.999846
Chr1_1239693_1239943	501.45	0.0458841	0.204363	0.224523	0.822351	0.999846
Chr1_1240055_1240159	347.289	-0.0714919	0.281061	-0.254365	0.799214	0.999846
Chr1_1240210_1240473	960.101	-0.238761	0.239362	-0.997488	0.318528	0.999846
Chr1_1242132_1242354	444.828	0.0824646	0.185233	0.445194	0.65618	0.999846
Chr1_1242458_1242648	485.14	0.0800095	0.183101	0.43697	0.662133	0.999846
Chr1_1244026_1244548	1195.5	-0.0923588	0.127601	-0.723811	0.469182	0.999846
Chr1_1246212_1246371	439.182	-0.0285862	0.187714	-0.152286	0.878961	0.999846
Chr1_1248686_1249557	1856.6	-0.0724545	0.127255	-0.569365	0.569108	0.999846
Chr1_1251659_1251812	369.834	0.0317284	0.206893	0.153357	0.878117	0.999846
Chr1_1252880_1252940	175.641	0.192683	0.285967	0.673795	0.500442	0.999846
Chr1_1258314_1258560	554.929	-0.0613159	0.174291	-0.351802	0.724987	0.999846
Chr1_1260953_1261104	299.928	-0.116947	0.228955	-0.510789	0.609499	0.999846
Chr1_1261406_1261757	1445.78	-0.136749	0.189217	-0.722709	0.469858	0.999846
Chr1_1272506_1272786	806.617	-0.0867161	0.1866	-0.464716	0.642135	0.999846
Chr1_1274054_1274464	1133.09	-0.0168471	0.154298	-0.109186	0.913055	0.999846
Chr1_1275441_1275649	446.536	0.158153	0.179196	0.882566	0.377471	0.999846
Chr1_1278657_1278764	252.084	0.0400245	0.283979	0.140942	0.887916	0.999846
Chr1_1279204_1279416	411.975	0.271959	0.201781	1.34779	0.177725	0.999846
Chr1_1280250_1280356	259.396	-0.0970397	0.299326	-0.324194	0.745791	0.999846
Chr1_1281051_1281316	522.875	-0.10693	0.200213	-0.534082	0.593285	0.999846
Chr1_1281921_1282160	446.246	0.249172	0.239329	1.04113	0.297815	0.999846
Chr1_1286491_1286776	708.328	-0.0151723	0.173664	-0.0873661	0.930381	0.999846
Chr1_1287045_1287170	299.524	-0.0839832	0.255642	-0.328519	0.742519	0.999846
Chr1_1287250_1287336	195.524	0.104287	0.241041	0.432652	0.665268	0.999846
Chr1_1288800_1288949	387.11	-0.0689674	0.211227	-0.326508	0.74404	0.999846
Chr1_1289782_1289892	223.546	-0.0403621	0.247581	-0.163026	0.870498	0.999846
Chr1_1291058_1291344	1094.12	-0.155122	0.188105	-0.824655	0.409568	0.999846
Chr1_1291895_1292095	492.017	-0.105363	0.179135	-0.588176	0.556414	0.999846
Chr1_1293142_1293490	676.975	-0.0397282	0.149261	-0.266166	0.790111	0.999846
Chr1_1293528_1293780	440.179	0.00622297	0.182338	0.0341287	0.972775	0.999846
Chr1_1294224_1294546	652.895	-0.147223	0.150232	-0.979974	0.327099	0.999846
Chr1_1294612_1294858	467.582	0.0712044	0.175328	0.406121	0.684654	0.999846
Chr1_1298265_1298393	261.718	0.115317	0.210329	0.548269	0.583507	0.999846
Chr1_1298929_1299273	778.541	-0.147356	0.171468	-0.859382	0.39013	0.999846
Chr1_1299343_1299922	1315.59	0.0146138	0.135499	0.107852	0.914113	0.999846
Chr1_1299994_1300395	772.87	0.185691	0.195011	0.952205	0.340993	0.999846
Chr1_1301976_1302096	272.685	-0.133775	0.220845	-0.60574	0.544687	0.999846
Chr1_1303061_1303343	655.515	-0.0827508	0.154812	-0.534526	0.592978	0.999846
Chr1_1305553_1305875	784.438	-0.111435	0.147487	-0.755562	0.449912	0.999846
Chr1_1305978_1306223	618.066	-0.184101	0.163122	-1.12861	0.259064	0.999846
Chr1_1306456_1306739	640.059	0.033941	0.185303	0.183165	0.854669	0.999846
Chr1_1307007_1307362	826.827	-0.102754	0.179691	-0.571839	0.567431	0.999846
Chr1_1307822_1308191	1139.48	-0.13106	0.194846	-0.672631	0.501182	0.999846
Chr1_1308678_1308778	274.472	0.152594	0.222211	0.686711	0.492265	0.999846
Chr1_1309274_1309441	505.708	-0.00556962	0.177088	-0.0314511	0.97491	0.999846
Chr1_1310309_1310414	309.34	0.0615767	0.201504	0.305585	0.759921	0.999846
Chr1_1310915_1311342	1013.48	0.0121124	0.143607	0.0843441	0.932783	0.999846
Chr1_1311848_1312071	489.49	0.112894	0.231906	0.48681	0.626393	0.999846
Chr1_1312569_1313333	2440.97	-0.092002	0.116824	-0.787523	0.430976	0.999846
Chr1_1313460_1313607	565.394	-0.130901	0.172683	-0.758038	0.448428	0.999846
Chr1_1315662_1315939	635.609	0.129798	0.174193	0.745139	0.456188	0.999846
Chr1_1320706_1321264	1359.06	-0.0398445	0.143326	-0.277999	0.781013	0.999846
Chr1_1321353_1321604	458.284	0.241017	0.19992	1.20557	0.227985	0.999846
Chr1_1321689_1321963	880.113	-0.0845749	0.213059	-0.396956	0.6914	0.999846
Chr1_1324575_1324910	752.306	-0.0867347	0.177222	-0.489411	0.624551	0.999846
Chr1_1325062_1325290	475.829	-0.0354767	0.18919	-0.187519	0.851254	0.999846
Chr1_1331171_1331394	600.305	0.00809115	0.23061	0.0350858	0.972011	0.999846
Chr1_1331490_1331791	549.486	-0.10887	0.192939	-0.564274	0.572568	0.999846
Chr1_1332228_1332402	335.503	-0.0571956	0.211107	-0.270931	0.786444	0.999846
Chr1_1333513_1333812	642.382	-0.305155	0.215278	-1.41749	0.15634	0.999846
Chr1_1333917_1334013	225.564	0.0822219	0.228037	0.360564	0.718426	0.999846
Chr1_1334247_1334306	183.435	0.0781234	0.275805	0.283256	0.77698	0.999846
Chr1_1336094_1336525	982.848	-0.0760079	0.138968	-0.546945	0.584417	0.999846
Chr1_1337302_1337395	198.844	0.0332346	0.28232	0.117719	0.90629	0.999846
Chr1_1337804_1338282	1302.09	-0.08486	0.157081	-0.54023	0.589038	0.999846
Chr1_1338436_1339186	1696.41	-0.0632568	0.120206	-0.526238	0.598723	0.999846
Chr1_1339413_1339740	858.338	-0.199644	0.148212	-1.34702	0.177973	0.999846
Chr1_1340629_1340809	396.518	-0.061116	0.183608	-0.332861	0.739239	0.999846
Chr1_1343609_1343762	341.208	-0.329111	0.229492	-1.43409	0.151548	0.999846
Chr1_1343942_1344180	553.793	0.0828734	0.161262	0.513905	0.607318	0.999846
Chr1_1344710_1345042	1016.39	-0.0342689	0.150527	-0.227659	0.819911	0.999846
Chr1_1346278_1346392	234.983	0.0139734	0.242368	0.0576536	0.954025	0.999846
Chr1_1348500_1348609	232.515	0.183418	0.226578	0.809515	0.418219	0.999846
Chr1_1349199_1349563	640.241	-0.155319	0.169923	-0.914055	0.360688	0.999846
Chr1_1349631_1350227	2393.88	-0.0831789	0.117272	-0.709283	0.478149	0.999846
Chr1_1355302_1356478	3114.57	-0.0756293	0.110949	-0.68166	0.495454	0.999846
Chr1_1358337_1358538	604.026	-0.19901	0.162568	-1.22417	0.220888	0.999846
Chr1_1361947_1362543	1447.19	-0.0522429	0.125815	-0.415235	0.67797	0.999846
Chr1_1362893_1363073	328.5	-0.0337828	0.216219	-0.156243	0.875841	0.999846
Chr1_1364946_1365228	766.91	-0.0925565	0.157675	-0.587009	0.557198	0.999846
Chr1_1367897_1368052	285.959	-0.0178713	0.249448	-0.0716434	0.942886	0.999846
Chr1_1368773_1369240	1240.47	-0.0838564	0.139952	-0.599178	0.549054	0.999846
Chr1_1373031_1373131	247.847	0.00479064	0.277346	0.0172731	0.986219	0.999846
Chr1_1373365_1373599	467.929	0.0539942	0.18887	0.28588	0.77497	0.999846
Chr1_1375685_1376018	995.693	-0.108942	0.187456	-0.58116	0.561133	0.999846
Chr1_1379105_1379402	567.669	0.0592076	0.171375	0.345485	0.72973	0.999846
Chr1_1380030_1380103	179.716	-0.188934	0.268924	-0.702555	0.482333	0.999846
Chr1_1380750_1380853	216.412	0.206173	0.3152	0.654103	0.513045	0.999846
Chr1_1383700_1383890	700.372	0.116497	0.152011	0.766372	0.443455	0.999846
Chr1_1385152_1385274	253.459	0.00473606	0.260221	0.0182002	0.985479	0.999846
Chr1_1388999_1389126	271.009	0.11468	0.201549	0.568995	0.569359	0.999846
Chr1_1391139_1391275	257.47	-0.00975439	0.223557	-0.0436327	0.965197	0.999846
Chr1_1391317_1391399	206.596	-0.0488526	0.229999	-0.212404	0.831792	0.999846
Chr1_1391563_1391738	369.253	-0.148353	0.190037	-0.780649	0.435009	0.999846
Chr1_1395994_1396290	841.018	-0.245549	0.167085	-1.46961	0.141668	0.999846
Chr1_1396321_1396485	323.655	0.213108	0.203374	1.04786	0.294703	0.999846
Chr1_1399038_1399278	729.691	-0.0683612	0.171774	-0.397972	0.690651	0.999846
Chr1_1400622_1400933	646.039	-0.0336116	0.181065	-0.185633	0.852733	0.999846
Chr1_1401262_1401442	314.365	0.138318	0.232885	0.593932	0.552558	0.999846
Chr1_1402918_1403167	487.294	-0.0293841	0.208462	-0.140956	0.887904	0.999846
Chr1_1404895_1405093	362.343	0.35375	0.249946	1.41531	0.156978	0.999846
Chr1_1407467_1408066	1422.31	-0.0457775	0.147961	-0.309388	0.757026	0.999846
Chr1_1410711_1411234	1390.87	-0.0226381	0.133989	-0.168956	0.865832	0.999846
Chr1_1416076_1416355	705.248	-0.0416559	0.192212	-0.216719	0.828427	0.999846
Chr1_1416366_1416536	337.367	0.03708	0.229074	0.161869	0.871409	0.999846
Chr1_1417135_1417333	354.472	0.170095	0.188603	0.901868	0.367127	0.999846
Chr1_1418469_1418711	772.341	-0.219899	0.202247	-1.08728	0.276912	0.999846
Chr1_1418858_1418964	239.034	-0.112603	0.216313	-0.520554	0.602677	0.999846
Chr1_1419070_1419242	362.399	0.0487095	0.207991	0.23419	0.814837	0.999846
Chr1_1421747_1421961	519.985	-0.166012	0.201321	-0.824613	0.409591	0.999846
Chr1_1422104_1423044	2521.5	-0.117812	0.132041	-0.89224	0.372264	0.999846
Chr1_1423143_1423409	627.713	0.0217996	0.155537	0.140157	0.888536	0.999846
Chr1_1423812_1423958	319.058	-0.0939011	0.221264	-0.424385	0.671285	0.999846
Chr1_1424022_1424401	1001.55	0.200431	0.142409	1.40743	0.159299	0.999846
Chr1_1425093_1425299	506.462	0.354174	0.167302	2.11697	0.034262	0.999846
Chr1_1425398_1425603	477.344	-0.276826	0.220971	-1.25277	0.21029	0.999846
Chr1_1426498_1426837	849.498	-0.102893	0.184478	-0.557751	0.577015	0.999846
Chr1_1427574_1427693	292.081	0.382805	0.236221	1.62054	0.105117	0.999846
Chr1_1430100_1430257	443.564	-0.244172	0.193436	-1.26229	0.206846	0.999846
Chr1_1430983_1431444	1013.15	0.0972769	0.158908	0.612157	0.540434	0.999846
Chr1_1431657_1431808	317.779	-0.337537	0.206998	-1.63063	0.102969	0.999846
Chr1_1432789_1433073	764.123	-0.105556	0.166544	-0.633804	0.526209	0.999846
Chr1_1433161_1434928	4141.89	-0.0234328	0.104072	-0.225161	0.821854	0.999846
Chr1_1437469_1438245	1792.65	0.0302407	0.134971	0.224053	0.822716	0.999846
Chr1_1441362_1441501	298.368	-0.0073541	0.20656	-0.0356027	0.971599	0.999846
Chr1_1445026_1445173	311.632	-0.105177	0.193275	-0.544182	0.586316	0.999846
Chr1_1448780_1448872	203.111	-0.143589	0.270867	-0.530107	0.596038	0.999846
Chr1_1450841_1451290	1266.29	-0.0510548	0.123422	-0.413661	0.679122	0.999846
Chr1_1454535_1454668	252.307	-0.259007	0.23989	-1.07969	0.280281	0.999846
Chr1_1454789_1454945	389.633	-0.319752	0.192378	-1.66211	0.0964915	0.999846
Chr1_1455157_1455446	1118.4	-0.0550443	0.13119	-0.419577	0.674795	0.999846
Chr1_1455787_1456026	551.729	-0.0884545	0.155427	-0.569105	0.569285	0.999846
Chr1_1456251_1456333	226.463	0.0908994	0.242808	0.374367	0.708131	0.999846
Chr1_1456473_1457143	1604.99	-0.00614082	0.115058	-0.0533714	0.957436	0.999846
Chr1_1458604_1459072	1225.31	-0.223717	0.190364	-1.17521	0.239911	0.999846
Chr1_1461203_1461325	230	0.0024898	0.243758	0.0102143	0.99185	0.999846
Chr1_1461626_1461943	586.612	0.0679996	0.159392	0.42662	0.669656	0.999846
Chr1_1462145_1462438	1071.29	-0.103383	0.205245	-0.503706	0.614468	0.999846
Chr1_1462667_1462789	339.213	-0.0440027	0.199167	-0.220934	0.825144	0.999846
Chr1_1462845_1463135	482.702	-0.116385	0.184683	-0.63019	0.52857	0.999846
Chr1_1467719_1467821	232.867	-0.129773	0.230405	-0.56324	0.573272	0.999846
Chr1_1468150_1468375	426.026	0.265065	0.189165	1.40124	0.161143	0.999846
Chr1_1468646_1469024	697.001	-0.0969651	0.15705	-0.617414	0.536962	0.999846
Chr1_1469096_1469647	1071.17	-0.0652266	0.149458	-0.43642	0.662532	0.999846
Chr1_1470885_1471158	475.696	0.0656801	0.191557	0.342875	0.731692	0.999846
Chr1_1471248_1471422	349.597	0.142708	0.205381	0.694847	0.487151	0.999846
Chr1_1476125_1476491	916.301	0.022105	0.140304	0.15755	0.874811	0.999846
Chr1_1476669_1476901	444.118	0.0832302	0.198601	0.419083	0.675155	0.999846
Chr1_1477137_1477462	694.187	-0.0754752	0.15859	-0.475915	0.634135	0.999846
Chr1_1477514_1477650	311.026	0.145727	0.201137	0.724515	0.468749	0.999846
Chr1_1478725_1479843	2133.57	0.112799	0.112135	1.00592	0.314454	0.999846
Chr1_1479957_1480188	455.407	0.028751	0.180167	0.15958	0.873212	0.999846
Chr1_1480810_1481133	609.169	0.0304876	0.195535	0.155919	0.876097	0.999846
Chr1_1481539_1481596	192.62	-0.260088	0.269137	-0.966375	0.333857	0.999846
Chr1_1481868_1482685	1930.58	-0.0486126	0.111069	-0.43768	0.661618	0.999846
Chr1_1483947_1484130	368.733	0.0737305	0.212817	0.34645	0.729004	0.999846
Chr1_1486874_1487459	1928.53	-0.114997	0.131629	-0.873639	0.382315	0.999846
Chr1_1490874_1491096	445.188	-0.0265717	0.190168	-0.139727	0.888875	0.999846
Chr1_1494195_1494423	760.862	0.0517995	0.145143	0.356886	0.721177	0.999846
Chr1_1494643_1494975	765.245	0.0856299	0.145461	0.58868	0.556076	0.999846
Chr1_1495306_1495589	591.639	0.0365049	0.164171	0.222359	0.824035	0.999846
Chr1_1496163_1496353	436.563	0.252242	0.188785	1.33613	0.181505	0.999846
Chr1_1496546_1496918	788.442	-0.138781	0.15733	-0.882103	0.377721	0.999846
Chr1_1497506_1498189	1706.7	-0.209506	0.12408	-1.68847	0.0913215	0.999846
Chr1_1498304_1498367	207.064	0.160604	0.240549	0.667659	0.504351	0.999846
Chr1_1502238_1502346	300.002	-0.0543373	0.206086	-0.263663	0.792039	0.999846
Chr1_1503633_1504669	2597.78	-0.0642535	0.107894	-0.595523	0.551494	0.999846
Chr1_1504718_1505069	990.399	-0.14121	0.1815	-0.77802	0.436557	0.999846
Chr1_1505139_1505369	561.104	0.105509	0.162438	0.649534	0.515993	0.999846
Chr1_1510265_1510409	306.534	-0.185059	0.250498	-0.738764	0.46005	0.999846
Chr1_1511138_1511290	288.985	0.13636	0.206424	0.660582	0.50888	0.999846
Chr1_1511681_1511898	501.356	-0.165419	0.171808	-0.962816	0.33564	0.999846
Chr1_1516141_1516292	322.42	0.289727	0.214677	1.3496	0.177145	0.999846
Chr1_1516397_1516462	161.311	0.088409	0.268394	0.329401	0.741853	0.999846
Chr1_1517862_1518004	346.812	-0.0299573	0.204396	-0.146565	0.883475	0.999846
Chr1_1518714_1519000	688.603	-0.00910039	0.143991	-0.0632009	0.949607	0.999846
Chr1_1519821_1520159	680.752	-0.114358	0.147529	-0.77516	0.438245	0.999846
Chr1_1520417_1520770	1077.59	-0.0772426	0.157261	-0.491175	0.623302	0.999846
Chr1_1523410_1523677	635.389	-0.227635	0.262033	-0.868725	0.384997	0.999846
Chr1_1524030_1524094	177.474	-0.177323	0.262025	-0.676742	0.49857	0.999846
Chr1_1524641_1524803	328.507	0.14323	0.193657	0.739606	0.459539	0.999846
Chr1_1524855_1524927	180.173	-0.523703	0.253786	-2.06356	0.039059	0.999846
Chr1_1525002_1525126	331.876	0.220803	0.228096	0.968027	0.333031	0.999846
Chr1_1525195_1525312	237.084	0.120386	0.235352	0.511513	0.608992	0.999846
Chr1_1525352_1525544	479.532	0.09701	0.18851	0.514614	0.606823	0.999846
Chr1_1528221_1528437	371.481	0.160091	0.266924	0.59976	0.548666	0.999846
Chr1_1529000_1529349	722.533	0.121554	0.170951	0.711043	0.477058	0.999846
Chr1_1529610_1529814	544.839	-0.134161	0.174448	-0.769063	0.441856	0.999846
Chr1_1530013_1530129	264.099	-0.139002	0.224181	-0.620045	0.535228	0.999846
Chr1_1531249_1531500	702.451	-0.217557	0.191511	-1.136	0.255956	0.999846
Chr1_1534339_1534965	1396.94	-0.187266	0.144919	-1.29221	0.196285	0.999846
Chr1_1540741_1540815	198.876	0.21606	0.236618	0.913118	0.361181	0.999846
Chr1_1543612_1543706	220.081	0.0378345	0.251728	0.150299	0.880529	0.999846
Chr1_1545057_1545510	1419.39	-0.182886	0.122759	-1.4898	0.136276	0.999846
Chr1_1545683_1545910	447.451	0.122141	0.197099	0.61969	0.535462	0.999846
Chr1_1545970_1546130	353.198	0.0826813	0.202866	0.407565	0.683593	0.999846
Chr1_1546185_1546742	1319.12	-0.0341342	0.127705	-0.267289	0.789247	0.999846
Chr1_1546806_1547049	517.394	0.0994719	0.171935	0.578543	0.562898	0.999846
Chr1_1547781_1547993	427.111	0.164361	0.197012	0.83427	0.404129	0.999846
Chr1_1548500_1548827	664.804	0.219876	0.145952	1.50649	0.131941	0.999846
Chr1_1549742_1549906	387.543	0.0342497	0.180843	0.189389	0.849788	0.999846
Chr1_1550283_1550451	454.26	0.0263336	0.171124	0.153886	0.8777	0.999846
Chr1_1550606_1550811	450.811	0.213215	0.172769	1.2341	0.217164	0.999846
Chr1_1552583_1552972	625.86	0.201479	0.180727	1.11483	0.264924	0.999846
Chr1_1553068_1553308	431.977	0.0836981	0.234569	0.356816	0.721229	0.999846
Chr1_1553362_1553659	775.236	-0.161183	0.142426	-1.13169	0.257764	0.999846
Chr1_1554206_1554400	415.642	-0.0538878	0.187687	-0.287115	0.774024	0.999846
Chr1_1554440_1554610	369.349	0.0146019	0.235822	0.0619193	0.950627	0.999846
Chr1_1557942_1558203	575.655	0.249394	0.201218	1.23942	0.215191	0.999846
Chr1_1558723_1559402	1636.8	0.0518754	0.118507	0.437742	0.661573	0.999846
Chr1_1559685_1560148	1075.89	0.101711	0.144405	0.704346	0.481218	0.999846
Chr1_1560300_1560439	333.112	-0.0802325	0.198932	-0.403316	0.686716	0.999846
Chr1_1560778_1560845	191.584	-0.148737	0.235718	-0.630997	0.528043	0.999846
Chr1_1564096_1564659	2063.2	-0.152875	0.389161	-0.392832	0.694443	0.999846
Chr1_1567811_1567864	191.901	-0.255481	0.251801	-1.01461	0.31029	0.999846
Chr1_1567909_1568117	398.281	0.00173121	0.180986	0.00956543	0.992368	0.999846
Chr1_1568836_1569016	412.12	-0.129816	0.178541	-0.727092	0.46717	0.999846
Chr1_1569320_1569516	665.894	-0.282372	0.181085	-1.55933	0.118917	0.999846
Chr1_1569946_1570283	771.786	-0.182236	0.181427	-1.00446	0.315158	0.999846
Chr1_1570516_1570790	633.008	-0.191055	0.188438	-1.01389	0.310637	0.999846
Chr1_1572391_1572599	564.354	-0.108438	0.18751	-0.578306	0.563057	0.999846
Chr1_1573248_1573327	266.283	0.285501	0.354117	0.806233	0.420109	0.999846
Chr1_1574907_1575067	363.263	0.136834	0.247943	0.551877	0.581032	0.999846
Chr1_1575345_1575494	300.783	0.149087	0.30167	0.494205	0.621162	0.999846
Chr1_1575791_1576070	550.259	-0.136461	0.16312	-0.83657	0.402834	0.999846
Chr1_1576174_1576282	255.666	-0.161025	0.270154	-0.59605	0.551142	0.999846
Chr1_1576464_1576879	1281.46	-0.108026	0.15438	-0.69974	0.48409	0.999846
Chr1_1579643_1579866	400.995	0.221848	0.245969	0.901936	0.367091	0.999846
Chr1_1581188_1581346	314.924	0.0321321	0.210104	0.152934	0.87845	0.999846
Chr1_1582271_1582763	1180.26	0.0043388	0.124046	0.0349774	0.972098	0.999846
Chr1_1583443_1583846	895.165	-0.050213	0.159308	-0.315195	0.752614	0.999846
Chr1_1583881_1584200	981.588	-0.177326	0.142104	-1.24786	0.212082	0.999846
Chr1_1587271_1587466	371.723	-0.139287	0.237692	-0.585997	0.557877	0.999846
Chr1_1587668_1588465	2087.76	-0.101927	0.135214	-0.753819	0.450958	0.999846
Chr1_1588510_1588702	359.993	0.15133	0.193117	0.783619	0.433264	0.999846
Chr1_1589189_1589452	443.34	0.238908	0.242978	0.98325	0.325484	0.999846
Chr1_1589980_1590084	301.035	-0.195487	0.20536	-0.951923	0.341136	0.999846
Chr1_1593745_1593923	452.046	0.0068806	0.194522	0.0353717	0.971783	0.999846
Chr1_1594119_1594228	242.399	0.127641	0.22138	0.576568	0.564231	0.999846
Chr1_1595766_1596126	864.55	-0.294508	0.192155	-1.53265	0.125361	0.999846
Chr1_1596181_1596410	437.094	-0.0546422	0.192631	-0.283662	0.77667	0.999846
Chr1_1597896_1598203	1193.68	-0.205434	0.149942	-1.37009	0.170659	0.999846
Chr1_1598630_1599026	1044.14	0.143608	0.167787	0.855897	0.392055	0.999846
Chr1_1599792_1600083	867.495	0.0135454	0.138959	0.0974772	0.922347	0.999846
Chr1_1604988_1605427	1096.85	0.081499	0.126335	0.645101	0.518862	0.999846
Chr1_1605475_1605530	161.79	0.0415095	0.292841	0.141748	0.887279	0.999846
Chr1_1605704_1605860	314.891	0.0745599	0.253444	0.294187	0.768615	0.999846
Chr1_1605926_1606033	255.825	-0.144434	0.215199	-0.671163	0.502116	0.999846
Chr1_1606725_1607065	728.625	-0.079053	0.159638	-0.495203	0.620457	0.999846
Chr1_1607683_1608092	697.328	-0.111041	0.153357	-0.724068	0.469024	0.999846
Chr1_1608231_1608395	347.905	-0.115026	0.191883	-0.599458	0.548867	0.999846
Chr1_1611573_1611947	716.5	-0.232247	0.193945	-1.19749	0.231116	0.999846
Chr1_1612556_1612706	415.981	-0.0137013	0.202905	-0.0675257	0.946163	0.999846
Chr1_1612965_1613218	867.107	0.0495418	0.218717	0.226511	0.820804	0.999846
Chr1_1615084_1615133	166.962	-0.0301421	0.331003	-0.0910631	0.927442	0.999846
Chr1_1616669_1616987	558.518	-0.0136916	0.167754	-0.0816172	0.934951	0.999846
Chr1_1617189_1617386	885.251	-0.0799717	0.197625	-0.404664	0.685724	0.999846
Chr1_1618084_1618329	1033.22	-0.143359	0.144324	-0.993315	0.320557	0.999846
Chr1_1623634_1623794	333.916	0.313356	0.236894	1.32277	0.185912	0.999846
Chr1_1623870_1624179	662.334	0.125373	0.174729	0.717527	0.473049	0.999846
Chr1_1624225_1624654	774.617	0.117756	0.1411	0.834556	0.403968	0.999846
Chr1_1624694_1625032	1005.3	0.0239438	0.139487	0.171656	0.863708	0.999846
Chr1_1630712_1631073	703.352	0.204404	0.216208	0.945404	0.344453	0.999846
Chr1_1635777_1635975	549.221	0.0759826	0.155966	0.487175	0.626134	0.999846
Chr1_1636166_1636394	426.898	-0.0524283	0.185548	-0.28256	0.777514	0.999846
Chr1_1637877_1638147	722.68	0.0345087	0.154717	0.223044	0.823501	0.999846
Chr1_1638937_1639421	1000.2	-0.21589	0.146272	-1.47595	0.139958	0.999846
Chr1_1642750_1643274	1216.18	-0.130373	0.129296	-1.00833	0.313297	0.999846
Chr1_1643507_1643662	368.486	0.0892217	0.274977	0.324469	0.745583	0.999846
Chr1_1644076_1644563	1166.13	-0.123869	0.135757	-0.912436	0.361539	0.999846
Chr1_1644912_1645040	309.301	0.278078	0.214396	1.29703	0.194621	0.999846
Chr1_1645202_1645436	695.671	-0.101317	0.233962	-0.433047	0.66498	0.999846
Chr1_1645560_1645797	671.679	-0.183268	0.182353	-1.00502	0.314889	0.999846
Chr1_1647118_1647932	2311.57	-0.0614182	0.106054	-0.579122	0.562507	0.999846
Chr1_1656746_1656909	296.855	0.118976	0.260565	0.456609	0.647952	0.999846
Chr1_1659467_1659694	1058.17	-0.124844	0.136485	-0.914705	0.360346	0.999846
Chr1_1659885_1660203	798.646	-0.0145565	0.151542	-0.0960553	0.923477	0.999846
Chr1_1660377_1660721	932.932	-0.0602588	0.134633	-0.447577	0.654458	0.999846
Chr1_1660762_1660960	417.967	-0.000550784	0.188302	-0.002925	0.997666	0.999883
Chr1_1661096_1661689	1527.56	-0.138334	0.116855	-1.18381	0.236487	0.999846
Chr1_1662115_1662566	1091.39	-0.0377814	0.138975	-0.271858	0.785731	0.999846
Chr1_1663229_1663413	362.02	-0.121081	0.22457	-0.539168	0.589771	0.999846
Chr1_1664573_1664734	340.429	-0.161179	0.196051	-0.822128	0.411004	0.999846
Chr1_1668891_1669011	234.04	-0.0894938	0.225075	-0.397618	0.690912	0.999846
Chr1_1669154_1669222	261.736	0.196808	0.216847	0.907587	0.364097	0.999846
Chr1_1669275_1669420	371.604	0.0629999	0.192899	0.326596	0.743974	0.999846
Chr1_1671247_1671411	319.636	0.0257223	0.200472	0.128309	0.897905	0.999846
Chr1_1671688_1671954	784.726	-0.181807	0.1874	-0.970157	0.331968	0.999846
Chr1_1676136_1676210	254.51	-0.0359058	0.316817	-0.113333	0.909767	0.999846
Chr1_1678379_1678441	160.875	-0.113686	0.279297	-0.407042	0.683977	0.999846
Chr1_1678621_1678890	499.27	-0.0749496	0.166018	-0.451454	0.651662	0.999846
Chr1_1678946_1679151	397.319	-0.0286716	0.190561	-0.150459	0.880402	0.999846
Chr1_1680665_1680813	294.602	-0.069166	0.198555	-0.348347	0.72758	0.999846
Chr1_1681683_1682448	1723.27	-0.0979728	0.129882	-0.754323	0.450655	0.999846
Chr1_1689717_1690163	912.061	-0.0440509	0.139979	-0.314696	0.752992	0.999846
Chr1_1692133_1692277	467.416	0.385561	0.201208	1.91623	0.0553353	0.999846
Chr1_1692326_1692709	651.648	0.082275	0.196793	0.41808	0.675889	0.999846
Chr1_1692955_1693162	362.24	0.244128	0.193268	1.26316	0.206531	0.999846
Chr1_1693602_1693931	673.336	-0.166837	0.148613	-1.12262	0.261597	0.999846
Chr1_1696066_1696528	844.914	0.00199174	0.168778	0.011801	0.990584	0.999846
Chr1_1696956_1697076	254.003	0.112336	0.238385	0.471237	0.637471	0.999846
Chr1_1697600_1697730	292.816	-0.0408317	0.214464	-0.190389	0.849004	0.999846
Chr1_1701011_1701434	1027.93	-0.132183	0.17186	-0.769134	0.441814	0.999846
Chr1_1702667_1703074	1023.65	-0.0590457	0.168283	-0.350872	0.725684	0.999846
Chr1_1704641_1705388	2053.13	0.192137	0.151118	1.27144	0.203572	0.999846
Chr1_1706654_1707066	992.339	-0.0881558	0.152003	-0.579961	0.561941	0.999846
Chr1_1709082_1709325	501.069	0.0442056	0.179716	0.245974	0.805702	0.999846
Chr1_1709365_1709602	567.408	0.0682756	0.182706	0.373692	0.708633	0.999846
Chr1_1713115_1713823	1733.47	-0.211187	0.130375	-1.61984	0.105266	0.999846
Chr1_1714061_1714608	1651.61	0.146249	0.124753	1.17231	0.241074	0.999846
Chr1_1714836_1715007	472.632	-0.0372012	0.190412	-0.195373	0.845101	0.999846
Chr1_1715349_1715416	186.653	0.147677	0.285623	0.517034	0.605133	0.999846
Chr1_1715684_1715849	507.385	0.109233	0.179629	0.608106	0.543117	0.999846
Chr1_1717065_1717172	280.144	0.121147	0.266964	0.453796	0.649975	0.999846
Chr1_1717345_1717474	303.977	-0.0334008	0.231313	-0.144397	0.885187	0.999846
Chr1_1718879_1719060	646.067	-0.0825085	0.193611	-0.426155	0.669995	0.999846
Chr1_1720195_1720356	334.768	0.134541	0.236903	0.567917	0.570092	0.999846
Chr1_1721280_1721517	629.072	-0.0999904	0.171016	-0.584684	0.55876	0.999846
Chr1_1724431_1724592	332.207	0.262434	0.212591	1.23445	0.217034	0.999846
Chr1_1724862_1725065	374.349	0.257461	0.280966	0.916342	0.359488	0.999846
Chr1_1725222_1725532	670.556	-0.0229567	0.157554	-0.145707	0.884153	0.999846
Chr1_1726095_1726382	564.8	-0.0133363	0.156879	-0.0850102	0.932253	0.999846
Chr1_1726478_1726597	277.303	-0.126562	0.200065	-0.632603	0.526993	0.999846
Chr1_1729253_1729556	566.946	-0.148632	0.17842	-0.833044	0.40482	0.999846
Chr1_1730020_1730198	513.104	-0.108065	0.191385	-0.564647	0.572314	0.999846
Chr1_1732784_1732855	193.046	0.00867876	0.250455	0.0346519	0.972357	0.999846
Chr1_1737365_1737464	243.156	0.246547	0.24841	0.992501	0.320953	0.999846
Chr1_1737900_1738100	376.053	0.22566	0.271627	0.830771	0.406103	0.999846
Chr1_1739178_1739303	216.304	-0.0942843	0.255901	-0.368441	0.712545	0.999846
Chr1_1739499_1739707	484.285	0.148411	0.231409	0.641338	0.521303	0.999846
Chr1_1740206_1740517	582.107	0.245067	0.185685	1.3198	0.186902	0.999846
Chr1_1740874_1741079	395.086	0.146402	0.259817	0.563482	0.573107	0.999846
Chr1_1743086_1743501	724.473	0.0957694	0.177263	0.540267	0.589013	0.999846
Chr1_1743789_1743990	400.101	-0.164273	0.192061	-0.855315	0.392377	0.999846
Chr1_1744101_1744220	309.494	0.122322	0.257712	0.474644	0.635041	0.999846
Chr1_1744389_1744834	1094.61	-0.123335	0.161693	-0.762769	0.445601	0.999846
Chr1_1745482_1746239	1751.89	-0.0412177	0.132578	-0.310894	0.755881	0.999846
Chr1_1746972_1747187	460.869	0.0197454	0.186471	0.10589	0.91567	0.999846
Chr1_1747526_1747750	452.706	0.158047	0.230415	0.685923	0.492761	0.999846
Chr1_1747873_1747918	130.374	0.15996	0.29509	0.542072	0.587769	0.999846
Chr1_1747968_1748087	305.835	0.331003	0.195603	1.69221	0.0906051	0.999846
Chr1_1748241_1748377	248.247	-0.128308	0.279866	-0.458462	0.646621	0.999846
Chr1_1749498_1749730	423.773	-0.170581	0.179671	-0.949409	0.342413	0.999846
Chr1_1750924_1751124	337.512	0.300211	0.225558	1.33097	0.183199	0.999846
Chr1_1753874_1754285	1120.57	-0.0149594	0.132565	-0.112846	0.910153	0.999846
Chr1_1760897_1761047	290.965	0.168677	0.232999	0.723939	0.469103	0.999846
Chr1_1761749_1762273	1024.54	-0.035736	0.137549	-0.259805	0.795014	0.999846
Chr1_1762720_1762961	533.745	0.206634	0.189495	1.09045	0.275517	0.999846
Chr1_1766311_1766822	1062.68	-0.0304469	0.1413	-0.215477	0.829395	0.999846
Chr1_1767490_1767677	364.351	0.0255446	0.21257	0.12017	0.904348	0.999846
Chr1_1768647_1768824	536.256	-0.193087	0.220816	-0.874428	0.381885	0.999846
Chr1_1768880_1769056	518.765	-0.31526	0.225536	-1.39782	0.162166	0.999846
Chr1_1773231_1773515	822.715	-0.0178123	0.175246	-0.101641	0.919041	0.999846
Chr1_1773584_1774491	2745.17	-0.0426779	0.107521	-0.396926	0.691422	0.999846
Chr1_1774588_1774703	307.214	0.106447	0.194055	0.548539	0.583322	0.999846
Chr1_1774968_1775315	592.674	0.301939	0.23382	1.29133	0.196589	0.999846
Chr1_1777762_1777926	350.77	0.06259	0.231511	0.270354	0.786888	0.999846
Chr1_1778522_1778839	599.05	0.131076	0.203112	0.64534	0.518707	0.999846
Chr1_1778957_1779079	239.397	0.153092	0.233964	0.654339	0.512893	0.999846
Chr1_1779230_1779368	453.185	0.0291367	0.190585	0.15288	0.878493	0.999846
Chr1_1781230_1781346	241.072	0.294785	0.231193	1.27506	0.202288	0.999846
Chr1_1784435_1784654	411.213	0.059555	0.183108	0.325246	0.744995	0.999846
Chr1_1786296_1786756	833.744	0.0139375	0.136593	0.102037	0.918727	0.999846
Chr1_1787417_1787578	368.626	0.134612	0.249526	0.539471	0.589562	0.999846
Chr1_1789548_1789698	315.522	0.130953	0.221466	0.591301	0.554319	0.999846
Chr1_1789846_1790261	1096.55	-0.076462	0.13916	-0.549452	0.582695	0.999846
Chr1_1795597_1795736	253.11	0.132067	0.281606	0.46898	0.639084	0.999846
Chr1_1796698_1796924	482.577	-0.00506162	0.180289	-0.028075	0.977602	0.999846
Chr1_1798818_1799387	1150.05	-0.00109644	0.12415	-0.00883158	0.992954	0.999846
Chr1_1801224_1801332	241.904	-0.042067	0.23688	-0.177588	0.859046	0.999846
Chr1_1801788_1801957	298.559	0.236786	0.193397	1.22436	0.220818	0.999846
Chr1_1803958_1804304	1020.59	-0.197547	0.16835	-1.17343	0.240624	0.999846
Chr1_1807606_1807951	1143.63	-0.114657	0.171385	-0.669006	0.503492	0.999846
Chr1_1808007_1808230	549.493	0.25634	0.268279	0.955499	0.339326	0.999846
Chr1_1811921_1812064	279.463	-0.161876	0.268432	-0.603044	0.54648	0.999846
Chr1_1815452_1815830	1247.9	-0.127918	0.165219	-0.774229	0.438795	0.999846
Chr1_1815865_1816105	451.57	0.0858836	0.17049	0.503745	0.61444	0.999846
Chr1_1816480_1816535	165.832	-0.0739156	0.360738	-0.204901	0.83765	0.999846
Chr1_1817245_1817396	460.687	-0.0319669	0.190108	-0.168151	0.866464	0.999846
Chr1_1817578_1817719	368.478	0.0863542	0.227239	0.380014	0.703935	0.999846
Chr1_1818942_1819003	212.483	-0.0923538	0.239524	-0.385573	0.699813	0.999846
Chr1_1819048_1819155	276.821	-0.161759	0.21276	-0.760287	0.447083	0.999846
Chr1_1819978_1820552	2092.39	-0.115283	0.19219	-0.599837	0.548615	0.999846
Chr1_1821822_1822198	931.761	-0.102992	0.170872	-0.602744	0.546679	0.999846
Chr1_1822246_1822648	1201.01	-0.222258	0.127289	-1.74608	0.0807963	0.999846
Chr1_1823914_1824060	331.592	0.179221	0.217516	0.823944	0.409972	0.999846
Chr1_1824114_1824265	317.278	-0.0479878	0.192483	-0.249309	0.803122	0.999846
Chr1_1824346_1824504	356.489	0.00994072	0.240131	0.0413971	0.966979	0.999846
Chr1_1826214_1826514	530.816	0.200461	0.251137	0.798212	0.424747	0.999846
Chr1_1828134_1828263	291.147	0.105006	0.331766	0.316505	0.751619	0.999846
Chr1_1829759_1830438	1684.08	-0.0791875	0.135255	-0.585468	0.558233	0.999846
Chr1_1830494_1830591	220.274	-0.289903	0.222664	-1.30198	0.192925	0.999846
Chr1_1831770_1831833	169.761	-0.0934067	0.263783	-0.354104	0.723261	0.999846
Chr1_1832459_1832578	258.688	0.0245509	0.220171	0.111508	0.911213	0.999846
Chr1_1837537_1838331	2050.82	-0.1741	0.1862	-0.935018	0.349779	0.999846
Chr1_1838444_1839045	1171.46	0.094538	0.131694	0.717863	0.472842	0.999846
Chr1_1839687_1839856	399.071	0.0953836	0.191195	0.49888	0.617864	0.999846
Chr1_1841038_1841166	272.707	-0.021467	0.209053	-0.102687	0.918212	0.999846
Chr1_1841614_1841666	174.264	0.287964	0.241649	1.19166	0.233393	0.999846
Chr1_1842675_1842727	187.409	-0.0379924	0.310599	-0.12232	0.902646	0.999846
Chr1_1843092_1843330	428.049	0.203805	0.226744	0.898831	0.368743	0.999846
Chr1_1843537_1843634	227.914	0.104832	0.255802	0.409815	0.681941	0.999846
Chr1_1845372_1845587	689.209	0.105228	0.182919	0.575271	0.565108	0.999846
Chr1_1846281_1846340	165.339	-0.029403	0.263538	-0.11157	0.911164	0.999846
Chr1_1852224_1852373	286.266	0.165975	0.208995	0.794157	0.427104	0.999846
Chr1_1854999_1855366	990.825	-0.127196	0.22126	-0.574871	0.565379	0.999846
Chr1_1855617_1855670	175.594	-0.0972893	0.305247	-0.318723	0.749936	0.999846
Chr1_1855771_1855871	222.099	-0.0997921	0.233444	-0.427478	0.669031	0.999846
Chr1_1856567_1856750	330.49	0.150989	0.199096	0.758373	0.448228	0.999846
Chr1_1860634_1861219	1334.74	0.0840036	0.120086	0.699532	0.48422	0.999846
Chr1_1861525_1861593	173.242	0.27331	0.270462	1.01053	0.312242	0.999846
Chr1_1861783_1862237	1518.13	0.0794725	0.132924	0.597878	0.549921	0.999846
Chr1_1863796_1864068	491.189	-0.138035	0.218334	-0.632219	0.527244	0.999846
Chr1_1864587_1864736	306.146	0.268565	0.219806	1.22183	0.221774	0.999846
Chr1_1868858_1869217	1057.93	0.0033213	0.155625	0.0213417	0.982973	0.999846
Chr1_1869324_1869410	210.114	-0.276009	0.266483	-1.03574	0.300321	0.999846
Chr1_1873697_1873975	677.46	-0.0169573	0.184803	-0.0917588	0.92689	0.999846
Chr1_1874027_1874378	746.577	-0.0687514	0.149085	-0.461156	0.644687	0.999846
Chr1_1874426_1874921	1151.83	-0.0644406	0.143337	-0.449575	0.653017	0.999846
Chr1_1876973_1877104	308.568	-0.150374	0.28852	-0.52119	0.602234	0.999846
Chr1_1877619_1877993	1362.8	-0.0691561	0.16832	-0.410861	0.681174	0.999846
Chr1_1878450_1878878	935.158	0.170464	0.138133	1.23406	0.217181	0.999846
Chr1_1879212_1879739	1373.2	0.0909131	0.126883	0.716512	0.473675	0.999846
[truncated: 16,882 more rows]

## Sheet: combined_sig
	peak	Namedpeak	baseMean	log2FoldChange	lfcSE	stat	pvalue	padj	comparison
[truncated: 15 more rows]

[truncated: 1 more sheets: countmatrix]
