# Supplementary material for: Cis-regulatory architecture downstream of FLOWERING LOCUS T underlies quantitative control of flowering in Arabidopsis thaliana
Source: Genome Biol. 2026 Apr 6;27:124. doi: 10.1186/s13059-026-04064-4 (PMC13067676; doi:10.1186/s13059-026-04064-4)
Supplement: Supplementary file 3 — Additional file 3: Table S2. Merged peaks from two MOA-seq libraries. [file 13059_2026_4064_MOESM3_ESM.xlsx]

## Sheet: Sheet1
List	Description
e12_merged	merged peaks from two MOA-seq libraries prepared from biological replicates of e12 12-day-old seedlings
e14_merged	merged peaks from two MOA-seq libraries prepared from biological replicates of e14 12-day-old seedlings
e16_merged	merged peaks from two MOA-seq libraries prepared from biological replicates of e16 12-day-old seedlings
WT_merged	merged peaks from two MOA-seq libraries prepared from biological replicates of Col-0 12-day-old seedlings

## Sheet: e12_merged
Chr	start	end	placeholder	placeholder	placeholder	IDR score	placeholder	placeholder	score	placeholder	placeholder	R1 start	R1 end	R1 signal	R1 score	R2 start	R2 end	R2 signal	R2 score
Chr5	11887149	11887244	.	0	.	164.031	-1	-1	53	0	0	11887149	11887243	164.031	53	11887154	11887244	178.505	48
Chr4	3061174	3061316	.	0	.	155.689	-1	-1	88	0	0	3061179	3061315	155.689	83	3061174	3061316	158.723	88
Chr4	2960797	2960884	.	0	.	111.645	-1	-1	55	0	0	2960816	2960884	113.946	44	2960797	2960884	111.645	48
Chr5	11185036	11185133	.	0	.	107.157	-1	-1	54	0	0	11185036	11185133	107.157	55	11185036	11185133	123.547	54
Chr4	3054301	3054525	.	0	.	104.994	-1	-1	43	0	0	3054302	3054517	112.889	42	3054301	3054525	104.994	43
Chr5	3253112	3253269	.	0	.	100.63	-1	-1	81	0	0	3253112	3253267	107.262	81	3253112	3253269	100.63	81
Chr4	4005921	4006128	.	0	.	100.084	-1	-1	52	0	0	4005921	4006124	123.714	52	4005921	4006128	100.084	52
Chr2	3718101	3718366	.	0	.	92.4523	-1	-1	216	0	0	3718102	3718366	98.4801	215	3718101	3718366	92.4523	216
Chr5	12053581	12053675	.	0	.	82.152	-1	-1	44	0	0	12053587	12053667	86.523	38	12053581	12053675	82.152	44
Chr4	3953549	3953799	.	0	.	78.4383	-1	-1	44	0	0	3953549	3953799	78.4383	44	3953549	3953799	87.4051	44
Chr5	11916065	11916195	.	0	.	77.7173	-1	-1	50	0	0	11916068	11916184	77.7173	47	11916065	11916195	87.6531	50
Chr2	7190932	7191034	.	0	.	77.2221	-1	-1	43	0	0	7190932	7191032	89.5881	43	7190932	7191034	77.2221	43
Chr4	3966491	3966666	.	0	.	75.1879	-1	-1	68	0	0	3966499	3966661	75.1879	61	3966491	3966666	75.4476	68
Chr2	9685	10216	.	0	.	73.1312	-1	-1	311	0	0	9712	10216	73.1312	284	9685	10216	79.0337	311
Chr3	13641924	13642008	.	0	.	70.1785	-1	-1	41	0	0	13641929	13642007	80.8892	36	13641924	13642008	70.1785	41
Chr2	3622472	3622679	.	0	.	61.8222	-1	-1	162	0	0	3622472	3622679	61.8222	162	3622475	3622679	79.0574	159
Chr5	12046794	12046890	.	0	.	61.2971	-1	-1	44	0	0	12046795	12046890	67.0048	43	12046794	12046890	61.2971	44
Chr5	11893919	11893991	.	0	.	59.7428	-1	-1	40	0	0	11893920	11893991	69.2509	39	11893919	11893991	59.7428	41
Chr5	11795320	11795467	.	0	.	58.6922	-1	-1	80	0	0	11795320	11795466	59.6411	80	11795325	11795467	58.6922	76
Chr2	3606818	3607231	.	0	.	57.7648	-1	-1	306	0	0	3606818	3607231	57.7648	306	3606818	3607231	81.9796	306
Chr3	13814745	13814960	.	0	.	56.7886	-1	-1	46	0	0	13814746	13814959	56.7886	45	13814745	13814960	62.5831	46
Chr4	3985452	3985535	.	0	.	55.7177	-1	-1	42	0	0	3985452	3985534	55.7177	42	3985452	3985535	56.4508	43
Chr5	11754747	11754832	.	0	.	53.4525	-1	-1	42	0	0	11754748	11754832	58.2644	41	11754747	11754826	53.4525	42
Chr1	15083104	15083890	.	0	.	52.7979	-1	-1	661	0	0	15083105	15083886	54.6742	660	15083104	15083890	52.7979	661
Chr5	11709227	11709305	.	0	.	51.3448	-1	-1	38	0	0	11709227	11709305	53.5095	38	11709227	11709304	51.3448	38
Chr5	11651277	11651503	.	0	.	50.8713	-1	-1	43	0	0	11651279	11651410	52.2312	41	11651277	11651503	50.8713	43
Chr5	11823326	11823404	.	0	.	49.4236	-1	-1	36	0	0	11823326	11823404	49.4236	36	11823326	11823404	50.4043	36
Chr5	12886518	12886788	.	0	.	40.6532	-1	-1	121	0	0	12886519	12886788	40.6532	119	12886518	12886788	57.6767	123
Chr4	2922340	2922417	.	0	.	39.7704	-1	-1	37	0	0	2922340	2922417	39.7704	35	2922341	2922417	44.2059	38
Chr4	3983337	3983488	.	0	.	39.336	-1	-1	97	0	0	3983340	3983487	44.3322	94	3983337	3983488	39.336	97
Chr2	3366	3604	.	0	.	38.7622	-1	-1	177	0	0	3368	3598	43.2197	175	3366	3604	38.7622	177
Chr2	1860	1963	.	0	.	34.9653	-1	-1	51	0	0	1861	1963	36.5252	50	1860	1963	34.9653	51
Chr5	11667359	11667609	.	0	.	34.1023	-1	-1	184	0	0	11667360	11667609	35.6757	182	11667359	11667608	34.1023	186
Chr2	3663022	3663153	.	0	.	31.9497	-1	-1	56	0	0	3663022	3663153	31.9497	56	3663022	3663153	38.9523	57
Chr4	3035172	3035253	.	0	.	30.4623	-1	-1	42	0	0	3035172	3035253	32.6721	42	3035172	3035253	30.4623	43
Chr4	3998154	3998369	.	0	.	28.1635	-1	-1	106	0	0	3998154	3998367	28.1635	110	3998155	3998369	33.4784	101
Chr3	14194311	14194404	.	0	.	27.9507	-1	-1	42	0	0	14194315	14194403	27.9507	44	14194311	14194404	31.419	36
Chr4	3039619	3039873	.	0	.	27.6215	-1	-1	219	0	0	3039619	3039873	30.2555	219	3039621	3039873	27.6215	218
Chr1	15084435	15084528	.	0	.	27.0554	-1	-1	57	0	0	15084437	15084528	27.2099	55	15084435	15084528	27.0554	57
Chr5	11702985	11703078	.	0	.	26.8046	-1	-1	49	0	0	11702992	11703078	29.0994	42	11702985	11703078	26.8046	49
Chr5	11948329	11948399	.	0	.	26.7162	-1	-1	34	0	0	11948329	11948398	26.7162	34	11948329	11948399	30.6185	34
Chr5	11822036	11822157	.	0	.	26.6263	-1	-1	44	0	0	11822036	11822150	29.7844	44	11822036	11822157	26.6263	44
Chr5	11960791	11960899	.	0	.	25.8854	-1	-1	44	0	0	11960791	11960898	25.8854	44	11960791	11960899	31.2425	44
Chr3	14202288	14202400	.	0	.	25.8092	-1	-1	67	0	0	14202288	14202400	26.485	67	14202288	14202400	25.8092	67
Chr4	4011110	4011263	.	0	.	25.7766	-1	-1	42	0	0	4011112	4011263	27.7496	40	4011110	4011262	25.7766	42
Chr2	3279519	3279602	.	0	.	25.7176	-1	-1	40	0	0	3279519	3279601	25.7176	40	3279519	3279602	26.6146	41
Chr5	11727505	11727604	.	0	.	25.3187	-1	-1	55	0	0	11727510	11727604	25.3187	50	11727505	11727604	26.859	55
Chr3	14211235	14211323	.	0	.	25.2848	-1	-1	43	0	0	14211236	14211317	25.2848	42	14211235	14211323	28.9732	43
Chr4	3979391	3979474	.	0	.	24.688	-1	-1	41	0	0	3979391	3979474	25.2098	44	3979392	3979474	24.688	38
Chr5	11668769	11668861	.	0	.	24.4769	-1	-1	50	0	0	11668769	11668860	24.4769	50	11668785	11668861	26.7664	34
Chr5	11956604	11956701	.	0	.	24.3728	-1	-1	42	0	0	11956605	11956701	25.7972	40	11956604	11956700	24.3728	44
Chr5	13583740	13584193	.	0	.	24.2333	-1	-1	271	0	0	13583740	13584193	30.5949	272	13583745	13584183	24.2333	265
Chr2	2884	2971	.	0	.	24.1781	-1	-1	44	0	0	2884	2971	25.4623	44	2884	2971	24.1781	44
Chr3	14195569	14195794	.	0	.	22.9567	-1	-1	180	0	0	14195572	14195794	22.9567	177	14195569	14195794	26.1645	180
Chr2	3332261	3332446	.	0	.	22.6661	-1	-1	145	0	0	3332262	3332446	24.4744	144	3332261	3332446	22.6661	145
Chr2	2594	2707	.	0	.	22.4179	-1	-1	68	0	0	2594	2705	22.4179	68	2594	2707	27.6565	69
Chr3	13669551	13669699	.	0	.	21.6798	-1	-1	103	0	0	13669551	13669693	21.6798	103	13669552	13669699	23.3111	102
Chr5	12062598	12062904	.	0	.	21.6596	-1	-1	266	0	0	12062599	12062903	24.2443	263	12062598	12062904	21.6596	269
Chr2	3324489	3324668	.	0	.	21.3968	-1	-1	42	0	0	3324489	3324663	23.402	43	3324489	3324668	21.3968	42
Chr5	11754561	11754648	.	0	.	21.0136	-1	-1	44	0	0	11754562	11754642	21.0136	43	11754561	11754648	25.778	44
Chr5	11950902	11951029	.	0	.	20.9996	-1	-1	38	0	0	11950902	11951012	20.9996	38	11950902	11951029	24.7119	39
Chr2	3438613	3438721	.	0	.	20.6147	-1	-1	45	0	0	3438614	3438714	25.4426	44	3438613	3438721	20.6147	45
Chr5	11788867	11788994	.	0	.	20.493	-1	-1	92	0	0	11788870	11788993	20.493	89	11788867	11788994	20.5329	92
ChrM	305396	305718	.	0	.	20.3578	-1	-1	279	0	0	305396	305718	23.8796	279	305396	305718	20.3578	279
Chr4	3969097	3969273	.	0	.	20.0954	-1	-1	119	0	0	3969097	3969273	20.0954	119	3969102	3969273	21.8886	114
Chr3	13643164	13643221	.	0	.	19.9493	-1	-1	14	0	0	13643164	13643221	24.4465	14	13643164	13643218	19.9493	14
Chr2	3501403	3501507	.	0	.	19.6691	-1	-1	61	0	0	3501403	3501506	20.493	61	3501403	3501507	19.6691	61
Chr3	14225085	14225195	.	0	.	19.6102	-1	-1	44	0	0	14225087	14225195	19.6102	42	14225085	14225189	23.9998	44
Chr3	14201017	14201121	.	0	.	19.5174	-1	-1	43	0	0	14201017	14201119	19.5174	43	14201018	14201121	20.2201	42
Chr5	12047698	12047839	.	0	.	19.3896	-1	-1	42	0	0	12047698	12047839	19.9919	42	12047698	12047839	19.3896	43
Chr5	11901267	11901323	.	0	.	19.2956	-1	-1	14	0	0	11901267	11901323	19.4221	14	11901267	11901323	19.2956	14
Chr3	13838919	13839016	.	0	.	19.1326	-1	-1	43	0	0	13838920	13839016	19.1326	42	13838919	13839016	23.3695	43
Chr5	11705276	11705438	.	0	.	19.0692	-1	-1	49	0	0	11705279	11705437	19.0692	46	11705276	11705438	19.4581	49
Chr3	14198125	14198226	.	0	.	19.032	-1	-1	57	0	0	14198126	14198225	19.032	56	14198125	14198226	19.2475	57
Chr2	3461057	3461139	.	0	.	18.8754	-1	-1	41	0	0	3461057	3461138	19.1905	38	3461057	3461139	18.8754	44
Chr5	11964665	11964745	.	0	.	18.8372	-1	-1	60	0	0	11964665	11964745	19.2074	58	11964687	11964745	18.8372	40
Chr5	12045798	12045960	.	0	.	18.8067	-1	-1	41	0	0	12045802	12045955	18.8067	37	12045798	12045960	19.2966	41
Chr2	3464453	3464545	.	0	.	18.6536	-1	-1	39	0	0	3464453	3464537	18.7274	40	3464453	3464545	18.6536	39
ChrM	253061	253148	.	0	.	18.5018	-1	-1	42	0	0	253061	253142	19.0747	42	253061	253148	18.5018	42
ChrM	103613	103706	.	0	.	18.3267	-1	-1	43	0	0	103613	103706	27.2806	42	103613	103698	18.3267	44
ChrM	75810	75895	.	0	.	18.1775	-1	-1	42	0	0	75811	75893	18.1775	41	75810	75895	21.4901	42
Chr4	3965592	3965767	.	0	.	18.14	-1	-1	130	0	0	3965592	3965767	18.14	130	3965592	3965767	18.4223	130
Chr5	11683012	11683146	.	0	.	18.1196	-1	-1	58	0	0	11683014	11683137	18.1196	56	11683012	11683146	21.4434	58
Chr2	3376800	3377154	.	0	.	18.0906	-1	-1	285	0	0	3376802	3377154	18.0906	283	3376800	3377154	18.5952	286
Chr4	3987473	3987580	.	0	.	18.081	-1	-1	42	0	0	3987473	3987578	18.081	42	3987473	3987580	20.5753	42
Chr5	11754031	11754131	.	0	.	17.9648	-1	-1	47	0	0	11754031	11754131	18.0677	47	11754031	11754126	17.9648	47
Chr3	13853886	13853978	.	0	.	17.9169	-1	-1	50	0	0	13853889	13853977	17.9169	47	13853886	13853978	20.6263	50
Chr1	2212364	2212809	.	0	.	17.891	-1	-1	307	0	0	2212364	2212799	18.4399	307	2212371	2212809	17.891	300
Chr3	14201445	14201748	.	0	.	17.872	-1	-1	181	0	0	14201445	14201748	20.6172	193	14201461	14201748	17.872	154
Chr4	3042198	3042291	.	0	.	17.8456	-1	-1	42	0	0	3042199	3042290	18.4073	41	3042198	3042291	17.8456	42
ChrM	66301	66386	.	0	.	17.8131	-1	-1	41	0	0	66301	66386	19.1037	41	66301	66385	17.8131	41
ChrM	160573	160652	.	0	.	17.7197	-1	-1	31	0	0	160573	160648	21.1588	28	160573	160652	17.7197	34
Chr3	13709752	13709866	.	0	.	17.7143	-1	-1	53	0	0	13709753	13709866	17.7143	65	13709752	13709866	21.0699	41
ChrM	309631	309716	.	0	.	17.638	-1	-1	43	0	0	309638	309712	17.8012	36	309631	309716	17.638	43
Chr3	14196502	14196645	.	0	.	17.516	-1	-1	54	0	0	14196502	14196643	19.4137	54	14196502	14196645	17.516	54
Chr2	3362972	3363059	.	0	.	17.4683	-1	-1	43	0	0	3362979	3363058	17.4683	37	3362972	3363059	17.5563	43
Chr2	3616952	3617034	.	0	.	17.4148	-1	-1	42	0	0	3616952	3617034	18.8133	42	3616952	3617034	17.4148	42
Chr1	15587517	15587581	.	0	.	17.3345	-1	-1	33	0	0	15587519	15587581	20.1747	31	15587517	15587581	17.3345	33
Chr5	12886330	12886462	.	0	.	17.2223	-1	-1	89	0	0	12886332	12886462	17.2223	87	12886330	12886462	18.7119	89
Chr5	12053869	12053943	.	0	.	17.0613	-1	-1	34	0	0	12053869	12053942	18.3313	34	12053869	12053943	17.0613	34
Chr2	3406374	3406561	.	0	.	16.9727	-1	-1	40	0	0	3406374	3406561	19.0603	40	3406375	3406560	16.9727	39
Chr1	14509747	14509836	.	0	.	16.8894	-1	-1	41	0	0	14509753	14509831	16.8894	35	14509747	14509836	21.3851	41
ChrM	150310	150388	.	0	.	16.8559	-1	-1	40	0	0	150310	150387	19.1616	36	150310	150388	16.8559	44
Chr5	11660229	11660621	.	0	.	16.8442	-1	-1	178	0	0	11660241	11660620	16.8605	167	11660229	11660621	16.8442	178
Chr3	13591588	13592153	.	0	.	16.8312	-1	-1	405	0	0	13591588	13592153	16.8312	85	13591588	13592151	48.7972	401
Chr1	11752000	11752266	.	0	.	16.8173	-1	-1	88	0	0	11752000	11752266	17.3495	89	11752000	11752255	16.8173	88
Chr2	3487533	3487621	.	0	.	16.703	-1	-1	43	0	0	3487537	3487620	16.703	39	3487533	3487621	17.0296	43
Chr4	3950988	3951088	.	0	.	16.653	-1	-1	56	0	0	3950989	3951088	18.226	55	3950988	3951088	16.653	56
Chr2	3459213	3459316	.	0	.	16.6458	-1	-1	55	0	0	3459213	3459311	18.8432	55	3459215	3459316	16.6458	53
Chr1	9486408	9486947	.	0	.	16.5881	-1	-1	371	0	0	9486408	9486831	16.5881	372	9486408	9486947	16.834	371
Chr2	3408830	3408931	.	0	.	16.4941	-1	-1	57	0	0	3408831	3408931	18.0183	56	3408830	3408931	16.4941	58
Chr2	3272099	3272221	.	0	.	16.4842	-1	-1	49	0	0	3272104	3272221	16.4842	44	3272099	3272221	16.8676	50
ChrM	58862	58958	.	0	.	16.459	-1	-1	49	0	0	58862	58956	16.9762	41	58864	58958	16.459	56
ChrM	325751	325847	.	0	.	16.459	-1	-1	57	0	0	325751	325847	17.8735	58	325754	325846	16.459	54
Chr2	1462873	1463288	.	0	.	16.389	-1	-1	356	0	0	1462873	1463288	17.6564	357	1462882	1463287	16.389	347
Chr2	3605738	3606168	.	0	.	16.2064	-1	-1	162	0	0	3605745	3606168	18.4569	155	3605738	3606168	16.2064	162
Chr2	3501829	3501934	.	0	.	16.2022	-1	-1	62	0	0	3501829	3501934	17.6275	63	3501829	3501934	16.2022	62
Chr4	11807162	11807768	.	0	.	16.0243	-1	-1	485	0	0	11807162	11807768	16.6983	485	11807162	11807768	16.0243	486
Chr2	3664102	3664421	.	0	.	15.9989	-1	-1	96	0	0	3664103	3664420	16.7966	95	3664102	3664421	15.9989	96
Chr4	4011608	4011706	.	0	.	15.9274	-1	-1	43	0	0	4011614	4011706	15.9274	37	4011608	4011706	17.6436	43
Chr4	16234150	16234580	.	0	.	15.8637	-1	-1	140	0	0	16234150	16234411	20.1602	140	16234152	16234580	15.8637	138
ChrM	297520	297903	.	0	.	15.7937	-1	-1	176	0	0	297532	297887	16.325	296	297520	297903	15.7937	44
Chr3	9652881	9653077	.	0	.	15.7703	-1	-1	155	0	0	9652881	9653073	17.1644	155	9652882	9653077	15.7703	154
Chr2	3364667	3364841	.	0	.	15.6303	-1	-1	43	0	0	3364667	3364841	15.6303	43	3364667	3364841	16.5641	43
Chr4	7128108	7128424	.	0	.	15.5369	-1	-1	151	0	0	7128108	7128324	18.5827	151	7128109	7128424	15.5369	151
Chr5	11958833	11958897	.	0	.	15.5219	-1	-1	32	0	0	11958833	11958897	16.9474	34	11958833	11958893	15.5219	30
Chr5	11735185	11735280	.	0	.	15.4434	-1	-1	44	0	0	11735185	11735280	16.3345	44	11735185	11735280	15.4434	44
Chr4	4009754	4009858	.	0	.	15.4195	-1	-1	56	0	0	4009758	4009855	15.4195	52	4009754	4009858	18.581	56
Chr5	11963210	11963452	.	0	.	15.4106	-1	-1	209	0	0	11963210	11963451	20.8526	208	11963210	11963452	15.4106	55
Chr2	3307351	3307445	.	0	.	15.3987	-1	-1	44	0	0	3307352	3307445	15.3987	44	3307351	3307445	15.6069	44
Chr2	3500078	3500155	.	0	.	15.3648	-1	-1	37	0	0	3500078	3500155	15.3648	38	3500078	3500155	16.1385	37
ChrM	68093	68186	.	0	.	15.3553	-1	-1	44	0	0	68094	68186	15.3553	39	68093	68186	15.852	48
Chr3	4833532	4834085	.	0	.	15.2837	-1	-1	223	0	0	4833532	4833929	16.5609	224	4833537	4834085	15.2837	218
ChrM	269407	269499	.	0	.	15.283	-1	-1	47	0	0	269411	269499	15.283	43	269407	269499	16.5174	47
Chr2	3377224	3377360	.	0	.	15.2217	-1	-1	91	0	0	3377224	3377359	15.4566	91	3377224	3377360	15.2217	91
Chr3	13597454	13597547	.	0	.	15.1983	-1	-1	40	0	0	13597454	13597547	18.3801	41	13597454	13597547	15.1983	40
Chr5	11786979	11787094	.	0	.	15.14	-1	-1	41	0	0	11786979	11787084	15.8474	42	11786980	11787094	15.14	39
ChrM	92152	92503	.	0	.	15.0803	-1	-1	131	0	0	92152	92484	15.0803	205	92152	92503	16.0855	57
Chr3	14202746	14202873	.	0	.	15.0587	-1	-1	57	0	0	14202759	14202871	15.0587	44	14202746	14202873	16.3547	57
Chr4	1862617	1862933	.	0	.	15.0583	-1	-1	117	0	0	1862617	1862835	15.2395	117	1862620	1862933	15.0583	114
Chr4	9739345	9739745	.	0	.	15.0166	-1	-1	188	0	0	9739426	9739736	15.5054	108	9739345	9739745	15.0166	187
Chr2	3365496	3365727	.	0	.	14.9356	-1	-1	155	0	0	3365497	3365725	14.9356	123	3365496	3365727	15.7353	187
ChrM	110735	110826	.	0	.	14.9211	-1	-1	49	0	0	110735	110825	14.9211	49	110737	110826	18.5135	48
Chr2	3438301	3438394	.	0	.	14.8948	-1	-1	49	0	0	3438301	3438394	16.4263	49	3438303	3438394	14.8948	47
Chr3	1601417	1601648	.	0	.	14.8931	-1	-1	94	0	0	1601417	1601644	16.1152	102	1601418	1601648	14.8931	86
Chr2	3312649	3312770	.	0	.	14.8888	-1	-1	58	0	0	3312651	3312770	16.3256	57	3312649	3312770	14.8888	57
Chr2	3617194	3617297	.	0	.	14.8385	-1	-1	59	0	0	3617197	3617297	14.8404	56	3617194	3617296	14.8385	59
ChrM	308148	308258	.	0	.	14.8054	-1	-1	64	0	0	308160	308256	14.8054	52	308148	308258	15.1283	65
Chr5	9096294	9096618	.	0	.	14.7081	-1	-1	163	0	0	9096294	9096618	17.1788	164	9096294	9096547	14.7081	163
Chr2	3278710	3278868	.	0	.	14.6606	-1	-1	59	0	0	3278712	3278868	14.6606	57	3278710	3278863	19.5641	60
Chr1	26076158	26076551	.	0	.	14.5883	-1	-1	161	0	0	26076166	26076546	14.5883	150	26076158	26076551	15.14	164
Chr3	2771919	2772104	.	0	.	14.5659	-1	-1	103	0	0	2771919	2772063	14.5659	104	2771920	2772104	15.1009	102
Chr2	3325072	3325185	.	0	.	14.5304	-1	-1	63	0	0	3325075	3325184	14.5304	60	3325072	3325185	14.533	63
Chr5	4508370	4508552	.	0	.	14.5213	-1	-1	41	0	0	4508372	4508552	14.8488	40	4508370	4508549	14.5213	41
Chr1	7366517	7366802	.	0	.	14.4382	-1	-1	201	0	0	7366517	7366802	16.2067	196	7366518	7366800	14.4382	205
Chr1	18521611	18522169	.	0	.	14.2412	-1	-1	390	0	0	18521612	18522169	16.5584	389	18521611	18522161	14.2412	390
Chr5	11710207	11710276	.	0	.	14.1971	-1	-1	39	0	0	11710207	11710271	18.0993	35	11710208	11710276	14.1971	43
Chr3	8725897	8726235	.	0	.	14.1945	-1	-1	113	0	0	8725897	8726229	18.7419	113	8725905	8726235	14.1945	105
Chr3	7412052	7412386	.	0	.	14.189	-1	-1	197	0	0	7412052	7412323	14.189	197	7412078	7412386	15.7814	171
Chr2	3400179	3400419	.	0	.	14.1828	-1	-1	203	0	0	3400179	3400417	16.0355	201	3400179	3400419	14.1828	205
Chr2	13712841	13713133	.	0	.	14.1711	-1	-1	124	0	0	13712860	13713133	14.9356	106	13712841	13713130	14.1711	124
ChrM	65714	65801	.	0	.	14.1541	-1	-1	43	0	0	65714	65801	14.1541	43	65714	65801	14.9065	43
ChrM	100826	100920	.	0	.	14.1541	-1	-1	38	0	0	100827	100920	14.1541	38	100826	100920	14.5797	38
Chr5	25431427	25431738	.	0	.	14.1173	-1	-1	40	0	0	25431427	25431738	15.0064	41	25431427	25431738	14.1173	40
Chr1	15437031	15437960	.	0	.	14.1107	-1	-1	328	0	0	15437038	15437957	14.1107	321	15437031	15437960	20.638	328
Chr2	3280544	3280626	.	0	.	14.1107	-1	-1	44	0	0	3280545	3280624	14.1107	43	3280544	3280626	16.2956	44
Chr2	3412671	3412852	.	0	.	14.1011	-1	-1	111	0	0	3412673	3412851	15.804	109	3412671	3412852	14.1011	111
Chr3	13598632	13598719	.	0	.	14.0894	-1	-1	44	0	0	13598635	13598719	14.3422	43	13598632	13598719	14.0894	42
Chr1	15587276	15587422	.	0	.	13.996	-1	-1	98	0	0	15587282	15587410	14.8777	88	15587276	15587422	13.996	102
ChrM	71691	71775	.	0	.	13.926	-1	-1	41	0	0	71691	71775	14.8633	40	71697	71775	13.926	37
Chr1	27463710	27464029	.	0	.	13.8829	-1	-1	87	0	0	27463710	27464023	15.6285	87	27463711	27464029	13.8829	86
Chr2	3485108	3485200	.	0	.	13.8771	-1	-1	44	0	0	3485109	3485200	16.4519	43	3485108	3485196	13.8771	44
Chr1	25724281	25725407	.	0	.	13.8702	-1	-1	704	0	0	25724281	25725407	13.8702	705	25724361	25725385	13.9706	624
Chr5	957339	957790	.	0	.	13.8653	-1	-1	263	0	0	957339	957788	14.5659	263	957352	957790	13.8653	250
Chr2	3616729	3616904	.	0	.	13.8447	-1	-1	41	0	0	3616729	3616904	14.9444	41	3616729	3616904	13.8447	41
Chr5	7300696	7300940	.	0	.	13.8339	-1	-1	200	0	0	7300696	7300936	15.8192	200	7300726	7300940	13.8339	171
Chr5	19818876	19819385	.	0	.	13.8326	-1	-1	408	0	0	19818876	19819385	14.5084	408	19818893	19819385	13.8326	391
Chr5	11704105	11704379	.	0	.	13.7955	-1	-1	52	0	0	11704107	11704379	13.9659	50	11704105	11704379	13.7955	52
Chr5	4392929	4393431	.	0	.	13.7859	-1	-1	114	0	0	4392939	4393431	15.9682	104	4392929	4393423	13.7859	114
Chr2	3497190	3497333	.	0	.	13.7711	-1	-1	42	0	0	3497190	3497328	14.4856	42	3497190	3497333	13.7711	42
Chr2	3447403	3447515	.	0	.	13.7626	-1	-1	49	0	0	3447409	3447515	13.9081	45	3447403	3447515	13.7626	48
Chr2	3342181	3342275	.	0	.	13.7509	-1	-1	42	0	0	3342186	3342274	14.1107	37	3342181	3342275	13.7509	42
Chr2	3293357	3293444	.	0	.	13.662	-1	-1	46	0	0	3293359	3293443	13.662	44	3293357	3293444	13.7626	46
Chr4	9119553	9120381	.	0	.	13.6575	-1	-1	329	0	0	9119554	9120380	17.4972	323	9119553	9120381	13.6575	335
Chr2	3313213	3313519	.	0	.	13.6197	-1	-1	221	0	0	3313214	3313519	13.6197	220	3313213	3313519	13.6761	221
Chr3	14208067	14208654	.	0	.	13.6038	-1	-1	250	0	0	14208067	14208654	13.9871	250	14208090	14208653	13.6038	227
Chr5	11726055	11726334	.	0	.	13.576	-1	-1	238	0	0	11726055	11726334	13.576	238	11726058	11726334	15.1836	235
Chr2	3359085	3359171	.	0	.	13.5758	-1	-1	42	0	0	3359085	3359168	15.0948	42	3359085	3359171	13.5758	43
Chr3	13845774	13845903	.	0	.	13.5752	-1	-1	53	0	0	13845775	13845903	13.5752	52	13845774	13845901	16.3657	54
Chr2	3478181	3478412	.	0	.	13.5174	-1	-1	38	0	0	3478181	3478412	13.7199	38	3478181	3478412	13.5174	38
Chr2	3460289	3460488	.	0	.	13.5028	-1	-1	52	0	0	3460298	3460487	13.5028	43	3460289	3460488	14.031	52
Chr5	5115047	5115510	.	0	.	13.4591	-1	-1	233	0	0	5115047	5115510	17.5986	239	5115064	5115510	13.4591	211
Chr2	3463797	3463880	.	0	.	13.4357	-1	-1	40	0	0	3463798	3463879	13.4594	39	3463797	3463880	13.4357	40
Chr4	6557082	6557264	.	0	.	13.4007	-1	-1	121	0	0	6557082	6557257	14.3133	123	6557130	6557264	13.4007	71
Chr3	13590598	13590688	.	0	.	13.3829	-1	-1	44	0	0	13590599	13590688	13.3829	43	13590598	13590688	14.2927	45
Chr2	3281681	3281785	.	0	.	13.3423	-1	-1	46	0	0	3281681	3281785	14.2554	49	3281681	3281785	13.3423	43
Chr1	17218835	17219167	.	0	.	13.3332	-1	-1	290	0	0	17218835	17219167	13.4674	290	17218841	17219167	13.3332	284
ChrM	258148	258264	.	0	.	13.3147	-1	-1	42	0	0	258148	258255	13.3147	42	258148	258264	16.6808	42
Chr2	3440350	3440435	.	0	.	13.2606	-1	-1	40	0	0	3440350	3440435	16.2092	40	3440354	3440435	13.2606	36
Chr4	9697998	9698299	.	0	.	13.2306	-1	-1	206	0	0	9697998	9698299	13.6608	209	9697998	9698299	13.2306	203
Chr2	3616006	3616131	.	0	.	13.2075	-1	-1	44	0	0	3616006	3616131	13.762	44	3616006	3616130	13.2075	44
Chr4	13231851	13232258	.	0	.	13.205	-1	-1	210	0	0	13231852	13232257	15.3141	209	13231851	13232258	13.205	210
Chr4	17476631	17477283	.	0	.	13.1925	-1	-1	299	0	0	17476631	17477283	15.0777	300	17476682	17477280	13.1925	247
Chr3	13788858	13788926	.	0	.	13.1672	-1	-1	36	0	0	13788860	13788926	13.2713	34	13788858	13788925	13.1672	36
Chr2	12775964	12776581	.	0	.	13.1529	-1	-1	245	0	0	12775968	12776581	13.1529	234	12775964	12776573	14.5461	253
Chr2	3495332	3495455	.	0	.	13.1231	-1	-1	87	0	0	3495332	3495455	13.1231	85	3495334	3495455	13.3216	88
Chr2	3314474	3315080	.	0	.	13.1206	-1	-1	426	0	0	3314474	3315077	13.2368	427	3314474	3315080	13.1206	426
Chr1	18264904	18265048	.	0	.	13.1089	-1	-1	38	0	0	18264904	18265026	19.8563	42	18264904	18265048	13.1089	35
Chr2	3377972	3378403	.	0	.	13.0738	-1	-1	184	0	0	3377973	3378403	13.7199	181	3377972	3378403	13.0738	187
Chr2	3397293	3397379	.	0	.	13.0542	-1	-1	46	0	0	3397293	3397378	13.0542	41	3397296	3397379	13.5174	49
Chr5	9987621	9988089	.	0	.	12.9688	-1	-1	395	0	0	9987621	9988089	14.5159	395	9987621	9988070	12.9688	395
Chr1	24928763	24929146	.	0	.	12.9483	-1	-1	116	0	0	24928772	24929129	13.858	107	24928763	24929146	12.9483	117
Chr2	4130355	4130523	.	0	.	12.9384	-1	-1	123	0	0	4130355	4130523	12.9384	123	4130355	4130523	14.5913	123
Chr2	5692990	5693166	.	0	.	12.8988	-1	-1	41	0	0	5692991	5693161	15.1382	40	5692990	5693166	12.8988	41
Chr1	9495377	9495636	.	0	.	12.8679	-1	-1	143	0	0	9495380	9495628	14.3529	139	9495377	9495636	12.8679	144
Chr5	15464929	15465269	.	0	.	12.8637	-1	-1	168	0	0	15464980	15465268	15.1093	117	15464929	15465269	12.8637	169
Chr1	8689545	8689924	.	0	.	12.8633	-1	-1	259	0	0	8689595	8689921	12.8633	209	8689545	8689924	15.8849	259
Chr4	17842302	17842648	.	0	.	12.8404	-1	-1	227	0	0	17842373	17842647	15.4566	156	17842302	17842648	12.8404	227
Chr5	19661028	19661330	.	0	.	12.8404	-1	-1	215	0	0	19661028	19661330	14.1107	216	19661029	19661325	12.8404	214
ChrM	143217	143313	.	0	.	12.8287	-1	-1	38	0	0	143218	143311	13.5897	37	143217	143313	12.8287	38
Chr1	20629600	20629808	.	0	.	12.817	-1	-1	65	0	0	20629600	20629796	14.7475	66	20629606	20629808	12.817	59
Chr3	1347385	1347728	.	0	.	12.817	-1	-1	197	0	0	1347385	1347728	16.6942	197	1347389	1347728	12.817	193
ChrM	62120	62209	.	0	.	12.7792	-1	-1	49	0	0	62120	62209	12.7792	50	62127	62209	14.0544	41
Chr3	5045408	5045714	.	0	.	12.7399	-1	-1	97	0	0	5045417	5045664	14.3742	87	5045408	5045714	12.7399	98
ChrM	322054	322164	.	0	.	12.7358	-1	-1	67	0	0	322060	322164	12.7358	61	322054	322164	13.1439	67
ChrM	276723	276815	.	0	.	12.7353	-1	-1	50	0	0	276730	276814	12.9963	43	276723	276815	12.7353	50
Chr5	17593231	17593754	.	0	.	12.6886	-1	-1	382	0	0	17593231	17593731	16.3684	382	17593251	17593754	12.6886	362
Chr4	2507877	2508252	.	0	.	12.677	-1	-1	34	0	0	2507878	2508252	13.4015	33	2507877	2508241	12.677	34
Chr3	5599022	5599464	.	0	.	12.6762	-1	-1	173	0	0	5599030	5599464	15.1304	165	5599022	5599440	12.6762	173
Chr3	13835189	13835298	.	0	.	12.6653	-1	-1	69	0	0	13835190	13835298	13.7344	67	13835189	13835295	12.6653	71
Chr5	24712934	24713512	.	0	.	12.6614	-1	-1	217	0	0	24712934	24713512	13.9902	217	24712934	24713381	12.6614	217
Chr2	3496081	3496181	.	0	.	12.6548	-1	-1	45	0	0	3496087	3496180	12.6548	48	3496081	3496181	17.2625	36
Chr4	4009427	4009521	.	0	.	12.6261	-1	-1	47	0	0	4009434	4009519	12.6261	44	4009427	4009521	14.9834	43
Chr5	21577862	21578006	.	0	.	12.6075	-1	-1	112	0	0	21577863	21578005	12.9035	110	21577862	21578006	12.6075	113
Chr5	15438145	15438420	.	0	.	12.5836	-1	-1	103	0	0	15438145	15438417	15.7895	103	15438145	15438420	12.5836	104
Chr4	3968311	3968409	.	0	.	12.5629	-1	-1	40	0	0	3968315	3968407	12.5629	36	3968311	3968409	15.9109	40
Chr2	5556465	5556649	.	0	.	12.5486	-1	-1	68	0	0	5556465	5556649	16.6578	68	5556471	5556643	12.5486	62
Chr4	16507605	16507751	.	0	.	12.5486	-1	-1	42	0	0	16507605	16507713	15.4825	42	16507606	16507751	12.5486	41
Chr5	11755448	11755565	.	0	.	12.5386	-1	-1	74	0	0	11755448	11755564	15.3483	74	11755448	11755565	12.5386	74
Chr1	25660796	25661114	.	0	.	12.5244	-1	-1	134	0	0	25660875	25661114	14.6724	55	25660796	25661111	12.5244	134
Chr3	7920334	7920887	.	0	.	12.5123	-1	-1	217	0	0	7920341	7920800	13.4415	211	7920334	7920887	12.5123	217
Chr2	3469316	3469416	.	0	.	12.5019	-1	-1	44	0	0	3469316	3469413	13.1844	44	3469316	3469416	12.5019	44
Chr2	3393369	3393521	.	0	.	12.4902	-1	-1	108	0	0	3393370	3393521	13.0831	107	3393369	3393521	12.4902	108
Chr2	3486496	3486705	.	0	.	12.4875	-1	-1	100	0	0	3486496	3486702	13.0024	100	3486496	3486705	12.4875	100
Chr5	11735959	11736028	.	0	.	12.3964	-1	-1	39	0	0	11735963	11736028	13.0497	35	11735959	11736027	12.3964	39
Chr1	17918267	17918472	.	0	.	12.3837	-1	-1	162	0	0	17918277	17918472	12.3837	152	17918267	17918468	12.409	162
Chr5	16654245	16654993	.	0	.	12.3754	-1	-1	633	0	0	16654384	16654993	16.2264	495	16654245	16654992	12.3754	633
Chr1	29716404	29716697	.	0	.	12.3618	-1	-1	89	0	0	29716404	29716689	14.5613	89	29716404	29716697	12.3618	89
Chr5	11787168	11787229	.	0	.	12.3595	-1	-1	29	0	0	11787168	11787229	12.3595	31	11787168	11787229	13.2723	27
Chr2	3283448	3283666	.	0	.	12.3501	-1	-1	178	0	0	3283455	3283666	14.2554	170	3283448	3283665	12.3501	179
Chr3	3513039	3513281	.	0	.	12.3339	-1	-1	88	0	0	3513039	3513270	12.3339	89	3513046	3513281	13.4093	81
Chr2	3295461	3295543	.	0	.	12.3268	-1	-1	39	0	0	3295461	3295542	12.345	39	3295461	3295543	12.3268	39
Chr4	3978052	3978180	.	0	.	12.326	-1	-1	72	0	0	3978053	3978177	12.565	71	3978052	3978180	12.326	72
Chr3	20032938	20033246	.	0	.	12.2801	-1	-1	167	0	0	20032954	20033239	14.3339	151	20032938	20033246	12.2801	167
Chr1	3079417	3079883	.	0	.	12.2371	-1	-1	257	0	0	3079451	3079883	12.7372	223	3079417	3079850	12.2371	258
Chr2	3321963	3322065	.	0	.	12.2293	-1	-1	44	0	0	3321963	3322052	12.2293	44	3321963	3322065	14.6497	44
Chr3	302031	302432	.	0	.	12.2097	-1	-1	257	0	0	302031	302383	12.2097	259	302042	302432	13.0505	245
Chr4	17363052	17363372	.	0	.	12.1959	-1	-1	280	0	0	17363055	17363372	13.5836	276	17363052	17363372	12.1959	281
Chr5	14273149	14273446	.	0	.	12.1714	-1	-1	135	0	0	14273156	14273446	12.1714	131	14273149	14273445	12.5602	133
Chr5	25587531	25588175	.	0	.	12.1424	-1	-1	294	0	0	25587531	25588175	12.1424	294	25587596	25588173	13.2606	229
ChrM	78557	78681	.	0	.	12.1135	-1	-1	49	0	0	78557	78681	12.1135	56	78557	78680	13.3307	42
Chr2	14179091	14179456	.	0	.	12.1058	-1	-1	157	0	0	14179091	14179456	12.8433	157	14179130	14179456	12.1058	118
Chr2	5542496	5543131	.	0	.	12.0946	-1	-1	90	0	0	5542498	5543131	14.6241	89	5542496	5543131	12.0946	90
Chr5	11873337	11873453	.	0	.	12.07	-1	-1	41	0	0	11873337	11873452	14.1107	41	11873337	11873453	12.07	41
Chr5	20200238	20200847	.	0	.	12.0592	-1	-1	121	0	0	20200243	20200847	12.0592	116	20200238	20200847	12.5477	121
ChrM	72546	72643	.	0	.	12.0466	-1	-1	43	0	0	72546	72643	12.866	43	72547	72643	12.0466	43
Chr1	1349637	1350227	.	0	.	11.9999	-1	-1	390	0	0	1349748	1350227	12.62	281	1349637	1350225	11.9999	388
Chr1	15297954	15298086	.	0	.	11.9977	-1	-1	57	0	0	15297961	15298085	11.9977	48	15297954	15298086	12.3618	59
Chr1	5673491	5673824	.	0	.	11.9883	-1	-1	235	0	0	5673564	5673824	15.1093	161	5673491	5673810	11.9883	236
Chr1	22051184	22051320	.	0	.	11.9688	-1	-1	39	0	0	22051184	22051320	11.9688	39	22051184	22051315	14.2412	40
Chr3	13713349	13713457	.	0	.	11.9253	-1	-1	48	0	0	13713350	13713442	11.9253	48	13713349	13713457	12.4202	48
ChrM	269075	269227	.	0	.	11.9182	-1	-1	93	0	0	269087	269226	12.5621	81	269075	269227	11.9182	93
Chr5	16256727	16257022	.	0	.	11.9065	-1	-1	213	0	0	16256727	16256973	18.0038	210	16256727	16257022	11.9065	217
Chr2	3260357	3260439	.	0	.	11.8964	-1	-1	39	0	0	3260357	3260438	11.8964	39	3260357	3260439	13.0505	39
Chr2	18031190	18031481	.	0	.	11.8964	-1	-1	118	0	0	18031191	18031479	11.8964	117	18031190	18031481	12.0583	118
Chr5	11702239	11702599	.	0	.	11.8843	-1	-1	93	0	0	11702242	11702599	12.5287	91	11702239	11702598	11.8843	93
ChrM	141248	141338	.	0	.	11.8715	-1	-1	44	0	0	141248	141336	13.4305	44	141248	141338	11.8715	44
Chr5	25497704	25498040	.	0	.	11.8674	-1	-1	111	0	0	25497704	25498031	11.8674	111	25497715	25498040	12.0933	100
Chr4	11745008	11745262	.	0	.	11.8514	-1	-1	41	0	0	11745008	11745262	12.752	42	11745011	11745221	11.8514	38
Chr2	13222448	13222825	.	0	.	11.8375	-1	-1	97	0	0	13222448	13222825	11.8375	97	13222450	13222823	12.8404	95
Chr2	3291951	3292044	.	0	.	11.7781	-1	-1	51	0	0	3291951	3292044	12.7503	51	3291951	3292044	11.7781	51
Chr3	754112	754401	.	0	.	11.7665	-1	-1	119	0	0	754112	754287	14.6317	119	754113	754401	11.7665	119
Chr5	11796618	11796712	.	0	.	11.7661	-1	-1	49	0	0	11796620	11796711	11.7661	47	11796618	11796712	17.638	49
Chr5	11709052	11709172	.	0	.	11.7575	-1	-1	42	0	0	11709053	11709171	11.7575	41	11709052	11709172	11.8396	42
Chr5	12052526	12052594	.	0	.	11.7574	-1	-1	30	0	0	12052528	12052594	13	29	12052526	12052594	11.7574	30
Chr5	1308955	1309204	.	0	.	11.7431	-1	-1	186	0	0	1308958	1309195	17.173	181	1308955	1309204	11.7431	188
Chr2	916834	917335	.	0	.	11.7081	-1	-1	313	0	0	916895	917335	14.979	253	916834	917335	11.7081	313
Chr2	19697638	19697744	.	0	.	11.6848	-1	-1	44	0	0	19697638	19697740	13.3581	44	19697639	19697744	11.6848	44
ChrM	297952	298296	.	0	.	11.6731	-1	-1	208	0	0	297952	298296	11.9688	206	297954	298289	11.6731	208
ChrM	107458	107558	.	0	.	11.6648	-1	-1	57	0	0	107458	107557	11.6648	57	107458	107558	12.1517	57
Chr4	3054775	3054848	.	0	.	11.6602	-1	-1	33	0	0	3054776	3054848	11.6602	32	3054775	3054847	11.7453	33
Chr2	16198475	16198700	.	0	.	11.6555	-1	-1	81	0	0	16198479	16198700	15.5644	77	16198475	16198698	11.6555	81
Chr3	8941145	8941497	.	0	.	11.6366	-1	-1	242	0	0	8941145	8941497	11.7078	242	8941148	8941493	11.6366	239
Chr2	19640788	19641498	.	0	.	11.6303	-1	-1	602	0	0	19640788	19641498	11.6303	601	19640790	19641495	17.1361	601
Chr1	12924947	12925205	.	0	.	11.5797	-1	-1	160	0	0	12924947	12925203	13.2134	160	12924961	12925205	11.5797	146
Chr2	3337857	3337938	.	0	.	11.569	-1	-1	37	0	0	3337860	3337937	11.569	34	3337857	3337938	12.9453	37
Chr5	11762934	11763046	.	0	.	11.549	-1	-1	63	0	0	11762934	11763040	11.549	63	11762934	11763046	13.9026	63
Chr5	12060924	12061003	.	0	.	11.5375	-1	-1	41	0	0	12060924	12061003	12.2636	41	12060924	12061000	11.5375	42
Chr1	8105419	8105729	.	0	.	11.4945	-1	-1	115	0	0	8105419	8105729	11.4945	116	8105419	8105711	12.2816	115
Chr2	11488829	11489042	.	0	.	11.4863	-1	-1	103	0	0	11488829	11489042	12.7503	105	11488835	11489042	11.4863	96
Chr4	3012334	3012476	.	0	.	11.4188	-1	-1	37	0	0	3012334	3012445	11.4188	43	3012334	3012476	13.0038	32
Chr3	9132030	9132503	.	0	.	11.4134	-1	-1	254	0	0	9132030	9132500	12.7552	251	9132033	9132503	11.4134	254
Chr4	1229866	1230497	.	0	.	11.4064	-1	-1	214	0	0	1229866	1230497	11.6675	214	1229900	1230483	11.4064	180
Chr1	14509504	14509666	.	0	.	11.4043	-1	-1	38	0	0	14509505	14509662	11.4043	38	14509504	14509666	12.5719	38
Chr3	6380574	6381512	.	0	.	11.4024	-1	-1	684	0	0	6380577	6381467	15.3914	681	6380574	6381512	11.4024	684
Chr1	13140283	13140731	.	0	.	11.3899	-1	-1	227	0	0	13140293	13140731	11.3899	217	13140283	13140699	13.1672	227
Chr2	3500776	3500964	.	0	.	11.3899	-1	-1	145	0	0	3500776	3500964	11.3899	145	3500776	3500964	12.7003	145
Chr2	3346651	3346751	.	0	.	11.3754	-1	-1	33	0	0	3346656	3346741	11.3754	28	3346651	3346751	11.4396	33
Chr2	3466968	3467064	.	0	.	11.3175	-1	-1	46	0	0	3466968	3467059	11.3175	46	3466968	3467064	12.5953	47
Chr5	12065149	12065387	.	0	.	11.3124	-1	-1	37	0	0	12065150	12065387	12.2192	36	12065149	12065387	11.3124	37
Chr2	15113814	15114110	.	0	.	11.303	-1	-1	219	0	0	15113816	15114107	11.303	217	15113814	15114110	11.4513	219
Chr5	20453955	20454481	.	0	.	11.2988	-1	-1	172	0	0	20453958	20454481	11.2988	170	20453955	20454479	11.4746	172
Chr4	16859400	16859633	.	0	.	11.2922	-1	-1	109	0	0	16859400	16859623	11.48	110	16859400	16859633	11.2922	109
Chr5	26687252	26687567	.	0	.	11.2891	-1	-1	251	0	0	26687252	26687567	12.7985	251	26687299	26687567	11.2891	205
Chr3	8405524	8405900	.	0	.	11.282	-1	-1	291	0	0	8405647	8405900	11.282	167	8405524	8405896	12.5558	292
Chr2	3297078	3297164	.	0	.	11.2528	-1	-1	43	0	0	3297079	3297164	11.303	44	3297078	3297164	11.2528	41
Chr2	3433960	3434044	.	0	.	11.2307	-1	-1	42	0	0	3433960	3434044	11.2307	43	3433960	3434044	11.2995	41
ChrM	213671	213785	.	0	.	11.2178	-1	-1	53	0	0	213671	213784	11.2178	53	213671	213785	12.1451	53
Chr2	2272171	2272654	.	0	.	11.2162	-1	-1	359	0	0	2272171	2272654	11.2162	361	2272186	2272654	11.7548	342
Chr1	21178932	21179231	.	0	.	11.2062	-1	-1	160	0	0	21178932	21179231	14.0673	160	21178932	21179229	11.2062	160
Chr5	12056444	12056508	.	0	.	11.1989	-1	-1	23	0	0	12056445	12056507	11.1989	22	12056444	12056508	12.2726	23
Chr3	20810003	20810310	.	0	.	11.1839	-1	-1	122	0	0	20810003	20810310	11.1839	123	20810004	20810309	12.3104	121
Chr4	1032319	1032567	.	0	.	11.171	-1	-1	33	0	0	1032319	1032559	17.3873	32	1032319	1032567	11.171	34
Chr1	18393789	18394207	.	0	.	11.1361	-1	-1	106	0	0	18393792	18394207	11.9688	103	18393789	18394161	11.1361	106
Chr3	1898689	1899232	.	0	.	11.1361	-1	-1	263	0	0	1898696	1899153	15.804	256	1898689	1899232	11.1361	264
Chr4	273960	274354	.	0	.	11.1361	-1	-1	313	0	0	273960	274352	12.199	314	274021	274354	11.1361	252
Chr1	9060967	9061241	.	0	.	11.1244	-1	-1	178	0	0	9060967	9061188	11.6938	178	9060968	9061241	11.1244	178
Chr1	27389760	27390140	.	0	.	11.1132	-1	-1	263	0	0	27389817	27390140	11.6694	205	27389760	27390139	11.1132	265
Chr5	8447966	8448137	.	0	.	11.107	-1	-1	126	0	0	8447966	8448135	11.107	126	8447973	8448137	11.8752	119
Chr4	11509804	11510091	.	0	.	11.1011	-1	-1	88	0	0	11509804	11510090	13.0108	88	11509804	11510091	11.1011	88
Chr1	25961479	25961756	.	0	.	11.0781	-1	-1	185	0	0	25961479	25961756	12.9447	185	25961484	25961754	11.0781	180
Chr2	15270805	15271568	.	0	.	11.0768	-1	-1	180	0	0	15270805	15271558	11.9942	179	15270861	15271568	11.0768	126
Chr1	5077751	5078874	.	0	.	11.0142	-1	-1	990	0	0	5077751	5078874	12.3236	990	5077759	5078860	11.0142	982
Chr2	3305137	3305226	.	0	.	11.0136	-1	-1	44	0	0	3305142	3305226	11.0136	39	3305137	3305226	11.7781	44
Chr2	10182021	10182303	.	0	.	10.9975	-1	-1	113	0	0	10182021	10182303	10.9975	113	10182021	10182303	11.8797	113
Chr4	2351887	2352244	.	0	.	10.9844	-1	-1	231	0	0	2351888	2352244	15.9197	230	2351887	2352244	10.9844	231
Chr3	9571933	9572279	.	0	.	10.9727	-1	-1	63	0	0	9571933	9572276	12.374	62	9571936	9572279	10.9727	61
Chr2	3337351	3337440	.	0	.	10.9482	-1	-1	45	0	0	3337353	3337437	10.9482	43	3337351	3337440	12.3859	45
Chr3	19375842	19376230	.	0	.	10.9143	-1	-1	329	0	0	19375842	19376230	11.8819	329	19375846	19376230	10.9143	325
Chr2	3313963	3314122	.	0	.	10.9117	-1	-1	66	0	0	3313963	3314122	10.9117	66	3313963	3314122	11.734	66
Chr1	20046470	20046850	.	0	.	10.9027	-1	-1	235	0	0	20046470	20046807	13.6041	239	20046471	20046850	10.9027	231
Chr1	1861783	1862237	.	0	.	10.891	-1	-1	329	0	0	1861783	1862235	11.6793	328	1861792	1862237	10.891	322
Chr1	7137729	7137938	.	0	.	10.8779	-1	-1	80	0	0	7137729	7137938	11.8667	81	7137730	7137933	10.8779	78
Chr2	19216258	19216751	.	0	.	10.8676	-1	-1	229	0	0	19216258	19216700	14.2699	239	19216261	19216751	10.8676	217
Chr4	12092661	12092963	.	0	.	10.8676	-1	-1	190	0	0	12092668	12092961	10.9123	184	12092661	12092963	10.8676	190
Chr4	3978861	3978939	.	0	.	10.8598	-1	-1	42	0	0	3978861	3978939	10.8598	43	3978861	3978939	15.2154	42
Chr3	14948147	14948405	.	0	.	10.856	-1	-1	135	0	0	14948147	14948398	13.5752	135	14948147	14948405	10.856	135
Chr1	6237888	6238056	.	0	.	10.8443	-1	-1	125	0	0	6237922	6238056	11.7806	91	6237888	6238056	10.8443	125
Chr3	14760589	14760900	.	0	.	10.8399	-1	-1	71	0	0	14760589	14760886	10.8399	72	14760617	14760900	11.6614	42
Chr2	18082712	18082987	.	0	.	10.8313	-1	-1	89	0	0	18082712	18082987	12.875	89	18082714	18082987	10.8313	87
Chr4	16136169	16136670	.	0	.	10.8285	-1	-1	402	0	0	16136182	16136670	11.8087	388	16136169	16136670	10.8285	403
Chr2	3486219	3486302	.	0	.	10.8211	-1	-1	41	0	0	3486219	3486302	11.0401	41	3486219	3486302	10.8211	42
Chr1	4760856	4761096	.	0	.	10.8093	-1	-1	197	0	0	4760864	4761094	11.857	188	4760856	4761096	10.8093	198
Chr4	6713512	6713813	.	0	.	10.8093	-1	-1	133	0	0	6713512	6713809	12.8082	134	6713514	6713813	10.8093	131
Chr5	20861869	20862413	.	0	.	10.8093	-1	-1	91	0	0	20861869	20862410	15.4711	92	20861872	20862413	10.8093	87
Chr3	1241564	1241843	.	0	.	10.7879	-1	-1	115	0	0	1241564	1241843	10.7879	111	1241597	1241842	12.0999	86
Chr4	6853680	6853926	.	0	.	10.7859	-1	-1	138	0	0	6853680	6853924	11.0136	138	6853682	6853926	10.7859	136
Chr5	11823145	11823222	.	0	.	10.7859	-1	-1	39	0	0	11823145	11823212	11.3899	40	11823145	11823222	10.7859	39
Chr4	3034550	3034689	.	0	.	10.7509	-1	-1	108	0	0	3034629	3034689	14.5883	26	3034550	3034688	10.7509	111
Chr5	9315544	9316008	.	0	.	10.7442	-1	-1	150	0	0	9315544	9315914	11.9759	151	9315555	9316008	10.7442	138
ChrM	232950	233157	.	0	.	10.7386	-1	-1	40	0	0	232956	233157	10.7386	35	232950	233154	10.7626	40
Chr5	11703356	11703591	.	0	.	10.7277	-1	-1	146	0	0	11703364	11703591	12.8967	196	11703356	11703591	10.7277	89
ChrM	165775	165861	.	0	.	10.7241	-1	-1	43	0	0	165775	165861	10.7241	43	165775	165861	11.2062	43
Chr2	3337575	3337658	.	0	.	10.6998	-1	-1	41	0	0	3337575	3337658	11.1633	39	3337576	3337658	10.6998	42
Chr3	20681438	20681907	.	0	.	10.698	-1	-1	135	0	0	20681457	20681892	12.5901	116	20681438	20681907	10.698	136
Chr1	11391077	11391271	.	0	.	10.6925	-1	-1	38	0	0	11391077	11391271	12.1569	38	11391077	11391271	10.6925	39
Chr1	9178180	9178520	.	0	.	10.6627	-1	-1	210	0	0	9178184	9178520	10.6627	206	9178180	9178435	11.5917	210
Chr5	11727705	11727861	.	0	.	10.6236	-1	-1	118	0	0	11727705	11727861	10.6236	118	11727705	11727861	11.4929	118
Chr1	19902295	19902509	.	0	.	10.5976	-1	-1	86	0	0	19902306	19902509	11.4316	77	19902295	19902509	10.5976	84
Chr1	2681009	2681313	.	0	.	10.5761	-1	-1	195	0	0	2681015	2681313	10.5761	187	2681009	2681311	10.892	198
Chr3	6605128	6605723	.	0	.	10.5758	-1	-1	139	0	0	6605128	6605723	10.8688	143	6605132	6605659	10.5758	132
Chr2	3356984	3357069	.	0	.	10.5649	-1	-1	39	0	0	3356986	3357068	10.5649	37	3356984	3357069	11.8015	40
Chr5	21638717	21639203	.	0	.	10.5603	-1	-1	367	0	0	21638717	21639203	12.7611	367	21638726	21639192	10.5603	358
Chr2	3331339	3331416	.	0	.	10.5381	-1	-1	37	0	0	3331339	3331416	10.6741	37	3331339	3331416	10.5381	37
Chr2	11683639	11684260	.	0	.	10.5355	-1	-1	155	0	0	11683639	11684260	10.5355	155	11683692	11684249	11.8814	102
Chr5	11971701	11971824	.	0	.	10.5291	-1	-1	35	0	0	11971701	11971824	11.2162	36	11971701	11971824	10.5291	34
Chr3	13590235	13590421	.	0	.	10.5188	-1	-1	142	0	0	13590235	13590421	10.5188	142	13590242	13590421	13.2859	135
ChrM	67241	67347	.	0	.	10.507	-1	-1	43	0	0	67245	67329	10.507	39	67241	67347	10.7042	43
ChrM	107302	107392	.	0	.	10.507	-1	-1	43	0	0	107302	107389	10.507	43	107302	107392	11.1361	43
Chr2	3361581	3361694	.	0	.	10.4926	-1	-1	39	0	0	3361581	3361689	10.4926	40	3361581	3361694	10.9143	39
Chr4	135141	135344	.	0	.	10.4816	-1	-1	158	0	0	135141	135344	12.0497	162	135165	135343	10.4816	130
ChrM	134058	134145	.	0	.	10.4781	-1	-1	51	0	0	134067	134145	10.4781	42	134058	134145	12.5252	51
Chr1	18329489	18329716	.	0	.	10.4707	-1	-1	115	0	0	18329498	18329716	10.9123	107	18329489	18329716	10.4707	114
Chr5	22764409	22764807	.	0	.	10.4643	-1	-1	256	0	0	22764409	22764807	11.7693	256	22764410	22764805	10.4643	255
Chr1	8089128	8089361	.	0	.	10.4636	-1	-1	177	0	0	8089128	8089340	10.4636	177	8089153	8089361	11.7198	152
Chr1	18165652	18165979	.	0	.	10.4591	-1	-1	39	0	0	18165653	18165968	11.4188	37	18165652	18165979	10.4591	40
Chr2	3393971	3394131	.	0	.	10.4491	-1	-1	102	0	0	3393971	3394130	10.4491	102	3393971	3394131	11.3229	102
Chr2	12302985	12303109	.	0	.	10.4474	-1	-1	50	0	0	12302992	12303106	11.2307	43	12302985	12303109	10.4474	50
Chr5	23198514	23198789	.	0	.	10.4007	-1	-1	99	0	0	23198516	23198781	10.8254	98	23198514	23198789	10.4007	99
Chr3	1992962	1993331	.	0	.	10.3636	-1	-1	227	0	0	1992970	1993277	10.3636	222	1992962	1993331	10.757	224
Chr2	3482399	3482512	.	0	.	10.3623	-1	-1	59	0	0	3482400	3482511	10.3623	58	3482399	3482512	12.2334	59
Chr5	12064725	12064952	.	0	.	10.3478	-1	-1	114	0	0	12064725	12064952	10.4422	111	12064725	12064951	10.3478	117
ChrM	100610	100692	.	0	.	10.3423	-1	-1	40	0	0	100610	100692	11.1728	40	100610	100692	10.3423	41
Chr5	12028958	12029081	.	0	.	10.319	-1	-1	56	0	0	12028970	12029073	11.1438	44	12028958	12029081	10.319	56
ChrM	64379	64455	.	0	.	10.319	-1	-1	38	0	0	64382	64454	11.5201	35	64379	64455	10.319	38
Chr3	14198960	14199064	.	0	.	10.3179	-1	-1	59	0	0	14198961	14199064	10.3179	58	14198960	14199064	10.6173	59
Chr2	3410989	3411161	.	0	.	10.3073	-1	-1	48	0	0	3410993	3411160	12.2582	44	3410989	3411161	10.3073	48
Chr5	4074469	4074825	.	0	.	10.2847	-1	-1	267	0	0	4074469	4074821	10.5062	267	4074475	4074825	10.2847	261
Chr2	9635149	9635503	.	0	.	10.2843	-1	-1	109	0	0	9635152	9635496	10.3612	109	9635149	9635503	10.2843	106
Chr2	3280170	3280257	.	0	.	10.284	-1	-1	38	0	0	3280170	3280254	12.7792	39	3280172	3280257	10.284	36
Chr2	13255652	13255970	.	0	.	10.284	-1	-1	188	0	0	13255669	13255886	13.0976	171	13255652	13255970	10.284	189
ChrM	337945	338041	.	0	.	10.284	-1	-1	49	0	0	337945	338041	13.3726	60	337945	338038	10.284	39
Chr2	12805653	12805842	.	0	.	10.2597	-1	-1	142	0	0	12805654	12805842	10.2597	147	12805653	12805832	10.4254	136
Chr3	20548461	20548660	.	0	.	10.2588	-1	-1	157	0	0	20548461	20548644	14.9019	157	20548475	20548660	10.2588	143
Chr1	9446077	9446704	.	0	.	10.249	-1	-1	421	0	0	9446173	9446704	11.6938	325	9446077	9446691	10.249	421
Chr2	3475846	3475945	.	0	.	10.249	-1	-1	43	0	0	3475848	3475939	11.303	41	3475846	3475945	10.249	43
Chr2	8880284	8880695	.	0	.	10.249	-1	-1	88	0	0	8880330	8880690	10.4926	42	8880284	8880695	10.249	88
Chr1	27603551	27603809	.	0	.	10.2465	-1	-1	189	0	0	27603553	27603809	10.2465	182	27603551	27603809	11.3696	195
ChrM	227904	227994	.	0	.	10.2373	-1	-1	49	0	0	227905	227994	10.9123	48	227904	227994	10.2373	49
ChrM	74449	74554	.	0	.	10.2321	-1	-1	60	0	0	74453	74554	10.2321	56	74449	74554	10.6809	60
Chr3	3019061	3019405	.	0	.	10.2277	-1	-1	242	0	0	3019067	3019405	10.2277	236	3019061	3019405	10.4879	242
Chr5	24505991	24506547	.	0	.	10.2272	-1	-1	300	0	0	24505991	24506513	11.6677	300	24506056	24506547	10.2272	235
ChrM	237946	238035	.	0	.	10.2256	-1	-1	43	0	0	237950	238035	11.1293	40	237946	238034	10.2256	43
Chr2	3400846	3400923	.	0	.	10.1906	-1	-1	35	0	0	3400847	3400923	11.2885	36	3400846	3400922	10.1906	33
Chr3	20157138	20157419	.	0	.	10.1906	-1	-1	176	0	0	20157138	20157402	11.4188	176	20157160	20157419	10.1906	154
Chr5	14897017	14897490	.	0	.	10.1789	-1	-1	276	0	0	14897178	14897484	10.8544	118	14897017	14897490	10.1789	274
Chr4	3977527	3977791	.	0	.	10.1446	-1	-1	131	0	0	3977527	3977791	10.1446	131	3977527	3977788	14.7018	132
Chr1	30048353	30048602	.	0	.	10.1439	-1	-1	42	0	0	30048353	30048601	11.0136	42	30048353	30048602	10.1439	42
Chr2	3381823	3381978	.	0	.	10.1439	-1	-1	53	0	0	3381823	3381978	10.2321	44	3381823	3381978	10.1439	63
Chr4	5992748	5993034	.	0	.	10.1439	-1	-1	94	0	0	5992752	5993034	18.1919	133	5992748	5993034	10.1439	52
Chr2	15171881	15172097	.	0	.	10.1416	-1	-1	97	0	0	15171887	15172097	10.4387	91	15171881	15172096	10.1416	97
ChrM	78886	78968	.	0	.	10.1322	-1	-1	40	0	0	78886	78963	10.4491	39	78886	78968	10.1322	41
Chr2	3259633	3259708	.	0	.	10.1307	-1	-1	33	0	0	3259633	3259708	10.1307	33	3259633	3259708	10.9027	33
Chr2	8683845	8684105	.	0	.	10.1226	-1	-1	114	0	0	8683845	8684103	11.8725	113	8683863	8684105	10.1226	97
Chr5	18972409	18972744	.	0	.	10.119	-1	-1	233	0	0	18972418	18972730	11.2029	225	18972409	18972744	10.119	233
Chr5	11787865	11787998	.	0	.	10.1163	-1	-1	94	0	0	11787866	11787998	10.1163	92	11787865	11787998	12.3501	96
Chr2	11122060	11122393	.	0	.	10.1057	-1	-1	116	0	0	11122134	11122363	11.4125	42	11122060	11122393	10.1057	116
Chr2	15634061	15634676	.	0	.	10.1035	-1	-1	80	0	0	15634062	15634676	11.2732	79	15634061	15634672	10.1035	80
ChrM	103429	103524	.	0	.	10.0972	-1	-1	38	0	0	103429	103523	10.1886	38	103429	103524	10.0972	38
Chr1	20100503	20100735	.	0	.	10.0969	-1	-1	108	0	0	20100503	20100735	11.4696	108	20100504	20100735	10.0969	107
Chr2	3275751	3275916	.	0	.	10.0855	-1	-1	79	0	0	3275751	3275912	11.8096	42	3275751	3275916	10.0855	116
Chr1	26651915	26652062	.	0	.	10.0778	-1	-1	38	0	0	26651917	26652062	11.3935	36	26651915	26652062	10.0778	38
Chr1	24040982	24041283	.	0	.	10.0775	-1	-1	143	0	0	24040984	24041283	10.1293	141	24040982	24041277	10.0775	143
Chr3	11106142	11106392	.	0	.	10.0729	-1	-1	40	0	0	11106142	11106391	10.0729	43	11106142	11106392	11.4782	38
Chr1	868117	868194	.	0	.	10.0724	-1	-1	33	0	0	868127	868194	13.2477	23	868117	868190	10.0724	33
Chr5	11757579	11757659	.	0	.	10.0669	-1	-1	38	0	0	11757581	11757652	10.0669	36	11757579	11757659	11.8639	38
Chr1	15081957	15082306	.	0	.	10.0616	-1	-1	229	0	0	15081957	15082303	10.5965	229	15081964	15082306	10.0616	222
Chr2	18563650	18564122	.	0	.	10.0505	-1	-1	247	0	0	18563786	18564122	11.7951	111	18563650	18564115	10.0505	247
Chr4	7343550	7343727	.	0	.	10.0505	-1	-1	84	0	0	7343575	7343724	10.1018	59	7343550	7343727	10.0505	84
Chr4	17235970	17236683	.	0	.	10.0439	-1	-1	98	0	0	17235980	17236679	10.0439	88	17235970	17236683	10.1206	98
Chr1	17432218	17432640	.	0	.	10.0388	-1	-1	188	0	0	17432218	17432638	12.7937	188	17432220	17432640	10.0388	186
Chr3	14223169	14223259	.	0	.	10.0294	-1	-1	50	0	0	14223176	14223258	10.0294	44	14223169	14223259	13.1089	50
Chr4	1180560	1180894	.	0	.	10.0168	-1	-1	155	0	0	1180613	1180842	11.305	102	1180560	1180894	10.0168	156
Chr3	5349111	5349473	.	0	.	10.0166	-1	-1	112	0	0	5349111	5349458	10.0166	111	5349122	5349473	10.1808	102
Chr2	3497444	3497656	.	0	.	10.0075	-1	-1	85	0	0	3497444	3497654	11.679	85	3497444	3497656	10.0075	85
Chr2	18730376	18731074	.	0	.	9.99247	-1	-1	153	0	0	18730382	18731074	12.109	147	18730376	18731073	9.99247	153
Chr3	22842761	22843018	.	0	.	9.99215	-1	-1	173	0	0	22842763	22843018	10.6518	174	22842761	22843014	9.99215	170
Chr2	9579506	9580014	.	0	.	9.98508	-1	-1	236	0	0	9579509	9580008	9.98508	233	9579506	9580014	10.0492	236
Chr1	28070209	28070340	.	0	.	9.98471	-1	-1	92	0	0	28070215	28070340	10.685	80	28070209	28070340	9.98471	98
Chr5	1557936	1558634	.	0	.	9.98402	-1	-1	505	0	0	1557982	1558634	10.3156	459	1557936	1558634	9.98402	505
Chr3	14212691	14212834	.	0	.	9.97609	-1	-1	44	0	0	14212692	14212828	10.1169	43	14212691	14212834	9.97609	44
Chr3	13705911	13705998	.	0	.	9.97155	-1	-1	43	0	0	13705911	13705998	9.97155	43	13705911	13705998	11.1128	43
Chr1	24621298	24621487	.	0	.	9.96836	-1	-1	80	0	0	24621318	24621487	10.1518	53	24621298	24621479	9.96836	87
Chr1	17825368	17825649	.	0	.	9.95714	-1	-1	199	0	0	17825368	17825646	11.3899	200	17825369	17825649	9.95714	198
Chr4	6985267	6985571	.	0	.	9.95714	-1	-1	105	0	0	6985288	6985563	12.9959	84	6985267	6985571	9.95714	105
Chr5	11794322	11794415	.	0	.	9.92813	-1	-1	50	0	0	11794322	11794415	9.92813	56	11794322	11794413	10.7976	44
Chr3	255490	255933	.	0	.	9.92611	-1	-1	141	0	0	255506	255914	9.92611	125	255490	255933	10.07	141
Chr5	364819	365001	.	0	.	9.92212	-1	-1	72	0	0	364819	365000	12.6924	72	364839	365001	9.92212	52
ChrM	310699	310797	.	0	.	9.92212	-1	-1	42	0	0	310699	310797	10.9701	42	310699	310797	9.92212	42
Chr1	23690506	23690781	.	0	.	9.91125	-1	-1	45	0	0	23690506	23690731	10.5651	41	23690510	23690781	9.91125	45
Chr5	17100357	17100539	.	0	.	9.88228	-1	-1	99	0	0	17100358	17100491	10.7265	100	17100357	17100539	9.88228	98
Chr3	10433748	10434250	.	0	.	9.87324	-1	-1	280	0	0	10433751	10434250	9.87324	277	10433748	10434250	11.9154	280
Chr5	24968476	24968855	.	0	.	9.87117	-1	-1	326	0	0	24968505	24968842	12.1301	297	24968476	24968855	9.87117	326
Chr1	9864564	9864928	.	0	.	9.86375	-1	-1	113	0	0	9864596	9864928	12.6634	81	9864564	9864924	9.86375	113
Chr5	3738116	3738494	.	0	.	9.85208	-1	-1	254	0	0	3738117	3738486	10.7096	254	3738116	3738494	9.85208	254
Chr2	13621948	13622471	.	0	.	9.83809	-1	-1	256	0	0	13621949	13622379	9.91366	255	13621948	13622471	9.83809	256
Chr1	22596348	22596606	.	0	.	9.83183	-1	-1	130	0	0	22596362	22596605	10.589	116	22596348	22596606	9.83183	130
Chr4	14768269	14769020	.	0	.	9.8296	-1	-1	111	0	0	14768269	14769007	9.8296	111	14768269	14769020	10.2078	111
ChrM	76002	76111	.	0	.	9.82873	-1	-1	67	0	0	76005	76106	10.6228	64	76002	76111	9.82873	67
Chr1	30180710	30180996	.	0	.	9.80538	-1	-1	100	0	0	30180714	30180996	10.9701	96	30180710	30180985	9.80538	101
Chr1	10356453	10356860	.	0	.	9.79371	-1	-1	102	0	0	10356454	10356856	10.2321	102	10356453	10356860	9.79371	102
Chr1	5921874	5922291	.	0	.	9.79332	-1	-1	122	0	0	5921876	5922276	11.2886	121	5921874	5922291	9.79332	121
Chr5	882623	883096	.	0	.	9.78276	-1	-1	361	0	0	882725	883096	11.6831	257	882623	883096	9.78276	364
Chr2	6733220	6733604	.	0	.	9.77037	-1	-1	169	0	0	6733220	6733604	11.303	169	6733222	6733600	9.77037	167
Chr3	9300900	9301359	.	0	.	9.7699	-1	-1	203	0	0	9300902	9301353	10.0712	201	9300900	9301359	9.7699	203
Chr5	15529482	15529694	.	0	.	9.75869	-1	-1	44	0	0	15529483	15529694	10.1742	43	15529482	15529560	9.75869	44
Chr1	2565070	2565378	.	0	.	9.75568	-1	-1	127	0	0	2565070	2565343	11.2126	127	2565070	2565378	9.75568	127
Chr5	23532713	23533065	.	0	.	9.75446	-1	-1	124	0	0	23532773	23533065	9.75446	26	23532713	23533064	10.389	163
Chr1	18282793	18283043	.	0	.	9.74799	-1	-1	116	0	0	18282793	18283043	14.1357	116	18282801	18283038	9.74799	109
Chr2	16064195	16064534	.	0	.	9.73083	-1	-1	182	0	0	16064239	16064534	9.73959	138	16064195	16064521	9.73083	182
Chr5	14255953	14256389	.	0	.	9.72367	-1	-1	74	0	0	14255953	14256389	10.6662	74	14255955	14256328	9.72367	72
Chr3	4289731	4290114	.	0	.	9.71311	-1	-1	275	0	0	4289732	4290113	11.1846	274	4289731	4290114	9.71311	276
Chr1	17319019	17319191	.	0	.	9.712	-1	-1	84	0	0	17319019	17319190	10.1452	85	17319019	17319191	9.712	84
Chr4	4000344	4000634	.	0	.	9.71104	-1	-1	256	0	0	4000350	4000633	9.71104	250	4000344	4000634	10.6692	256
Chr5	8447265	8447370	.	0	.	9.70764	-1	-1	61	0	0	8447265	8447364	10.4973	60	8447265	8447370	9.70764	62
Chr5	6266910	6267093	.	0	.	9.70033	-1	-1	125	0	0	6266910	6267093	11.9688	125	6266929	6267091	9.70033	106
Chr1	18680617	18681279	.	0	.	9.69685	-1	-1	424	0	0	18680617	18681263	9.69685	424	18680617	18681279	10.1943	424
Chr3	13778549	13778610	.	0	.	9.69657	-1	-1	39	0	0	13778549	13778610	9.69657	39	13778549	13778610	9.85208	40
Chr2	3338191	3338293	.	0	.	9.69462	-1	-1	42	0	0	3338191	3338292	10.8967	43	3338191	3338293	9.69462	42
Chr3	1539259	1539723	.	0	.	9.6821	-1	-1	311	0	0	1539269	1539662	9.6821	301	1539259	1539723	9.70033	311
Chr2	18007408	18007743	.	0	.	9.67545	-1	-1	291	0	0	18007408	18007743	9.67545	291	18007416	18007743	10.3381	284
Chr4	11027397	11027539	.	0	.	9.6688	-1	-1	101	0	0	11027464	11027539	9.98353	32	11027397	11027532	9.6688	104
Chr1	18747941	18748290	.	0	.	9.66531	-1	-1	198	0	0	18747941	18748290	11.1293	198	18747941	18748290	9.66531	198
Chr1	9199527	9199885	.	0	.	9.65383	-1	-1	303	0	0	9199575	9199876	10.3477	255	9199527	9199885	9.65383	303
Chr2	1535124	1535339	.	0	.	9.65364	-1	-1	93	0	0	1535124	1535329	12.0411	93	1535137	1535339	9.65364	81
Chr4	10670356	10670564	.	0	.	9.65315	-1	-1	40	0	0	10670356	10670564	9.65315	41	10670356	10670542	10.1322	39
Chr2	12759771	12760008	.	0	.	9.64196	-1	-1	61	0	0	12759771	12760008	12.099	63	12759771	12759995	9.64196	60
Chr4	11215030	11215188	.	0	.	9.63734	-1	-1	42	0	0	11215049	11215185	10.3504	23	11215030	11215188	9.63734	42
Chr5	5956707	5957293	.	0	.	9.63029	-1	-1	78	0	0	5956707	5957272	10.6228	80	5956726	5957293	9.63029	58
Chr4	15896785	15897050	.	0	.	9.62749	-1	-1	120	0	0	15896810	15897013	9.62749	91	15896785	15897050	9.89552	125
Chr2	12585117	12585826	.	0	.	9.61259	-1	-1	513	0	0	12585117	12585810	10.8721	512	12585141	12585826	9.61259	491
Chr1	29419906	29420068	.	0	.	9.60408	-1	-1	46	0	0	29419909	29420061	9.60408	44	29419906	29420068	10.0691	46
Chr1	4075970	4076439	.	0	.	9.5836	-1	-1	331	0	0	4076034	4076439	10.782	267	4075970	4076388	9.5836	331
Chr4	2804171	2804553	.	0	.	9.5836	-1	-1	246	0	0	2804171	2804491	11.4622	247	2804177	2804553	9.5836	239
Chr5	22802088	22802362	.	0	.	9.5836	-1	-1	168	0	0	22802088	22802361	11.1149	168	22802139	22802362	9.5836	117
ChrM	94017	94092	.	0	.	9.5836	-1	-1	39	0	0	94017	94092	10.3768	39	94017	94092	9.5836	40
ChrM	339404	339492	.	0	.	9.57782	-1	-1	44	0	0	339409	339491	9.57782	39	339404	339492	10.2688	44
Chr3	5272675	5273249	.	0	.	9.57516	-1	-1	466	0	0	5272684	5273249	11.4097	457	5272675	5273249	9.57516	466
Chr3	18923674	18924108	.	0	.	9.56839	-1	-1	319	0	0	18923674	18924084	9.70856	320	18923674	18924108	9.56839	319
Chr3	17520653	17521141	.	0	.	9.55309	-1	-1	381	0	0	17520655	17521141	12.9082	379	17520653	17521134	9.55309	381
Chr3	20015402	20015541	.	0	.	9.52523	-1	-1	36	0	0	20015402	20015478	12.4625	36	20015402	20015541	9.52523	37
Chr2	2347756	2348110	.	0	.	9.51894	-1	-1	228	0	0	2347808	2348110	11.7843	176	2347756	2348110	9.51894	229
Chr3	6529130	6529530	.	0	.	9.51179	-1	-1	175	0	0	6529135	6529525	9.51179	172	6529130	6529530	9.59903	174
Chr4	1520496	1520766	.	0	.	9.50188	-1	-1	102	0	0	1520502	1520766	10.8961	107	1520496	1520766	9.50188	92
Chr4	14943721	14944197	.	0	.	9.49651	-1	-1	324	0	0	14943721	14944197	9.53904	323	14943721	14944195	9.49651	326
Chr2	19336668	19336845	.	0	.	9.492	-1	-1	74	0	0	19336668	19336845	10.342	79	19336668	19336845	9.492	70
Chr1	27216919	27217136	.	0	.	9.49016	-1	-1	108	0	0	27216924	27217132	11.6699	103	27216919	27217136	9.49016	109
Chr1	23109441	23109710	.	0	.	9.48203	-1	-1	92	0	0	23109443	23109630	10.0109	90	23109441	23109710	9.48203	93
Chr4	9768661	9769226	.	0	.	9.48125	-1	-1	77	0	0	9768661	9769226	10.4632	79	9768664	9769107	9.48125	73
Chr1	29427616	29427902	.	0	.	9.46956	-1	-1	37	0	0	29427618	29427901	9.70946	36	29427616	29427902	9.46956	37
Chr1	13640279	13640587	.	0	.	9.46687	-1	-1	229	0	0	13640279	13640586	12.2293	229	13640361	13640587	9.46687	147
Chr3	13794316	13794473	.	0	.	9.46501	-1	-1	39	0	0	13794318	13794473	9.46501	40	13794316	13794473	11.0077	36
Chr2	3306621	3306694	.	0	.	9.45519	-1	-1	30	0	0	3306621	3306694	9.69657	31	3306621	3306694	9.45519	30
Chr5	4047394	4047796	.	0	.	9.45519	-1	-1	110	0	0	4047394	4047792	11.4043	113	4047394	4047796	9.45519	108
Chr5	18633897	18634116	.	0	.	9.44393	-1	-1	118	0	0	18633930	18634116	9.63868	85	18633897	18634116	9.44393	118
Chr2	1281440	1281920	.	0	.	9.44352	-1	-1	389	0	0	1281449	1281920	9.63868	380	1281440	1281919	9.44352	390
Chr2	3626329	3626428	.	0	.	9.43637	-1	-1	41	0	0	3626329	3626428	9.43637	41	3626329	3626428	9.54033	41
Chr1	27655475	27655742	.	0	.	9.4209	-1	-1	149	0	0	27655475	27655742	10.4227	148	27655490	27655734	9.4209	136
Chr2	3292196	3292287	.	0	.	9.42017	-1	-1	46	0	0	3292196	3292287	10.7675	46	3292197	3292287	9.42017	45
Chr2	16090744	16091125	.	0	.	9.42017	-1	-1	256	0	0	16090744	16091125	9.9426	256	16090820	16091125	9.42017	180
Chr3	16838257	16838463	.	0	.	9.39683	-1	-1	176	0	0	16838264	16838462	10.6952	170	16838257	16838463	9.39683	176
Chr4	14742116	14742372	.	0	.	9.39683	-1	-1	201	0	0	14742135	14742372	11.0136	182	14742116	14742362	9.39683	201
Chr2	3263405	3263513	.	0	.	9.38515	-1	-1	52	0	0	3263406	3263509	10.261	52	3263405	3263513	9.38515	52
Chr2	3260657	3260734	.	0	.	9.37348	-1	-1	43	0	0	3260657	3260733	9.40712	43	3260658	3260734	9.37348	42
Chr3	3890721	3891011	.	0	.	9.36181	-1	-1	103	0	0	3890723	3891011	10.3334	102	3890721	3891008	9.36181	103
Chr1	30067466	30067761	.	0	.	9.35013	-1	-1	129	0	0	30067466	30067761	10.1307	130	30067466	30067700	9.35013	129
Chr2	3434297	3434409	.	0	.	9.35013	-1	-1	53	0	0	3434297	3434409	11.2451	53	3434297	3434409	9.35013	53
Chr2	14830428	14830642	.	0	.	9.34857	-1	-1	116	0	0	14830506	14830642	12.3455	43	14830428	14830636	9.34857	111
Chr4	7336261	7336611	.	0	.	9.3343	-1	-1	276	0	0	7336272	7336611	10.9379	265	7336261	7336611	9.3343	277
Chr1	15100127	15100461	.	0	.	9.32029	-1	-1	84	0	0	15100175	15100461	9.32029	37	15100127	15100459	9.60694	84
Chr1	2493241	2493533	.	0	.	9.30544	-1	-1	139	0	0	2493241	2493522	10.6252	139	2493267	2493533	9.30544	113
Chr1	14508682	14508851	.	0	.	9.30344	-1	-1	39	0	0	14508682	14508850	10.6518	38	14508682	14508851	9.30344	40
Chr1	17424309	17424780	.	0	.	9.30344	-1	-1	106	0	0	17424334	17424755	10.9846	81	17424309	17424780	9.30344	106
Chr5	17806305	17806518	.	0	.	9.29626	-1	-1	87	0	0	17806312	17806518	9.69721	80	17806305	17806515	9.29626	87
Chr4	16996867	16997183	.	0	.	9.29281	-1	-1	207	0	0	16996921	16997183	9.71352	154	16996867	16997183	9.29281	207
Chr3	4269656	4270000	.	0	.	9.29177	-1	-1	242	0	0	4269656	4270000	11.0692	278	4269658	4269996	9.29177	205
Chr1	19844465	19844737	.	0	.	9.29172	-1	-1	161	0	0	19844470	19844737	9.56526	155	19844465	19844737	9.29172	162
Chr5	24905347	24905693	.	0	.	9.28695	-1	-1	82	0	0	24905353	24905675	9.28695	75	24905347	24905693	9.81525	83
Chr5	16738043	16738207	.	0	.	9.28263	-1	-1	52	0	0	16738043	16738205	11.729	51	16738043	16738207	9.28263	54
Chr1	20807868	20808268	.	0	.	9.27389	-1	-1	192	0	0	20807868	20808238	10.3774	192	20807868	20808268	9.27389	193
Chr4	18206483	18206646	.	0	.	9.26942	-1	-1	103	0	0	18206485	18206646	11.2715	101	18206483	18206631	9.26942	103
Chr5	16407844	16408056	.	0	.	9.26854	-1	-1	155	0	0	16407844	16408040	9.43993	151	16407846	16408056	9.26854	158
Chr1	18478726	18478991	.	0	.	9.26842	-1	-1	89	0	0	18478727	18478991	10.1018	88	18478726	18478989	9.26842	89
Chr3	10338169	10338413	.	0	.	9.26842	-1	-1	175	0	0	10338169	10338413	10.4491	176	10338170	10338411	9.26842	174
Chr5	8329452	8329699	.	0	.	9.26842	-1	-1	156	0	0	8329452	8329658	11.9978	150	8329454	8329699	9.26842	160
Chr4	1256862	1257080	.	0	.	9.25675	-1	-1	48	0	0	1256862	1257080	10.1018	48	1256866	1257080	9.25675	44
Chr5	18912319	18912543	.	0	.	9.25084	-1	-1	39	0	0	18912319	18912542	9.25084	39	18912319	18912543	9.46117	39
Chr4	17173187	17173952	.	0	.	9.24508	-1	-1	188	0	0	17173187	17173907	11.303	188	17173228	17173952	9.24508	147
Chr1	1017682	1018164	.	0	.	9.2334	-1	-1	356	0	0	1017684	1018149	10.4412	355	1017682	1018164	9.2334	356
Chr5	14726716	14726941	.	0	.	9.2334	-1	-1	59	0	0	14726716	14726941	9.42159	60	14726722	14726918	9.2334	53
Chr5	26659172	26659656	.	0	.	9.23108	-1	-1	270	0	0	26659172	26659656	9.23108	128	26659192	26659629	9.39943	392
Chr1	6986235	6986397	.	0	.	9.22173	-1	-1	37	0	0	6986237	6986397	9.92813	36	6986235	6986395	9.22173	37
Chr3	16006330	16006739	.	0	.	9.22173	-1	-1	291	0	0	16006330	16006727	9.50843	293	16006330	16006739	9.22173	290
Chr5	26453032	26453554	.	0	.	9.21371	-1	-1	127	0	0	26453032	26453479	9.60719	127	26453033	26453554	9.21371	126
Chr4	15228670	15228864	.	0	.	9.21239	-1	-1	41	0	0	15228671	15228862	9.21239	40	15228670	15228864	9.48612	42
Chr2	3627453	3627529	.	0	.	9.212	-1	-1	34	0	0	3627453	3627529	12.5454	36	3627453	3627529	9.212	33
Chr5	301974	302160	.	0	.	9.20307	-1	-1	96	0	0	301979	302159	9.4815	91	301974	302160	9.20307	96
Chr3	23116878	23117319	.	0	.	9.19839	-1	-1	399	0	0	23116878	23117317	9.50843	397	23116879	23117319	9.19839	401
Chr4	17538125	17538267	.	0	.	9.1929	-1	-1	101	0	0	17538125	17538266	9.25234	105	17538125	17538267	9.1929	98
Chr3	13774715	13774784	.	0	.	9.19003	-1	-1	30	0	0	13774715	13774783	9.19003	30	13774715	13774784	10.4941	30
Chr4	3982453	3982570	.	0	.	9.18772	-1	-1	79	0	0	3982453	3982570	9.64833	79	3982460	3982570	9.18772	72
Chr1	10900019	10900606	.	0	.	9.18671	-1	-1	361	0	0	10900019	10900605	11.8674	363	10900021	10900606	9.18671	358
Chr2	14282946	14283194	.	0	.	9.18671	-1	-1	149	0	0	14282946	14283137	11.7082	148	14282946	14283194	9.18671	151
Chr4	12131250	12131513	.	0	.	9.18671	-1	-1	127	0	0	12131341	12131513	10.3478	36	12131250	12131513	9.18671	127
Chr5	22529692	22530038	.	0	.	9.17889	-1	-1	130	0	0	22529782	22529991	11.8813	41	22529692	22530038	9.17889	129
Chr5	8661687	8662241	.	0	.	9.17872	-1	-1	422	0	0	8661687	8662241	10.393	423	8661697	8662233	9.17872	412
Chr4	15424151	15424472	.	0	.	9.17075	-1	-1	99	0	0	15424151	15424410	10.415	99	15424151	15424472	9.17075	99
Chr3	285767	286014	.	0	.	9.16337	-1	-1	36	0	0	285767	285922	9.38306	36	285768	286014	9.16337	36
Chr1	3886977	3887207	.	0	.	9.15545	-1	-1	140	0	0	3886983	3887201	10.2901	134	3886977	3887207	9.15545	140
Chr3	7974533	7974772	.	0	.	9.15169	-1	-1	124	0	0	7974533	7974772	12.0556	124	7974553	7974769	9.15169	104
Chr3	451113	451514	.	0	.	9.14662	-1	-1	318	0	0	451113	451514	9.14662	318	451114	451509	9.66531	318
Chr2	11522497	11522635	.	0	.	9.13214	-1	-1	50	0	0	11522497	11522635	9.13214	49	11522501	11522635	9.67698	48
Chr5	12026877	12026975	.	0	.	9.13214	-1	-1	47	0	0	12026878	12026975	9.13214	39	12026877	12026975	9.80538	54
ChrM	151747	151848	.	0	.	9.13214	-1	-1	44	0	0	151754	151845	9.13214	37	151747	151848	10.1089	44
Chr5	2266746	2267230	.	0	.	9.1284	-1	-1	324	0	0	2266837	2267230	9.1284	234	2266746	2267214	9.13319	323
Chr1	28407022	28407185	.	0	.	9.12835	-1	-1	82	0	0	28407022	28407184	14.3181	83	28407030	28407185	9.12835	74
Chr1	25803348	25803857	.	0	.	9.12741	-1	-1	191	0	0	25803359	25803780	9.36857	181	25803348	25803857	9.12741	191
Chr5	17066158	17066419	.	0	.	9.105	-1	-1	127	0	0	17066158	17066375	11.9253	127	17066181	17066419	9.105	105
Chr3	22731943	22732600	.	0	.	9.10439	-1	-1	201	0	0	22731943	22732587	9.10439	201	22731946	22732600	9.54416	198
Chr3	19204343	19204691	.	0	.	9.1032	-1	-1	185	0	0	19204343	19204691	9.1032	186	19204347	19204676	10.3774	181
Chr4	1337380	1337764	.	0	.	9.10258	-1	-1	293	0	0	1337380	1337764	9.77527	293	1337382	1337764	9.10258	292
Chr2	7920026	7920246	.	0	.	9.09333	-1	-1	131	0	0	7920055	7920246	10.2465	103	7920026	7920246	9.09333	130
ChrM	110036	110208	.	0	.	9.09333	-1	-1	114	0	0	110040	110198	9.13214	110	110036	110208	9.09333	115
ChrM	228082	228181	.	0	.	9.08165	-1	-1	42	0	0	228082	228181	12.3016	42	228082	228181	9.08165	42
ChrM	320438	320524	.	0	.	9.08165	-1	-1	43	0	0	320440	320523	10.811	41	320438	320524	9.08165	43
Chr3	23016304	23016487	.	0	.	9.06998	-1	-1	125	0	0	23016306	23016487	11.8261	123	23016304	23016472	9.06998	126
Chr4	3951140	3951633	.	0	.	9.06883	-1	-1	141	0	0	3951140	3951625	10.7931	142	3951150	3951633	9.06883	131
Chr1	27265567	27265845	.	0	.	9.05387	-1	-1	240	0	0	27265567	27265845	10.2103	240	27265568	27265845	9.05387	239
Chr1	11472617	11473164	.	0	.	9.05374	-1	-1	416	0	0	11472617	11473155	9.05374	410	11472635	11473164	10.1288	404
Chr5	2132054	2132537	.	0	.	9.0495	-1	-1	222	0	0	2132059	2132537	9.85222	217	2132054	2132513	9.0495	222
Chr2	3399237	3399324	.	0	.	9.04663	-1	-1	42	0	0	3399243	3399322	9.91366	36	3399237	3399324	9.04663	42
Chr5	8589122	8589465	.	0	.	9.04663	-1	-1	280	0	0	8589122	8589465	13.0354	280	8589131	8589445	9.04663	271
Chr2	11531710	11532059	.	0	.	9.04396	-1	-1	304	0	0	11531758	11532059	11.5422	256	11531710	11532058	9.04396	304
Chr4	15382524	15382922	.	0	.	9.04193	-1	-1	258	0	0	15382524	15382916	9.04193	254	15382524	15382922	9.69079	262
Chr2	3354552	3354654	.	0	.	9.03496	-1	-1	61	0	0	3354552	3354653	9.98602	61	3354556	3354654	9.03496	58
Chr2	3356804	3356891	.	0	.	9.03496	-1	-1	50	0	0	3356805	3356891	10.015	49	3356804	3356890	9.03496	50
Chr3	19782836	19783341	.	0	.	9.03496	-1	-1	221	0	0	19782836	19783335	11.4188	221	19782850	19783341	9.03496	208
Chr4	15998948	15999470	.	0	.	9.03496	-1	-1	253	0	0	15998948	15999456	10.5976	253	15998967	15999470	9.03496	234
Chr2	1717364	1717955	.	0	.	9.02329	-1	-1	478	0	0	1717380	1717933	10.0729	463	1717364	1717955	9.02329	478
Chr1	8925085	8925514	.	0	.	9.02143	-1	-1	249	0	0	8925085	8925514	12.338	249	8925147	8925513	9.02143	187
Chr3	9783670	9783967	.	0	.	9.01162	-1	-1	124	0	0	9783699	9783935	9.63868	94	9783670	9783967	9.01162	125
Chr2	3484638	3484722	.	0	.	9.00314	-1	-1	39	0	0	3484646	3484722	10.0686	32	3484638	3484722	9.00314	39
Chr3	20370082	20370233	.	0	.	9.00189	-1	-1	117	0	0	20370082	20370233	9.00189	117	20370103	20370233	10.2606	96
Chr1	22301302	22301562	.	0	.	8.99994	-1	-1	129	0	0	22301304	22301548	9.42159	118	22301302	22301562	8.99994	139
Chr5	9628873	9629118	.	0	.	8.9896	-1	-1	124	0	0	9628880	9629117	16.8541	117	9628873	9629118	8.9896	124
Chr5	23124508	23124842	.	0	.	8.98007	-1	-1	123	0	0	23124508	23124821	9.26972	123	23124572	23124842	8.98007	59
Chr3	15357065	15357845	.	0	.	8.9766	-1	-1	38	0	0	15357065	15357845	10.7241	38	15357066	15357845	8.9766	37
Chr5	793680	794002	.	0	.	8.9766	-1	-1	129	0	0	793680	794001	9.11767	129	793690	794002	8.9766	119
Chr5	6925706	6925968	.	0	.	8.9766	-1	-1	108	0	0	6925706	6925968	10.0294	108	6925711	6925930	8.9766	104
Chr5	19144146	19144300	.	0	.	8.9766	-1	-1	62	0	0	19144159	19144300	10.1307	49	19144146	19144300	8.9766	63
Chr4	6406373	6406565	.	0	.	8.97302	-1	-1	94	0	0	6406379	6406565	11.2147	88	6406373	6406565	8.97302	94
Chr5	20605074	20605149	.	0	.	8.97295	-1	-1	33	0	0	20605077	20605147	8.97295	32	20605074	20605149	9.01162	31
Chr1	13205324	13205407	.	0	.	8.95847	-1	-1	50	0	0	13205338	13205404	8.95847	35	13205324	13205407	9.11667	51
Chr5	20676558	20676979	.	0	.	8.95737	-1	-1	99	0	0	20676558	20676979	10.4202	100	20676568	20676914	8.95737	89
Chr4	438902	439059	.	0	.	8.95325	-1	-1	117	0	0	438904	439059	9.32029	114	438902	439059	8.95325	118
Chr5	25945397	25945750	.	0	.	8.95325	-1	-1	91	0	0	25945397	25945747	11.8819	91	25945404	25945750	8.95325	84
Chr1	1819978	1820549	.	0	.	8.94929	-1	-1	179	0	0	1819978	1820545	8.94929	172	1819989	1820549	9.09998	176
Chr1	28638341	28638771	.	0	.	8.9486	-1	-1	325	0	0	28638341	28638770	8.9486	325	28638355	28638771	9.85298	312
Chr1	5022339	5022628	.	0	.	8.94596	-1	-1	47	0	0	5022343	5022569	12.0155	43	5022339	5022628	8.94596	47
Chr2	11448867	11449275	.	0	.	8.94158	-1	-1	177	0	0	11448867	11449266	10.7096	177	11448872	11449275	8.94158	172
ChrM	333752	333850	.	0	.	8.94158	-1	-1	51	0	0	333760	333850	9.07425	43	333752	333848	8.94158	51
Chr3	19276181	19276509	.	0	.	8.93632	-1	-1	222	0	0	19276183	19276509	10.4671	221	19276181	19276495	8.93632	222
Chr5	23384115	23384554	.	0	.	8.93352	-1	-1	140	0	0	23384115	23384549	9.86642	140	23384123	23384554	8.93352	132
Chr2	345637	345926	.	0	.	8.9299	-1	-1	121	0	0	345637	345918	10.0005	121	345637	345926	8.9299	121
Chr5	18604990	18605482	.	0	.	8.9299	-1	-1	233	0	0	18605051	18605476	10.015	174	18604990	18605482	8.9299	232
Chr1	25878856	25879248	.	0	.	8.9254	-1	-1	333	0	0	25878856	25879248	8.9254	333	25878874	25879233	10.5062	315
Chr3	6804194	6804406	.	0	.	8.90776	-1	-1	104	0	0	6804194	6804405	8.90776	104	6804194	6804406	10.4347	104
Chr2	505337	505550	.	0	.	8.90671	-1	-1	129	0	0	505340	505550	9.88589	130	505337	505513	8.90671	125
Chr3	17401683	17402023	.	0	.	8.90656	-1	-1	100	0	0	17401683	17402020	9.37818	100	17401683	17402023	8.90656	100
Chr5	11184700	11184869	.	0	.	8.90335	-1	-1	86	0	0	11184700	11184868	10.0182	43	11184700	11184869	8.90335	130
Chr4	14880655	14881102	.	0	.	8.90177	-1	-1	145	0	0	14880656	14881092	9.04556	144	14880655	14881102	8.90177	145
Chr2	3395091	3395170	.	0	.	8.90058	-1	-1	38	0	0	3395094	3395170	8.90058	34	3395091	3395170	9.44352	39
Chr4	13444782	13445220	.	0	.	8.89652	-1	-1	305	0	0	13444782	13445220	10.5888	306	13444795	13445170	8.89652	292
Chr1	2035496	2035847	.	0	.	8.89489	-1	-1	178	0	0	2035496	2035847	10.2512	172	2035499	2035841	8.89489	181
Chr5	19071642	19071950	.	0	.	8.89489	-1	-1	194	0	0	19071683	19071949	10.1742	153	19071642	19071950	8.89489	195
Chr5	11788351	11788423	.	0	.	8.88611	-1	-1	36	0	0	11788352	11788422	8.88611	37	11788351	11788423	9.24508	34
Chr3	19521560	19521770	.	0	.	8.88321	-1	-1	122	0	0	19521560	19521770	9.76893	122	19521560	19521764	8.88321	122
Chr4	1031430	1031801	.	0	.	8.87668	-1	-1	203	0	0	1031430	1031670	9.85749	204	1031430	1031801	8.87668	202
Chr1	20930565	20930858	.	0	.	8.87154	-1	-1	179	0	0	20930568	20930848	11.0625	176	20930565	20930858	8.87154	179
Chr2	10549382	10549538	.	0	.	8.87154	-1	-1	117	0	0	10549382	10549536	10.0584	117	10549383	10549538	8.87154	116
Chr5	19317499	19317777	.	0	.	8.87154	-1	-1	114	0	0	19317499	19317777	10.9123	113	19317502	19317775	8.87154	112
ChrM	173286	173361	.	0	.	8.87154	-1	-1	33	0	0	173287	173361	10.507	32	173286	173361	8.87154	34
Chr3	4560857	4561123	.	0	.	8.87139	-1	-1	93	0	0	4560857	4561123	9.19033	92	4560858	4561110	8.87139	93
Chr3	6272078	6272344	.	0	.	8.86816	-1	-1	142	0	0	6272078	6272343	8.86816	143	6272121	6272344	10.1325	99
Chr5	305626	305780	.	0	.	8.86611	-1	-1	120	0	0	305626	305780	8.86611	120	305626	305780	8.87059	120
Chr5	3746857	3747146	.	0	.	8.86415	-1	-1	173	0	0	3746857	3747133	11.3653	174	3746857	3747146	8.86415	173
Chr1	20430463	20430864	.	0	.	8.85543	-1	-1	225	0	0	20430540	20430864	10.0587	148	20430463	20430850	8.85543	225
Chr1	4217088	4217552	.	0	.	8.85386	-1	-1	268	0	0	4217088	4217538	8.85386	260	4217100	4217552	8.98225	264
Chr3	19417185	19417530	.	0	.	8.85245	-1	-1	236	0	0	19417185	19417530	9.65921	236	19417188	19417475	8.85245	233
Chr2	3357563	3357641	.	0	.	8.84819	-1	-1	38	0	0	3357563	3357641	10.1886	39	3357565	3357640	8.84819	35
Chr3	13641485	13641579	.	0	.	8.84819	-1	-1	43	0	0	13641486	13641579	9.45974	42	13641485	13641573	8.84819	43
ChrM	229987	230081	.	0	.	8.84819	-1	-1	41	0	0	229987	230080	9.56632	41	229987	230081	8.84819	41
Chr1	108878	109093	.	0	.	8.84537	-1	-1	125	0	0	108878	109093	8.84537	126	108897	109083	8.95986	106
Chr3	1491642	1492191	.	0	.	8.84533	-1	-1	510	0	0	1491642	1492190	8.84533	510	1491673	1492191	10.6996	479
ChrM	252817	252903	.	0	.	8.84269	-1	-1	42	0	0	252817	252902	8.84269	42	252817	252903	9.09333	42
Chr1	21094246	21094833	.	0	.	8.83652	-1	-1	273	0	0	21094406	21094831	11.2451	114	21094246	21094833	8.83652	273
Chr3	2903229	2903405	.	0	.	8.83652	-1	-1	136	0	0	2903229	2903405	9.56719	138	2903230	2903405	8.83652	134
Chr4	8669258	8669944	.	0	.	8.82822	-1	-1	148	0	0	8669258	8669943	8.82822	152	8669360	8669944	8.88321	42
Chr5	3679121	3679847	.	0	.	8.82485	-1	-1	642	0	0	3679121	3679846	13.5463	637	3679139	3679847	8.82485	630
Chr5	2482658	2483323	.	0	.	8.82208	-1	-1	531	0	0	2482658	2483323	8.82208	531	2482658	2483300	8.86075	531
Chr2	3316683	3316792	.	0	.	8.82178	-1	-1	55	0	0	3316683	3316786	8.82178	42	3316684	3316792	8.94465	67
Chr2	8570381	8570739	.	0	.	8.81317	-1	-1	214	0	0	8570461	8570739	8.87164	134	8570381	8570736	8.81317	215
Chr3	9771896	9772152	.	0	.	8.81317	-1	-1	156	0	0	9771896	9772152	12.4463	159	9771903	9772151	8.81317	147
Chr4	15415810	15416138	.	0	.	8.81228	-1	-1	165	0	0	15415810	15416137	9.58491	167	15415813	15416138	8.81228	160
Chr4	7585578	7586086	.	0	.	8.80519	-1	-1	393	0	0	7585578	7586086	12.6301	393	7585578	7586083	8.80519	394
Chr2	3313690	3313789	.	0	.	8.80431	-1	-1	46	0	0	3313692	3313789	8.80431	44	3313690	3313789	9.43129	46
Chr1	29278391	29278649	.	0	.	8.80171	-1	-1	141	0	0	29278391	29278647	8.91033	142	29278391	29278649	8.80171	140
Chr1	7167763	7168284	.	0	.	8.8015	-1	-1	447	0	0	7167764	7168284	11.4043	447	7167763	7168267	8.8015	447
Chr3	22553845	22554235	.	0	.	8.8015	-1	-1	172	0	0	22553883	22554192	9.8413	131	22553845	22554235	8.8015	176
Chr2	3624594	3624684	.	0	.	8.79308	-1	-1	44	0	0	3624594	3624684	10.5374	44	3624594	3624684	8.79308	44
Chr1	11222681	11222974	.	0	.	8.78863	-1	-1	98	0	0	11222681	11222951	9.53367	98	11222689	11222974	8.78863	90
Chr1	28492555	28492813	.	0	.	8.77683	-1	-1	55	0	0	28492555	28492813	8.77683	54	28492558	28492812	9.11223	54
Chr1	26640128	26640435	.	0	.	8.77678	-1	-1	186	0	0	26640135	26640416	9.27997	181	26640128	26640435	8.77678	185
Chr3	7214140	7214239	.	0	.	8.77033	-1	-1	57	0	0	7214140	7214232	8.77033	57	7214163	7214239	8.99994	34
Chr5	23187584	23187944	.	0	.	8.75559	-1	-1	256	0	0	23187589	23187943	9.47182	248	23187584	23187944	8.75559	260
ChrM	81703	81782	.	0	.	8.75481	-1	-1	36	0	0	81703	81781	9.65315	36	81704	81782	8.75481	35
Chr2	2233996	2234136	.	0	.	8.74313	-1	-1	101	0	0	2233996	2234136	9.55185	105	2233998	2234136	8.74313	95
Chr3	20310076	20310399	.	0	.	8.74313	-1	-1	116	0	0	20310076	20310399	9.85577	116	20310084	20310337	8.74313	109
Chr2	3490782	3491168	.	0	.	8.74174	-1	-1	295	0	0	3490782	3491168	8.74174	252	3490786	3491167	9.83626	334
Chr1	15201464	15201589	.	0	.	8.74139	-1	-1	83	0	0	15201464	15201585	8.74139	83	15201470	15201589	9.56025	77
Chr4	11760932	11761344	.	0	.	8.74085	-1	-1	134	0	0	11760932	11761156	10.5278	130	11760933	11761344	8.74085	138
Chr4	18041096	18041335	.	0	.	8.72691	-1	-1	132	0	0	18041096	18041335	8.72691	132	18041103	18041335	9.63029	125
Chr5	18486277	18486401	.	0	.	8.71979	-1	-1	39	0	0	18486277	18486400	9.58079	40	18486277	18486401	8.71979	39
Chr4	16091338	16091942	.	0	.	8.71948	-1	-1	251	0	0	16091342	16091942	9.46644	247	16091338	16091941	8.71948	251
Chr2	10454472	10454883	.	0	.	8.71671	-1	-1	99	0	0	10454477	10454883	9.27814	92	10454472	10454874	8.71671	101
Chr3	13587175	13587250	.	0	.	8.71634	-1	-1	38	0	0	13587175	13587250	10.662	39	13587175	13587249	8.71634	37
Chr5	11734840	11734934	.	0	.	8.71346	-1	-1	44	0	0	11734840	11734934	8.71346	44	11734840	11734934	9.87507	44
Chr3	9736646	9736915	.	0	.	8.71246	-1	-1	230	0	0	9736657	9736908	9.12508	219	9736646	9736915	8.71246	230
Chr5	5310892	5311268	.	0	.	8.70758	-1	-1	215	0	0	5310892	5311268	12.5108	214	5310892	5311254	8.70758	216
Chr1	5268406	5268761	.	0	.	8.70328	-1	-1	241	0	0	5268406	5268726	8.70328	242	5268416	5268761	8.91823	231
Chr1	28432348	28432903	.	0	.	8.69817	-1	-1	243	0	0	28432352	28432819	8.69817	239	28432348	28432903	9.02878	243
Chr4	9556263	9557127	.	0	.	8.6973	-1	-1	740	0	0	9556265	9557127	9.34651	737	9556263	9557127	8.6973	741
Chr1	6904019	6904305	.	0	.	8.69443	-1	-1	180	0	0	6904019	6904305	9.7193	181	6904020	6904301	8.69443	179
Chr3	14210047	14210137	.	0	.	8.69353	-1	-1	51	0	0	14210047	14210137	8.75363	52	14210054	14210137	8.69353	44
Chr5	3127248	3127525	.	0	.	8.68502	-1	-1	103	0	0	3127263	3127525	9.74012	88	3127248	3127523	8.68502	103
Chr1	16800911	16801341	.	0	.	8.68477	-1	-1	266	0	0	16800912	16801269	8.7848	265	16800911	16801341	8.68477	266
Chr2	14884940	14885147	.	0	.	8.68386	-1	-1	98	0	0	14884954	14885147	8.68386	84	14884940	14885147	9.90261	99
Chr1	11163235	11163591	.	0	.	8.6731	-1	-1	113	0	0	11163249	11163588	9.79788	99	11163235	11163591	8.6731	114
Chr2	15493511	15494057	.	0	.	8.67225	-1	-1	430	0	0	15493511	15494020	9.58399	429	15493512	15494057	8.67225	430
Chr2	3366533	3366611	.	0	.	8.66902	-1	-1	45	0	0	3366536	3366607	8.66902	41	3366533	3366611	8.90656	46
Chr5	18264591	18264751	.	0	.	8.66902	-1	-1	40	0	0	18264593	18264751	8.66902	45	18264591	18264737	9.46687	33
Chr5	20068849	20070084	.	0	.	8.66843	-1	-1	223	0	0	20068864	20070084	8.86966	209	20068849	20070084	8.66843	222
Chr1	26524291	26524810	.	0	.	8.66416	-1	-1	164	0	0	26524291	26524810	10.2336	165	26524304	26524724	8.66416	151
Chr1	1013603	1013712	.	0	.	8.66142	-1	-1	42	0	0	1013603	1013712	11.9543	43	1013603	1013690	8.66142	42
Chr1	29070022	29070281	.	0	.	8.66142	-1	-1	137	0	0	29070022	29070280	11.8819	137	29070027	29070281	8.66142	132
ChrM	312550	312636	.	0	.	8.66142	-1	-1	46	0	0	312550	312636	8.91506	46	312551	312636	8.66142	45
Chr1	17867008	17867228	.	0	.	8.65733	-1	-1	122	0	0	17867009	17867228	8.83233	121	17867008	17867228	8.65733	122
Chr5	3409984	3410439	.	0	.	8.65013	-1	-1	365	0	0	3410077	3410394	9.32944	272	3409984	3410439	8.65013	365
Chr5	11959208	11959286	.	0	.	8.64762	-1	-1	43	0	0	11959208	11959277	8.90753	43	11959208	11959286	8.64762	43
Chr3	8605169	8605802	.	0	.	8.64708	-1	-1	111	0	0	8605169	8605735	9.47056	111	8605169	8605802	8.64708	111
Chr1	1617189	1617386	.	0	.	8.64008	-1	-1	44	0	0	1617189	1617382	8.64008	44	1617189	1617386	8.75481	44
Chr3	12104175	12104445	.	0	.	8.63808	-1	-1	126	0	0	12104182	12104444	9.24792	121	12104175	12104445	8.63808	125
Chr5	23707824	23708331	.	0	.	8.63808	-1	-1	450	0	0	23707829	23708331	10.9846	445	23707824	23708319	8.63808	450
Chr1	19974908	19975501	.	0	.	8.62653	-1	-1	95	0	0	19974908	19975430	11.963	95	19974911	19975501	8.62653	92
ChrM	322845	322936	.	0	.	8.6264	-1	-1	43	0	0	322845	322936	9.27687	46	322846	322935	8.6264	40
Chr4	2416874	2417616	.	0	.	8.62258	-1	-1	119	0	0	2416876	2417616	8.62258	117	2416874	2417615	9.91464	119
Chr3	18993940	18994186	.	0	.	8.61473	-1	-1	82	0	0	18993940	18994186	10.8254	83	18993941	18994186	8.61473	80
Chr4	9051933	9052234	.	0	.	8.61473	-1	-1	106	0	0	9051934	9052232	10.1452	105	9051933	9052234	8.61473	106
Chr5	357695	358158	.	0	.	8.61473	-1	-1	216	0	0	357695	358158	9.60974	216	357695	358133	8.61473	217
Chr5	4061941	4062601	.	0	.	8.61473	-1	-1	73	0	0	4061941	4062507	8.65455	74	4061949	4062601	8.61473	65
Chr5	24443126	24443307	.	0	.	8.61473	-1	-1	29	0	0	24443126	24443307	9.3637	30	24443126	24443301	8.61473	28
Chr1	5617537	5617839	.	0	.	8.61133	-1	-1	144	0	0	5617537	5617839	9.91363	145	5617539	5617830	8.61133	142
Chr1	19893422	19893803	.	0	.	8.60964	-1	-1	57	0	0	19893422	19893791	8.60964	57	19893423	19893803	9.93044	56
Chr3	1336881	1337135	.	0	.	8.6035	-1	-1	180	0	0	1336883	1337135	8.6035	178	1336881	1337135	8.81175	181
Chr1	8640388	8640774	.	0	.	8.60306	-1	-1	90	0	0	8640397	8640774	11.4912	82	8640388	8640774	8.60306	90
Chr2	3294559	3294642	.	0	.	8.60306	-1	-1	41	0	0	3294559	3294642	8.65455	41	3294560	3294642	8.60306	40
Chr3	815427	815698	.	0	.	8.60306	-1	-1	221	0	0	815429	815698	9.58637	219	815427	815695	8.60306	221
Chr1	12138315	12138881	.	0	.	8.59138	-1	-1	463	0	0	12138315	12138881	9.14662	463	12138356	12138859	8.59138	422
Chr4	13296373	13296705	.	0	.	8.59138	-1	-1	124	0	0	13296377	13296705	12.7792	120	13296373	13296705	8.59138	124
Chr5	8621465	8622033	.	0	.	8.59138	-1	-1	489	0	0	8621512	8622033	11.8096	442	8621465	8621998	8.59138	489
Chr3	16195626	16196023	.	0	.	8.58698	-1	-1	159	0	0	16195626	16196009	9.62697	159	16195626	16196023	8.58698	160
Chr3	22470299	22470586	.	0	.	8.58589	-1	-1	152	0	0	22470299	22470586	10.4289	152	22470305	22470561	8.58589	146
Chr3	13800449	13800568	.	0	.	8.58219	-1	-1	84	0	0	13800498	13800566	8.58219	36	13800449	13800568	11.1828	84
Chr2	14790425	14790763	.	0	.	8.57971	-1	-1	74	0	0	14790436	14790660	8.84269	63	14790425	14790763	8.57971	75
ChrM	313335	313417	.	0	.	8.57971	-1	-1	45	0	0	313339	313417	9.29134	43	313335	313417	8.57971	44
Chr5	19247893	19248097	.	0	.	8.5788	-1	-1	106	0	0	19247894	19248097	8.93729	105	19247893	19248091	8.5788	106
Chr3	3838988	3839160	.	0	.	8.57212	-1	-1	132	0	0	3838988	3839160	8.57212	133	3838989	3839159	9.29177	131
Chr1	3545449	3545795	.	0	.	8.56804	-1	-1	74	0	0	3545497	3545786	8.66902	27	3545449	3545795	8.56804	74
ChrM	63008	63109	.	0	.	8.56772	-1	-1	59	0	0	63013	63104	8.56772	55	63008	63109	8.8015	59
Chr1	4166965	4167094	.	0	.	8.56515	-1	-1	85	0	0	4166965	4167094	11.2297	85	4166977	4167090	8.56515	73
Chr1	30390867	30391272	.	0	.	8.56502	-1	-1	36	0	0	30390868	30391271	8.70536	35	30390867	30391272	8.56502	37
Chr3	6373148	6373383	.	0	.	8.55637	-1	-1	31	0	0	6373148	6373382	9.53737	31	6373149	6373383	8.55637	30
Chr3	6416575	6416918	.	0	.	8.55637	-1	-1	215	0	0	6416576	6416914	8.56772	215	6416575	6416918	8.55637	215
Chr5	11823689	11823753	.	0	.	8.55324	-1	-1	29	0	0	11823689	11823753	8.55324	29	11823689	11823751	8.71979	29
ChrM	98264	98365	.	0	.	8.55324	-1	-1	59	0	0	98266	98365	8.55324	57	98264	98365	8.64975	59
Chr2	3489077	3489162	.	0	.	8.54806	-1	-1	42	0	0	3489077	3489159	8.54806	42	3489077	3489162	9.58941	42
ChrM	153620	153710	.	0	.	8.54469	-1	-1	45	0	0	153621	153708	9.2624	44	153620	153710	8.54469	45
Chr4	7758351	7758599	.	0	.	8.5429	-1	-1	114	0	0	7758354	7758591	8.5429	110	7758351	7758599	8.65608	116
Chr2	3319996	3320074	.	0	.	8.52135	-1	-1	36	0	0	3319996	3320071	8.5243	36	3319996	3320074	8.52135	37
Chr2	440183	440462	.	0	.	8.51984	-1	-1	98	0	0	440202	440448	9.30204	79	440183	440462	8.51984	98
Chr2	3495949	3496034	.	0	.	8.51508	-1	-1	41	0	0	3495950	3496034	8.60507	40	3495949	3496034	8.51508	41
Chr4	16285006	16285571	.	0	.	8.51497	-1	-1	314	0	0	16285006	16285571	8.97656	314	16285015	16285569	8.51497	305
Chr3	11803407	11804033	.	0	.	8.51394	-1	-1	355	0	0	11803466	11803906	11.6709	296	11803407	11804033	8.51394	355
ChrM	71278	71364	.	0	.	8.50983	-1	-1	42	0	0	71285	71360	8.50983	35	71278	71364	9.49021	42
Chr1	6002655	6003008	.	0	.	8.50967	-1	-1	92	0	0	6002657	6003008	13.0065	95	6002655	6002994	8.50967	88
Chr2	19550930	19551312	.	0	.	8.50967	-1	-1	262	0	0	19550930	19551312	9.64022	262	19550931	19551308	8.50967	261
Chr3	16342035	16342327	.	0	.	8.50967	-1	-1	107	0	0	16342041	16342326	10.2465	101	16342035	16342327	8.50967	107
Chr3	22247753	22248279	.	0	.	8.50677	-1	-1	430	0	0	22247753	22248261	9.1852	430	22247757	22248279	8.50677	426
Chr4	12992426	12992609	.	0	.	8.50503	-1	-1	101	0	0	12992426	12992609	11.977	101	12992429	12992609	8.50503	98
Chr2	114857	115037	.	0	.	8.498	-1	-1	39	0	0	114862	115022	9.42159	35	114857	115037	8.498	39
Chr2	11809152	11809461	.	0	.	8.498	-1	-1	109	0	0	11809152	11809419	9.07425	109	11809152	11809461	8.498	110
Chr5	8643512	8643706	.	0	.	8.498	-1	-1	117	0	0	8643512	8643704	9.81235	112	8643515	8643706	8.498	119
Chr2	15556754	15557013	.	0	.	8.49777	-1	-1	217	0	0	15556754	15557013	10.7079	217	15556788	15557013	8.49777	183
Chr1	12096354	12096691	.	0	.	8.49535	-1	-1	157	0	0	12096404	12096691	8.49535	107	12096354	12096691	9.19839	158
Chr3	73023	73333	.	0	.	8.49289	-1	-1	217	0	0	73023	73329	8.49289	216	73034	73333	9.11788	208
Chr1	18805358	18805590	.	0	.	8.49071	-1	-1	36	0	0	18805359	18805587	9.88471	39	18805358	18805590	8.49071	33
Chr5	22080134	22080768	.	0	.	8.48885	-1	-1	202	0	0	22080165	22080733	8.48885	171	22080134	22080768	9.41061	203
ChrM	226721	226806	.	0	.	8.48633	-1	-1	43	0	0	226722	226804	9.79788	42	226721	226806	8.48633	44
Chr3	1818012	1818372	.	0	.	8.48273	-1	-1	119	0	0	1818014	1818333	8.48273	117	1818012	1818372	8.73467	119
Chr3	2534515	2534894	.	0	.	8.47465	-1	-1	162	0	0	2534526	2534894	9.29134	151	2534515	2534879	8.47465	162
Chr4	2136215	2136470	.	0	.	8.47465	-1	-1	162	0	0	2136219	2136418	10.5215	156	2136215	2136470	8.47465	165
Chr5	11706924	11707020	.	0	.	8.47462	-1	-1	51	0	0	11706929	11707016	8.47462	46	11706924	11707020	8.96193	52
Chr2	3334929	3335021	.	0	.	8.46587	-1	-1	48	0	0	3334933	3335018	8.46587	44	3334929	3335021	11.497	48
Chr2	3451858	3451953	.	0	.	8.46298	-1	-1	56	0	0	3451866	3451948	9.81235	44	3451858	3451953	8.46298	61
Chr3	13710761	13710828	.	0	.	8.45194	-1	-1	37	0	0	13710762	13710828	8.45194	33	13710761	13710828	10.0972	40
Chr4	1101000	1101664	.	0	.	8.45194	-1	-1	288	0	0	1101010	1101601	8.45194	279	1101000	1101664	9.11667	288
Chr1	337770	338351	.	0	.	8.45131	-1	-1	79	0	0	337770	338351	9.79788	80	337771	338330	8.45131	78
Chr3	16020212	16020554	.	0	.	8.45131	-1	-1	105	0	0	16020227	16020515	9.97155	90	16020212	16020554	8.45131	105
Chr4	16764334	16764794	.	0	.	8.44895	-1	-1	210	0	0	16764336	16764794	9.59431	210	16764334	16764792	8.44895	209
Chr1	748052	748251	.	0	.	8.44349	-1	-1	40	0	0	748055	748251	8.44349	37	748052	748251	8.63808	41
Chr2	6777300	6777759	.	0	.	8.43964	-1	-1	306	0	0	6777332	6777759	9.79788	274	6777300	6777752	8.43964	306
Chr4	14158457	14158986	.	0	.	8.43964	-1	-1	354	0	0	14158457	14158986	10.5649	350	14158494	14158939	8.43964	321
Chr2	18000462	18000860	.	0	.	8.4291	-1	-1	108	0	0	18000470	18000860	11.1513	100	18000462	18000860	8.4291	108
Chr1	6765433	6765651	.	0	.	8.42796	-1	-1	90	0	0	6765435	6765651	12.6779	88	6765433	6765649	8.42796	90
Chr1	8487126	8487774	.	0	.	8.42591	-1	-1	278	0	0	8487126	8487639	8.42591	271	8487127	8487774	9.39233	285
Chr3	18559068	18559653	.	0	.	8.4248	-1	-1	49	0	0	18559068	18559652	8.4248	47	18559069	18559653	9.06046	51
Chr2	18045668	18046026	.	0	.	8.4221	-1	-1	97	0	0	18045668	18046023	9.33573	100	18045684	18046026	8.4221	78
Chr2	12896896	12897099	.	0	.	8.41927	-1	-1	160	0	0	12896896	12897099	8.67332	160	12896896	12897099	8.41927	160
Chr4	1088735	1088938	.	0	.	8.41629	-1	-1	78	0	0	1088735	1088938	8.5243	79	1088750	1088934	8.41629	63
Chr5	23475451	23475717	.	0	.	8.41276	-1	-1	156	0	0	23475451	23475717	8.69535	155	23475454	23475672	8.41276	154
Chr1	24536914	24537695	.	0	.	8.41062	-1	-1	377	0	0	24536914	24537684	9.67574	380	24536914	24537695	8.41062	374
Chr4	8814495	8814856	.	0	.	8.40794	-1	-1	322	0	0	8814506	8814849	9.2086	311	8814495	8814856	8.40794	322
Chr1	2847745	2848369	.	0	.	8.40677	-1	-1	104	0	0	2847745	2848369	9.01826	105	2847746	2848366	8.40677	103
Chr1	6655225	6655507	.	0	.	8.39405	-1	-1	138	0	0	6655268	6655507	8.39405	95	6655225	6655506	8.48633	138
Chr4	7617402	7617651	.	0	.	8.39405	-1	-1	76	0	0	7617408	7617651	8.39405	70	7617402	7617642	8.86382	76
Chr4	2578319	2578679	.	0	.	8.39294	-1	-1	121	0	0	2578319	2578679	11.2017	123	2578333	2578636	8.39294	106
Chr3	8722	9019	.	0	.	8.39009	-1	-1	169	0	0	8722	9016	9.06551	170	8723	9019	8.39009	168
Chr1	2991179	2991658	.	0	.	8.38584	-1	-1	227	0	0	2991194	2991656	11.338	211	2991179	2991658	8.38584	228
Chr3	18963962	18964303	.	0	.	8.38311	-1	-1	36	0	0	18963962	18964292	9.41061	37	18963963	18964303	8.38311	35
Chr3	115232	115309	.	0	.	8.37957	-1	-1	41	0	0	115234	115306	8.37957	39	115232	115309	9.06998	41
Chr2	11678042	11678530	.	0	.	8.3696	-1	-1	74	0	0	11678042	11678516	9.9426	74	11678054	11678530	8.3696	62
Chr4	10677138	10677309	.	0	.	8.3696	-1	-1	103	0	0	10677138	10677309	8.53877	100	10677153	10677308	8.3696	91
Chr5	16267194	16267459	.	0	.	8.3696	-1	-1	221	0	0	16267194	16267458	9.78341	221	16267307	16267459	8.3696	108
Chr5	19012130	19012259	.	0	.	8.36583	-1	-1	89	0	0	19012130	19012258	8.36583	87	19012130	19012259	10.5396	91
Chr5	5205032	5205477	.	0	.	8.36181	-1	-1	207	0	0	5205042	5205477	9.16735	197	5205032	5205472	8.36181	207
Chr1	15085633	15085892	.	0	.	8.35916	-1	-1	33	0	0	15085636	15085892	8.5858	30	15085633	15085876	8.35916	33
Chr1	6932683	6933104	.	0	.	8.35673	-1	-1	331	0	0	6932683	6933103	11.0331	333	6932685	6933104	8.35673	328
Chr1	12188584	12189003	.	0	.	8.34625	-1	-1	204	0	0	12188605	12188938	8.7848	231	12188584	12189003	8.34625	156
Chr2	16423294	16423619	.	0	.	8.34625	-1	-1	174	0	0	16423294	16423619	10.507	175	16423294	16423610	8.34625	174
Chr3	2339047	2339142	.	0	.	8.34192	-1	-1	55	0	0	2339047	2339142	8.34192	55	2339066	2339142	8.78582	36
Chr1	8912315	8912707	.	0	.	8.34005	-1	-1	147	0	0	8912315	8912707	8.34005	147	8912366	8912703	9.50971	96
Chr1	15690667	15690738	.	0	.	8.33616	-1	-1	39	0	0	15690667	15690738	8.33616	39	15690667	15690738	8.40462	39
Chr3	9959681	9960095	.	0	.	8.33607	-1	-1	42	0	0	9959681	9959992	9.68207	43	9959681	9960095	8.33607	41
Chr1	27901843	27902056	.	0	.	8.33458	-1	-1	75	0	0	27901851	27902056	8.92953	67	27901843	27902051	8.33458	76
ChrM	273774	273865	.	0	.	8.33458	-1	-1	48	0	0	273774	273863	9.49396	48	273775	273865	8.33458	48
Chr2	7577674	7577992	.	0	.	8.33433	-1	-1	225	0	0	7577675	7577988	9.49865	224	7577674	7577992	8.33433	225
Chr3	2645055	2645271	.	0	.	8.33275	-1	-1	45	0	0	2645055	2645271	8.33275	48	2645056	2645265	8.43108	42
Chr5	8723695	8724032	.	0	.	8.32973	-1	-1	165	0	0	8723695	8724032	10.0652	161	8723698	8724032	8.32973	167
Chr1	12358002	12358193	.	0	.	8.32856	-1	-1	91	0	0	12358003	12358129	8.32856	90	12358002	12358193	8.95162	91
Chr1	29452301	29452648	.	0	.	8.32722	-1	-1	134	0	0	29452301	29452648	10.808	134	29452301	29452645	8.32722	134
Chr2	3476250	3476361	.	0	.	8.3229	-1	-1	42	0	0	3476250	3476356	8.82822	42	3476251	3476361	8.3229	41
Chr2	777802	777973	.	0	.	8.31894	-1	-1	128	0	0	777802	777973	10.8634	129	777816	777971	8.31894	114
Chr5	3140231	3140443	.	0	.	8.31838	-1	-1	123	0	0	3140232	3140440	8.31838	121	3140231	3140443	11.0836	124
Chr5	6718924	6719318	.	0	.	8.31225	-1	-1	273	0	0	6718938	6719318	8.79925	259	6718924	6719307	8.31225	273
Chr2	1066498	1066686	.	0	.	8.31123	-1	-1	93	0	0	1066498	1066686	10.3768	88	1066501	1066681	8.31123	96
Chr2	10774283	10774677	.	0	.	8.31123	-1	-1	137	0	0	10774283	10774677	10.536	136	10774283	10774566	8.31123	138
Chr3	18409682	18409935	.	0	.	8.31123	-1	-1	50	0	0	18409689	18409935	9.11767	43	18409682	18409918	8.31123	50
Chr5	10940038	10940239	.	0	.	8.30721	-1	-1	44	0	0	10940038	10940239	8.30721	44	10940039	10940235	8.46298	43
Chr3	18255863	18256022	.	0	.	8.3059	-1	-1	115	0	0	18255863	18256022	8.88134	115	18255864	18256022	8.3059	114
Chr1	6579139	6579637	.	0	.	8.30272	-1	-1	67	0	0	6579140	6579637	10.8704	66	6579139	6579637	8.30272	67
Chr4	5828278	5828600	.	0	.	8.29956	-1	-1	172	0	0	5828278	5828600	10.2176	172	5828282	5828556	8.29956	168
Chr4	7470606	7470785	.	0	.	8.29956	-1	-1	135	0	0	7470606	7470785	9.46501	135	7470613	7470785	8.29956	128
Chr2	19027240	19028214	.	0	.	8.29228	-1	-1	536	0	0	19027250	19028214	8.29228	530	19027240	19028200	8.88281	533
Chr5	5529903	5530338	.	0	.	8.28788	-1	-1	72	0	0	5529903	5530338	10.3912	66	5529913	5530319	8.28788	69
Chr3	1040049	1040527	.	0	.	8.27832	-1	-1	211	0	0	1040225	1040527	9.35305	35	1040049	1040503	8.27832	211
Chr4	1874699	1874965	.	0	.	8.27827	-1	-1	78	0	0	1874700	1874950	8.27827	77	1874699	1874965	8.39294	79
Chr3	15991116	15991841	.	0	.	8.27635	-1	-1	293	0	0	15991139	15991841	8.27635	270	15991116	15991841	9.44564	294
Chr4	9505607	9506269	.	0	.	8.27621	-1	-1	108	0	0	9505607	9506269	9.2624	109	9505607	9506269	8.27621	108
Chr3	11299584	11299713	.	0	.	8.26454	-1	-1	93	0	0	11299585	11299713	10.4347	93	11299584	11299713	8.26454	93
Chr5	5924037	5924422	.	0	.	8.26454	-1	-1	304	0	0	5924038	5924422	9.87024	308	5924037	5924422	8.26454	300
Chr4	5932146	5932530	.	0	.	8.26379	-1	-1	239	0	0	5932146	5932498	8.26379	239	5932149	5932530	8.26454	236
Chr1	29015650	29016139	.	0	.	8.26355	-1	-1	382	0	0	29015650	29016139	10.4265	383	29015753	29016137	8.26355	279
Chr3	23145462	23145733	.	0	.	8.25603	-1	-1	142	0	0	23145462	23145724	9.54678	142	23145463	23145733	8.25603	141
Chr5	16404165	16404490	.	0	.	8.24994	-1	-1	116	0	0	16404188	16404490	9.95031	93	16404165	16404490	8.24994	117
Chr2	3331873	3331960	.	0	.	8.2463	-1	-1	43	0	0	3331873	3331956	8.2463	44	3331873	3331960	8.69922	42
Chr1	18097683	18098143	.	0	.	8.24119	-1	-1	138	0	0	18097702	18098139	11.6504	120	18097683	18098143	8.24119	138
Chr3	22078037	22078783	.	0	.	8.24119	-1	-1	394	0	0	22078037	22078680	8.42563	395	22078105	22078783	8.24119	325
Chr5	24738892	24739138	.	0	.	8.23994	-1	-1	120	0	0	24738892	24739137	10.023	115	24738892	24739138	8.23994	125
Chr5	26475648	26476378	.	0	.	8.2344	-1	-1	404	0	0	26475654	26476378	9.14592	442	26475648	26476321	8.2344	361
Chr3	22272136	22272613	.	0	.	8.23316	-1	-1	62	0	0	22272136	22272531	8.23316	67	22272147	22272613	9.72562	46
Chr5	16550904	16551185	.	0	.	8.22952	-1	-1	118	0	0	16550906	16551185	9.71104	115	16550904	16551140	8.22952	119
Chr3	17561710	17562135	.	0	.	8.22069	-1	-1	96	0	0	17561710	17562135	9.06542	96	17561710	17562133	8.22069	96
Chr4	7641176	7641507	.	0	.	8.2119	-1	-1	222	0	0	7641176	7641507	8.54743	221	7641179	7641507	8.2119	221
Chr2	3396999	3397247	.	0	.	8.2059	-1	-1	203	0	0	3396999	3397247	8.2059	203	3397003	3397247	8.39294	199
Chr5	22605089	22605501	.	0	.	8.20561	-1	-1	95	0	0	22605089	22605501	8.20561	95	22605090	22605461	8.5583	94
Chr2	16986539	16987032	.	0	.	8.20542	-1	-1	245	0	0	16986544	16986992	10.114	241	16986539	16987032	8.20542	245
Chr5	2825434	2825739	.	0	.	8.20386	-1	-1	114	0	0	2825511	2825739	8.20386	35	2825434	2825728	8.26985	117
Chr5	21557991	21558526	.	0	.	8.20336	-1	-1	171	0	0	21557995	21558428	8.28927	163	21557991	21558526	8.20336	175
Chr5	19938585	19938916	.	0	.	8.1945	-1	-1	150	0	0	19938591	19938916	11.7154	145	19938585	19938913	8.1945	150
Chr5	9683731	9684148	.	0	.	8.19346	-1	-1	284	0	0	9683736	9684143	8.19346	279	9683731	9684148	8.8726	284
Chr3	14204727	14204796	.	0	.	8.19236	-1	-1	28	0	0	14204728	14204792	8.19236	28	14204727	14204796	10.9308	28
Chr3	10451354	10451556	.	0	.	8.19227	-1	-1	112	0	0	10451354	10451556	11.1576	112	10451360	10451551	8.19227	106
ChrM	145500	145570	.	0	.	8.19143	-1	-1	30	0	0	145500	145570	8.19143	30	145502	145570	8.33458	28
Chr2	7353657	7353886	.	0	.	8.18283	-1	-1	116	0	0	7353657	7353886	9.14662	118	7353657	7353886	8.18283	115
Chr3	10398156	10398412	.	0	.	8.18283	-1	-1	214	0	0	10398156	10398410	9.00189	214	10398156	10398412	8.18283	214
Chr5	21044117	21044415	.	0	.	8.18283	-1	-1	110	0	0	21044118	21044415	10.8254	110	21044117	21044413	8.18283	110
Chr1	7872486	7873073	.	0	.	8.18245	-1	-1	130	0	0	7872495	7873073	11.3811	121	7872486	7873073	8.18245	130
Chr1	5044123	5044471	.	0	.	8.18034	-1	-1	247	0	0	5044124	5044470	8.18034	248	5044123	5044471	8.73327	246
Chr4	7355079	7355748	.	0	.	8.17993	-1	-1	299	0	0	7355079	7355743	8.17993	177	7355079	7355748	8.25601	421
Chr1	18431824	18432164	.	0	.	8.17935	-1	-1	156	0	0	18431899	18432163	8.17935	80	18431824	18432164	8.67039	158
Chr4	2919853	2919919	.	0	.	8.17696	-1	-1	33	0	0	2919856	2919914	8.17696	29	2919853	2919919	9.35013	34
Chr5	7043215	7043442	.	0	.	8.17556	-1	-1	43	0	0	7043216	7043442	8.17556	42	7043215	7043442	9.11562	43
Chr2	19150976	19151363	.	0	.	8.17512	-1	-1	271	0	0	19150978	19151363	8.17512	270	19150976	19151362	8.30405	270
Chr4	8715128	8715378	.	0	.	8.17273	-1	-1	136	0	0	8715128	8715376	8.17273	136	8715128	8715378	8.50262	136
Chr3	17927178	17927417	.	0	.	8.17115	-1	-1	91	0	0	17927178	17927363	8.69797	91	17927178	17927417	8.17115	91
Chr1	19572510	19572993	.	0	.	8.16249	-1	-1	285	0	0	19572510	19572993	8.16249	285	19572510	19572992	8.60306	285
Chr1	11801825	11802148	.	0	.	8.15948	-1	-1	152	0	0	11801870	11802139	8.27827	106	11801825	11802148	8.15948	153
Chr4	11397565	11397961	.	0	.	8.1582	-1	-1	256	0	0	11397565	11397960	8.1582	256	11397565	11397961	8.7118	256
Chr2	18615854	18616174	.	0	.	8.15619	-1	-1	39	0	0	18615854	18616174	8.15619	39	18615857	18616168	8.20097	37
Chr2	11191207	11191487	.	0	.	8.14801	-1	-1	179	0	0	11191240	11191487	8.14801	146	11191207	11191426	8.26454	180
Chr1	10876423	10876760	.	0	.	8.14781	-1	-1	294	0	0	10876432	10876755	9.29134	285	10876423	10876760	8.14781	295
Chr3	11725156	11725488	.	0	.	8.14781	-1	-1	72	0	0	11725157	11725488	10.1163	71	11725156	11725435	8.14781	72
Chr5	9944807	9945318	.	0	.	8.14781	-1	-1	82	0	0	9944807	9945317	8.5243	124	9944807	9945318	8.14781	41
Chr5	22657958	22658281	.	0	.	8.14781	-1	-1	227	0	0	22657958	22658278	9.0085	226	22658017	22658281	8.14781	169
Chr2	17126823	17127029	.	0	.	8.1433	-1	-1	39	0	0	17126823	17127029	9.24347	36	17126824	17127029	8.1433	42
Chr2	13002569	13002973	.	0	.	8.14205	-1	-1	268	0	0	13002569	13002966	8.14205	268	13002573	13002973	8.21004	264
Chr1	29458915	29459593	.	0	.	8.14048	-1	-1	543	0	0	29459063	29459581	8.63592	395	29458915	29459593	8.14048	543
Chr4	733420	733627	.	0	.	8.13977	-1	-1	89	0	0	733420	733627	8.13977	89	733425	733627	8.69173	84
Chr3	17976483	17977259	.	0	.	8.13674	-1	-1	237	0	0	17976483	17977115	8.13674	237	17976527	17977259	8.33525	193
Chr1	9162930	9163196	.	0	.	8.13614	-1	-1	117	0	0	9162930	9163195	9.00189	117	9162932	9163196	8.13614	116
Chr3	3467509	3467785	.	0	.	8.13614	-1	-1	147	0	0	3467509	3467785	9.46501	141	3467553	3467783	8.13614	109
Chr2	19304197	19304622	.	0	.	8.1325	-1	-1	230	0	0	19304197	19304619	8.59193	229	19304206	19304622	8.1325	222
Chr3	6704114	6704901	.	0	.	8.12446	-1	-1	484	0	0	6704136	6704901	10.0302	462	6704114	6704899	8.12446	484
Chr5	18218457	18218741	.	0	.	8.12216	-1	-1	42	0	0	18218457	18218741	8.12216	42	18218457	18218737	8.46042	42
Chr1	8003248	8003425	.	0	.	8.11846	-1	-1	124	0	0	8003250	8003425	8.89409	120	8003248	8003425	8.11846	127
Chr2	9732282	9732600	.	0	.	8.11639	-1	-1	177	0	0	9732285	9732594	8.84517	174	9732282	9732600	8.11639	177
Chr3	19987138	19987431	.	0	.	8.11135	-1	-1	106	0	0	19987140	19987430	8.11135	104	19987138	19987431	8.50242	106
Chr4	17388497	17388850	.	0	.	8.10834	-1	-1	235	0	0	17388497	17388850	8.8303	235	17388556	17388847	8.10834	176
Chr1	25156749	25157127	.	0	.	8.10112	-1	-1	132	0	0	25156838	25157028	10.0005	44	25156749	25157127	8.10112	132
Chr5	8652214	8652265	.	0	.	8.09943	-1	-1	11	0	0	8652214	8652264	9.97615	12	8652214	8652265	8.09943	11
Chr3	8139089	8139293	.	0	.	8.09708	-1	-1	159	0	0	8139089	8139293	9.59367	159	8139096	8139292	8.09708	152
Chr4	10278441	10278789	.	0	.	8.09579	-1	-1	132	0	0	10278446	10278789	10.1235	166	10278441	10278789	8.09579	93
Chr2	3267898	3267993	.	0	.	8.09012	-1	-1	46	0	0	3267909	3267989	8.09012	43	3267898	3267993	9.31512	39
Chr5	12877452	12877740	.	0	.	8.09012	-1	-1	146	0	0	12877462	12877687	8.09012	85	12877452	12877740	9.21006	198
Chr1	3503393	3503731	.	0	.	8.08944	-1	-1	120	0	0	3503409	3503731	8.40852	104	3503393	3503731	8.08944	120
Chr3	4388394	4388645	.	0	.	8.08944	-1	-1	140	0	0	4388394	4388645	8.90058	140	4388408	4388645	8.08944	127
Chr2	8106276	8106676	.	0	.	8.08752	-1	-1	308	0	0	8106276	8106676	9.41432	308	8106357	8106676	8.08752	228
Chr3	22268466	22268766	.	0	.	8.085	-1	-1	161	0	0	22268530	22268766	9.49432	107	22268466	22268763	8.085	151
Chr2	15285996	15286431	.	0	.	8.07842	-1	-1	347	0	0	15286070	15286431	8.73618	273	15285996	15286417	8.07842	348
Chr5	23466502	23466746	.	0	.	8.07777	-1	-1	118	0	0	23466502	23466746	9.5229	118	23466503	23466746	8.07777	117
Chr5	7979303	7979555	.	0	.	8.07565	-1	-1	99	0	0	7979305	7979542	8.07565	91	7979303	7979555	8.24119	105
Chr1	20061373	20061800	.	0	.	8.07228	-1	-1	137	0	0	20061402	20061800	9.22141	108	20061373	20061800	8.07228	137
Chr1	3886223	3886536	.	0	.	8.0695	-1	-1	84	0	0	3886265	3886525	10.3278	42	3886223	3886536	8.0695	84
Chr1	9240780	9241326	.	0	.	8.0661	-1	-1	415	0	0	9240780	9241326	9.24792	415	9240817	9241315	8.0661	378
Chr2	3358603	3358695	.	0	.	8.0661	-1	-1	48	0	0	3358608	3358695	8.59666	43	3358603	3358694	8.0661	48
Chr5	9490848	9491175	.	0	.	8.0661	-1	-1	239	0	0	9490848	9491130	10.7241	239	9490849	9491175	8.0661	238
Chr5	22880643	22880786	.	0	.	8.06118	-1	-1	36	0	0	22880643	22880775	8.06118	36	22880645	22880786	8.15948	35
Chr4	7112330	7112718	.	0	.	8.05752	-1	-1	296	0	0	7112330	7112718	10.5939	294	7112378	7112718	8.05752	251
Chr4	3978625	3978802	.	0	.	8.05477	-1	-1	42	0	0	3978626	3978802	8.05477	41	3978625	3978789	9.61333	42
Chr4	7042285	7042756	.	0	.	8.05442	-1	-1	170	0	0	7042287	7042748	9.27687	168	7042285	7042756	8.05442	171
Chr1	22808955	22809282	.	0	.	8.05013	-1	-1	202	0	0	22809012	22809229	8.36055	145	22808955	22809282	8.05013	202
Chr4	858048	858671	.	0	.	8.04908	-1	-1	173	0	0	858048	858671	8.91924	168	858069	858671	8.04908	157
Chr5	11661524	11661620	.	0	.	8.04671	-1	-1	52	0	0	11661525	11661620	8.04671	51	11661524	11661620	8.34625	53
Chr5	22725042	22725416	.	0	.	8.04284	-1	-1	246	0	0	22725050	22725414	8.55132	246	22725042	22725416	8.04284	239
Chr4	17230252	17230691	.	0	.	8.04275	-1	-1	108	0	0	17230252	17230687	9.55185	108	17230257	17230691	8.04275	104
Chr5	17289742	17289906	.	0	.	8.04275	-1	-1	74	0	0	17289742	17289906	12.5477	74	17289745	17289901	8.04275	72
Chr4	16265758	16266080	.	0	.	8.04061	-1	-1	107	0	0	16265761	16266080	12.4998	104	16265758	16266076	8.04061	107
ChrM	101647	101743	.	0	.	8.03223	-1	-1	47	0	0	101653	101736	8.03223	38	101647	101743	8.13614	51
Chr2	251885	252220	.	0	.	8.03108	-1	-1	180	0	0	251933	252209	10.2755	135	251885	252220	8.03108	177
Chr3	899921	900268	.	0	.	8.03108	-1	-1	171	0	0	899921	900268	8.71244	171	900001	900268	8.03108	91
Chr4	8850461	8850799	.	0	.	8.03108	-1	-1	177	0	0	8850461	8850797	8.60562	181	8850463	8850799	8.03108	171
Chr2	13327326	13327845	.	0	.	8.02753	-1	-1	380	0	0	13327326	13327839	8.91584	381	13327336	13327845	8.02753	369
Chr3	1031547	1031784	.	0	.	8.02737	-1	-1	104	0	0	1031555	1031784	9.58659	96	1031547	1031783	8.02737	104
Chr1	20859418	20859657	.	0	.	8.0194	-1	-1	182	0	0	20859418	20859657	9.21706	182	20859420	20859642	8.0194	181
Chr2	10421679	10421822	.	0	.	8.0194	-1	-1	53	0	0	10421679	10421822	8.32168	53	10421680	10421808	8.0194	52
Chr2	13479042	13479390	.	0	.	8.0194	-1	-1	218	0	0	13479042	13479390	8.24932	215	13479042	13479343	8.0194	222
Chr2	3047099	3047327	.	0	.	8.01776	-1	-1	188	0	0	3047099	3047327	8.01776	189	3047143	3047327	9.67698	144
Chr1	8595882	8596069	.	0	.	8.01606	-1	-1	89	0	0	8595888	8596004	8.01606	83	8595882	8596069	8.32816	90
Chr3	8375165	8375396	.	0	.	8.01284	-1	-1	119	0	0	8375165	8375396	8.99395	85	8375165	8375376	8.01284	153
Chr1	7160302	7161347	.	0	.	8.00914	-1	-1	787	0	0	7160302	7161262	8.00914	785	7160302	7161347	8.5277	790
Chr3	6772418	6772802	.	0	.	8.00773	-1	-1	231	0	0	6772418	6772757	9.97155	230	6772484	6772802	8.00773	167
Chr5	19606850	19607424	.	0	.	8.00717	-1	-1	242	0	0	19606850	19607326	9.56513	242	19606861	19607424	8.00717	231
Chr1	10266561	10266940	.	0	.	8.00329	-1	-1	84	0	0	10266563	10266938	8.00329	83	10266561	10266940	9.35013	84
Chr5	9046314	9046653	.	0	.	8.00329	-1	-1	151	0	0	9046314	9046653	8.00329	151	9046379	9046646	8.35792	86
Chr5	12026479	12026755	.	0	.	8.00329	-1	-1	193	0	0	12026484	12026755	8.00329	188	12026479	12026754	8.74313	193
Chr4	18049600	18050151	.	0	.	8.00315	-1	-1	395	0	0	18049603	18050148	8.00315	394	18049600	18050151	8.35875	394
Chr4	8816556	8817139	.	0	.	8.00216	-1	-1	354	0	0	8816556	8817139	9.80918	354	8816558	8817136	8.00216	352
Chr2	1642654	1642895	.	0	.	7.99564	-1	-1	97	0	0	1642664	1642895	9.36651	87	1642654	1642889	7.99564	97
Chr1	23251085	23251502	.	0	.	7.98935	-1	-1	222	0	0	23251085	23251423	8.98742	222	23251085	23251502	7.98935	222
Chr2	3431519	3431603	.	0	.	7.98439	-1	-1	38	0	0	3431519	3431599	8.65455	36	3431519	3431603	7.98439	40
Chr3	5552789	5552976	.	0	.	7.98306	-1	-1	75	0	0	5552789	5552976	8.47513	75	5552790	5552948	7.98306	74
Chr1	6894674	6895268	.	0	.	7.97821	-1	-1	120	0	0	6894683	6895150	9.14997	111	6894674	6895268	7.97821	120
Chr3	3857278	3857646	.	0	.	7.96718	-1	-1	160	0	0	3857278	3857636	8.22646	158	3857283	3857646	7.96718	157
Chr2	16899653	16900080	.	0	.	7.96119	-1	-1	162	0	0	16899654	16900080	8.73433	161	16899653	16900079	7.96119	162
Chr2	3342742	3342837	.	0	.	7.96104	-1	-1	41	0	0	3342743	3342836	9.59526	40	3342742	3342837	7.96104	41
Chr5	2774510	2774838	.	0	.	7.96104	-1	-1	167	0	0	2774537	2774838	8.81942	141	2774510	2774838	7.96104	167
Chr1	3709558	3709745	.	0	.	7.95987	-1	-1	105	0	0	3709558	3709745	7.95987	101	3709558	3709701	8.52135	109
Chr2	18230650	18230797	.	0	.	7.95953	-1	-1	41	0	0	18230651	18230790	8.76561	41	18230650	18230797	7.95953	40
Chr2	3492435	3492561	.	0	.	7.95657	-1	-1	32	0	0	3492436	3492561	8.31493	32	3492435	3492561	7.95657	32
Chr5	18743015	18743227	.	0	.	7.95657	-1	-1	100	0	0	18743015	18743227	9.55719	101	18743017	18743218	7.95657	97
Chr1	7955468	7955667	.	0	.	7.9554	-1	-1	163	0	0	7955471	7955664	7.9554	160	7955468	7955667	9.19839	163
Chr5	21293902	21294246	.	0	.	7.9546	-1	-1	239	0	0	21293904	21294237	8.62832	238	21293902	21294246	7.9546	238
Chr1	19945675	19945908	.	0	.	7.94937	-1	-1	158	0	0	19945675	19945908	8.64008	159	19945726	19945894	7.94937	107
Chr1	21507360	21507783	.	0	.	7.94937	-1	-1	222	0	0	21507360	21507783	8.29929	222	21507360	21507769	7.94937	222
Chr2	6926878	6927156	.	0	.	7.94937	-1	-1	234	0	0	6926878	6927153	10.4057	234	6926884	6927156	7.94937	229
Chr4	2525258	2525841	.	0	.	7.94937	-1	-1	340	0	0	2525259	2525719	8.71244	343	2525258	2525841	7.94937	337
Chr2	3486024	3486147	.	0	.	7.94741	-1	-1	80	0	0	3486028	3486147	7.94741	76	3486024	3486147	9.45834	80
Chr3	2033989	2034391	.	0	.	7.93451	-1	-1	324	0	0	2034029	2034391	8.32025	284	2033989	2034390	7.93451	325
Chr4	12725621	12725875	.	0	.	7.93102	-1	-1	137	0	0	12725641	12725874	8.59195	117	12725621	12725875	7.93102	137
Chr3	9008757	9009087	.	0	.	7.93093	-1	-1	116	0	0	9008763	9009087	7.93093	110	9008757	9009024	9.19839	116
Chr1	410375	410768	.	0	.	7.9266	-1	-1	298	0	0	410375	410768	8.85524	298	410457	410766	7.9266	216
Chr3	5894708	5895151	.	0	.	7.92602	-1	-1	311	0	0	5894713	5895151	8.90058	269	5894708	5895141	7.92602	348
Chr5	2993121	2993340	.	0	.	7.92602	-1	-1	93	0	0	2993121	2993340	8.27541	93	2993122	2993334	7.92602	92
Chr3	8078665	8078866	.	0	.	7.92336	-1	-1	91	0	0	8078675	8078866	8.71404	81	8078665	8078838	7.92336	92
Chr4	13860577	13861122	.	0	.	7.91922	-1	-1	185	0	0	13860577	13861120	9.09917	186	13860587	13861122	7.91922	174
Chr1	1240210	1240473	.	0	.	7.91716	-1	-1	176	0	0	1240210	1240462	8.06351	173	1240210	1240473	7.91716	179
Chr1	8727042	8727352	.	0	.	7.91645	-1	-1	126	0	0	8727056	8727350	7.91645	112	8727042	8727352	8.35792	126
Chr1	2904745	2904952	.	0	.	7.91435	-1	-1	133	0	0	2904745	2904948	8.26379	133	2904750	2904952	7.91435	128
Chr2	15388355	15388578	.	0	.	7.91435	-1	-1	93	0	0	15388355	15388572	9.56632	94	15388358	15388578	7.91435	89
Chr3	17992038	17992231	.	0	.	7.91435	-1	-1	86	0	0	17992083	17992231	10.3807	41	17992038	17992213	7.91435	86
Chr5	19986222	19986644	.	0	.	7.91435	-1	-1	95	0	0	19986223	19986644	9.22891	94	19986222	19986640	7.91435	95
Chr1	26514949	26515176	.	0	.	7.91152	-1	-1	106	0	0	26514954	26515161	7.91152	102	26514949	26515176	8.03887	105
Chr2	3488683	3488843	.	0	.	7.90713	-1	-1	112	0	0	3488690	3488836	7.90713	105	3488683	3488843	8.5717	112
Chr2	3265334	3265435	.	0	.	7.90267	-1	-1	56	0	0	3265334	3265435	8.30721	57	3265334	3265435	7.90267	55
ChrM	136908	136979	.	0	.	7.90267	-1	-1	34	0	0	136908	136979	9.24792	34	136909	136978	7.90267	34
Chr1	11072364	11072477	.	0	.	7.89827	-1	-1	76	0	0	11072364	11072473	10.8688	77	11072364	11072477	7.89827	76
Chr2	16885530	16886036	.	0	.	7.89819	-1	-1	239	0	0	16885617	16886031	8.21049	152	16885530	16886036	7.89819	239
Chr4	5737397	5737510	.	0	.	7.89224	-1	-1	35	0	0	5737404	5737470	7.89224	28	5737397	5737510	8.0757	36
Chr3	19661855	19662279	.	0	.	7.891	-1	-1	201	0	0	19661855	19662279	9.24792	240	19661969	19662259	7.891	48
Chr5	1635895	1636348	.	0	.	7.891	-1	-1	394	0	0	1635897	1636348	9.72552	392	1635895	1636343	7.891	394
Chr5	2474386	2474699	.	0	.	7.891	-1	-1	149	0	0	2474387	2474694	9.76893	148	2474386	2474699	7.891	149
Chr3	11813812	11814301	.	0	.	7.88596	-1	-1	314	0	0	11813827	11814278	8.63922	299	11813812	11814301	7.88596	314
Chr4	8383592	8383786	.	0	.	7.87588	-1	-1	44	0	0	8383592	8383786	13.9596	44	8383592	8383786	7.87588	44
Chr4	15136634	15136929	.	0	.	7.87411	-1	-1	130	0	0	15136634	15136923	8.74087	124	15136636	15136929	7.87411	134
Chr1	21462131	21462401	.	0	.	7.87304	-1	-1	230	0	0	21462131	21462396	7.87304	230	21462132	21462401	8.21785	229
Chr3	14224177	14224263	.	0	.	7.87304	-1	-1	41	0	0	14224182	14224259	7.87304	36	14224177	14224263	11.6964	41
Chr2	12181892	12182186	.	0	.	7.87106	-1	-1	176	0	0	12181892	12182186	12.2407	176	12181892	12182181	7.87106	176
Chr3	21701148	21701564	.	0	.	7.87104	-1	-1	263	0	0	21701229	21701564	9.45496	182	21701148	21701558	7.87104	263
Chr1	10630514	10630893	.	0	.	7.86765	-1	-1	165	0	0	10630537	10630780	8.6835	142	10630514	10630893	7.86765	165
Chr1	16964819	16965329	.	0	.	7.86765	-1	-1	336	0	0	16964824	16965329	8.95847	331	16964819	16965265	7.86765	337
Chr1	25158375	25158769	.	0	.	7.86765	-1	-1	107	0	0	25158384	25158722	8.24932	103	25158375	25158769	7.86765	102
Chr1	28654468	28655011	.	0	.	7.86765	-1	-1	84	0	0	28654517	28655011	8.59466	35	28654468	28655009	7.86765	84
Chr2	13757351	13757640	.	0	.	7.86765	-1	-1	241	0	0	13757440	13757640	9.01636	155	13757351	13757640	7.86765	238
ChrM	72215	72307	.	0	.	7.86765	-1	-1	43	0	0	72215	72307	8.53877	43	72215	72307	7.86765	43
ChrM	315839	315926	.	0	.	7.86765	-1	-1	42	0	0	315839	315922	8.43746	43	315839	315926	7.86765	42
Chr5	7217166	7217370	.	0	.	7.86519	-1	-1	63	0	0	7217177	7217370	10.1176	53	7217166	7217358	7.86519	63
Chr3	16568725	16569082	.	0	.	7.85856	-1	-1	319	0	0	16568725	16569078	7.85856	320	16568880	16569082	10.0855	164
Chr1	5389958	5390070	.	0	.	7.85304	-1	-1	68	0	0	5389958	5390070	9.52756	72	5389958	5390069	7.85304	65
Chr5	6419387	6419857	.	0	.	7.84861	-1	-1	168	0	0	6419388	6419703	8.82276	174	6419387	6419857	7.84861	162
Chr5	25836233	25836637	.	0	.	7.84758	-1	-1	115	0	0	25836239	25836637	10.1302	111	25836233	25836635	7.84758	114
Chr1	5423539	5423981	.	0	.	7.84432	-1	-1	219	0	0	5423539	5423929	7.85376	219	5423542	5423981	7.84432	216
Chr3	21092051	21092312	.	0	.	7.84431	-1	-1	220	0	0	21092051	21092312	11.6214	223	21092094	21092311	7.84431	175
Chr5	26410214	26410581	.	0	.	7.84431	-1	-1	201	0	0	26410214	26410531	9.7505	201	26410220	26410581	7.84431	195
Chr3	20964691	20964914	.	0	.	7.84409	-1	-1	111	0	0	20964691	20964893	7.84409	111	20964691	20964914	8.24119	111
Chr2	15043381	15043672	.	0	.	7.83501	-1	-1	204	0	0	15043389	15043672	7.83501	194	15043381	15043672	7.891	206
Chr1	27974921	27975270	.	0	.	7.83401	-1	-1	190	0	0	27974930	27975270	7.83401	181	27974921	27975270	8.44871	190
Chr3	10881164	10881379	.	0	.	7.83263	-1	-1	40	0	0	10881165	10881324	9.43607	37	10881164	10881379	7.83263	42
Chr3	18991965	18992160	.	0	.	7.83263	-1	-1	119	0	0	18991966	18992158	8.64008	119	18991965	18992160	7.83263	119
Chr2	8452207	8452367	.	0	.	7.82962	-1	-1	88	0	0	8452225	8452367	7.82962	70	8452207	8452367	9.12835	88
Chr5	6670088	6670605	.	0	.	7.82733	-1	-1	234	0	0	6670094	6670605	8.99425	304	6670088	6670592	7.82733	159
Chr3	7326026	7326364	.	0	.	7.82339	-1	-1	115	0	0	7326031	7326364	8.3361	110	7326026	7326346	7.82339	115
Chr2	1081616	1081903	.	0	.	7.82096	-1	-1	146	0	0	1081616	1081871	9.3637	178	1081632	1081903	7.82096	99
Chr2	14506573	14507225	.	0	.	7.82096	-1	-1	490	0	0	14506573	14507224	9.55185	490	14506576	14507225	7.82096	487
Chr5	8699136	8699482	.	0	.	7.82041	-1	-1	225	0	0	8699141	8699482	8.41676	221	8699136	8699482	7.82041	225
Chr3	2611933	2612427	.	0	.	7.81591	-1	-1	150	0	0	2611933	2612427	7.93027	150	2611934	2612413	7.81591	149
Chr3	20718870	20719153	.	0	.	7.81175	-1	-1	67	0	0	20718871	20719068	8.34158	66	20718870	20719153	7.81175	67
Chr1	23362441	23362703	.	0	.	7.80929	-1	-1	154	0	0	23362446	23362703	8.5243	149	23362441	23362702	7.80929	155
Chr2	13682201	13682753	.	0	.	7.79762	-1	-1	98	0	0	13682202	13682753	8.37957	97	13682201	13682753	7.79762	98
Chr3	7834917	7835208	.	0	.	7.79762	-1	-1	36	0	0	7834917	7835195	8.78896	35	7834918	7835208	7.79762	36
Chr3	16548278	16548698	.	0	.	7.79762	-1	-1	105	0	0	16548292	16548698	8.55324	90	16548278	16548698	7.79762	106
Chr5	18969598	18969761	.	0	.	7.79698	-1	-1	125	0	0	18969601	18969759	9.23759	124	18969598	18969761	7.79698	124
Chr4	10336235	10337416	.	0	.	7.7862	-1	-1	410	0	0	10336235	10337359	7.7862	410	10336235	10337416	8.68477	410
ChrM	317907	317978	.	0	.	7.7862	-1	-1	28	0	0	317916	317978	7.7862	20	317907	317978	8.85987	28
Chr3	8114771	8115190	.	0	.	7.78616	-1	-1	256	0	0	8114771	8115188	9.62136	257	8114853	8115190	7.78616	173
Chr5	182453	182888	.	0	.	7.78595	-1	-1	136	0	0	182453	182727	9.82977	135	182454	182888	7.78595	137
Chr1	18671947	18672297	.	0	.	7.78594	-1	-1	109	0	0	18671954	18672291	9.23345	103	18671947	18672297	7.78594	109
Chr1	25456857	25457213	.	0	.	7.78594	-1	-1	85	0	0	25456865	25457210	9.25617	74	25456857	25457213	7.78594	89
Chr2	817877	818431	.	0	.	7.78594	-1	-1	398	0	0	817877	818421	10.8978	398	817877	818431	7.78594	398
Chr4	1529028	1529543	.	0	.	7.78594	-1	-1	295	0	0	1529028	1529543	9.37818	296	1529031	1529543	7.78594	292
Chr5	5642679	5643049	.	0	.	7.78594	-1	-1	205	0	0	5642679	5643049	9.91366	205	5642682	5643045	7.78594	202
Chr5	12050871	12050951	.	0	.	7.78573	-1	-1	38	0	0	12050873	12050948	8.18829	36	12050871	12050951	7.78573	38
Chr2	17357541	17358111	.	0	.	7.77853	-1	-1	324	0	0	17357541	17358109	8.0943	326	17357541	17358111	7.77853	323
Chr1	10143623	10144111	.	0	.	7.77815	-1	-1	40	0	0	10143623	10144111	8.14449	39	10143623	10144111	7.77815	41
Chr1	760515	760929	.	0	.	7.77427	-1	-1	98	0	0	760515	760831	9.71104	98	760515	760929	7.77427	98
Chr1	17682623	17682849	.	0	.	7.77427	-1	-1	99	0	0	17682636	17682846	9.42159	85	17682623	17682849	7.77427	101
Chr2	11135199	11135702	.	0	.	7.77427	-1	-1	356	0	0	11135199	11135696	8.79928	356	11135206	11135702	7.77427	349
Chr3	3216177	3216453	.	0	.	7.77427	-1	-1	90	0	0	3216177	3216453	9.1032	114	3216177	3216432	7.77427	66
Chr3	6942639	6942801	.	0	.	7.77427	-1	-1	60	0	0	6942656	6942801	9.76893	44	6942639	6942800	7.77427	60
Chr5	16290413	16290729	.	0	.	7.77427	-1	-1	101	0	0	16290413	16290727	8.71244	98	16290421	16290729	7.77427	96
Chr3	21041979	21042218	.	0	.	7.77426	-1	-1	108	0	0	21041979	21042218	7.77426	108	21041979	21042218	8.4427	108
Chr5	5227319	5227950	.	0	.	7.77326	-1	-1	256	0	0	5227319	5227950	9.95317	257	5227321	5227949	7.77326	253
Chr5	26459462	26459785	.	0	.	7.77268	-1	-1	38	0	0	26459462	26459785	8.76812	38	26459462	26459738	7.77268	38
Chr3	13809442	13809536	.	0	.	7.77173	-1	-1	50	0	0	13809449	13809535	7.77173	43	13809442	13809536	8.71979	50
Chr5	24291807	24292424	.	0	.	7.7684	-1	-1	100	0	0	24291814	24292421	9.2257	93	24291807	24292424	7.7684	100
Chr4	8875420	8875954	.	0	.	7.7643	-1	-1	221	0	0	8875430	8875951	8.09428	211	8875420	8875954	7.7643	221
Chr2	13799951	13800132	.	0	.	7.76278	-1	-1	106	0	0	13799966	13800091	9.54859	92	13799951	13800132	7.76278	106
Chr2	3360362	3360441	.	0	.	7.7626	-1	-1	35	0	0	3360362	3360440	8.23485	36	3360362	3360441	7.7626	35
Chr3	7239089	7239393	.	0	.	7.7626	-1	-1	94	0	0	7239089	7239393	9.65315	93	7239089	7239381	7.7626	96
Chr1	4182569	4183229	.	0	.	7.76108	-1	-1	84	0	0	4182569	4183088	8.43803	87	4182574	4183229	7.76108	77
Chr5	7680276	7681382	.	0	.	7.75369	-1	-1	92	0	0	7680291	7681382	8.93861	77	7680276	7681382	7.75369	92
Chr1	1612980	1613218	.	0	.	7.75092	-1	-1	121	0	0	1613005	1613208	8.19143	104	1612980	1613218	7.75092	114
Chr1	11644854	11645187	.	0	.	7.75092	-1	-1	166	0	0	11644859	11645173	7.87304	161	11644854	11645187	7.75092	166
Chr1	29609630	29609992	.	0	.	7.75092	-1	-1	117	0	0	29609630	29609991	9.2624	117	29609630	29609992	7.75092	118
Chr2	18379253	18379646	.	0	.	7.75092	-1	-1	177	0	0	18379277	18379599	8.51129	153	18379253	18379646	7.75092	177
Chr3	4195452	4195890	.	0	.	7.75092	-1	-1	91	0	0	4195452	4195798	9.20451	91	4195455	4195890	7.75092	89
Chr4	10055169	10055574	.	0	.	7.75092	-1	-1	202	0	0	10055282	10055500	8.00329	90	10055169	10055574	7.75092	201
Chr5	19144485	19144814	.	0	.	7.75092	-1	-1	203	0	0	19144564	19144776	8.49535	124	19144485	19144814	7.75092	203
Chr5	22508287	22508723	.	0	.	7.75092	-1	-1	145	0	0	22508287	22508658	8.87954	145	22508297	22508723	7.75092	135
Chr3	15986547	15986944	.	0	.	7.75021	-1	-1	281	0	0	15986547	15986944	10.502	281	15986555	15986913	7.75021	273
Chr3	19181493	19182057	.	0	.	7.74597	-1	-1	417	0	0	19181542	19182055	11.5071	368	19181493	19182057	7.74597	417
Chr4	15252725	15252905	.	0	.	7.74278	-1	-1	118	0	0	15252725	15252905	7.74278	118	15252725	15252904	8.14781	118
Chr5	11702713	11702848	.	0	.	7.7418	-1	-1	22	0	0	11702713	11702844	8.04843	22	11702713	11702848	7.7418	22
Chr4	5739942	5740453	.	0	.	7.74109	-1	-1	370	0	0	5739947	5740453	9.76282	365	5739942	5740440	7.74109	371
Chr3	7496273	7496566	.	0	.	7.73925	-1	-1	72	0	0	7496273	7496566	9.45054	72	7496297	7496563	7.73925	48
Chr5	12026107	12026242	.	0	.	7.73925	-1	-1	95	0	0	12026107	12026236	8.01776	97	12026107	12026242	7.73925	93
Chr1	24251241	24251648	.	0	.	7.73917	-1	-1	312	0	0	24251241	24251596	7.73917	312	24251241	24251648	7.98272	312
Chr1	14030477	14030740	.	0	.	7.72831	-1	-1	176	0	0	14030477	14030732	7.72831	177	14030479	14030740	7.79762	174
Chr1	12246051	12246523	.	0	.	7.72758	-1	-1	160	0	0	12246094	12246510	8.58219	118	12246051	12246523	7.72758	160
Chr1	17356473	17356782	.	0	.	7.72758	-1	-1	67	0	0	17356473	17356740	8.77033	67	17356484	17356782	7.72758	56
Chr2	3272671	3272749	.	0	.	7.72758	-1	-1	38	0	0	3272672	3272749	8.37957	40	3272671	3272745	7.72758	35
Chr4	5185860	5186463	.	0	.	7.72758	-1	-1	411	0	0	5185860	5186463	9.73999	411	5185864	5186456	7.72758	407
Chr4	15153385	15153493	.	0	.	7.72758	-1	-1	42	0	0	15153390	15153493	7.72831	37	15153385	15153489	7.72758	42
Chr1	25657504	25658046	.	0	.	7.72548	-1	-1	119	0	0	25657534	25658046	7.72548	88	25657504	25658038	7.9124	120
Chr5	7011178	7011435	.	0	.	7.72136	-1	-1	119	0	0	7011182	7011435	9.1448	115	7011178	7011435	7.72136	120
Chr1	2368375	2368949	.	0	.	7.7173	-1	-1	445	0	0	2368425	2368948	8.31501	403	2368375	2368949	7.7173	437
Chr1	21267212	21267618	.	0	.	7.7159	-1	-1	270	0	0	21267216	21267603	10.4636	303	21267212	21267618	7.7159	234
Chr1	26781885	26782303	.	0	.	7.7159	-1	-1	220	0	0	26781885	26782302	8.29274	228	26781901	26782303	7.7159	197
Chr2	2329662	2329970	.	0	.	7.7159	-1	-1	147	0	0	2329662	2329970	8.98742	147	2329667	2329948	7.7159	142
Chr2	11685047	11685246	.	0	.	7.71056	-1	-1	157	0	0	11685050	11685239	7.96031	154	11685047	11685246	7.71056	157
Chr3	19980855	19981451	.	0	.	7.71035	-1	-1	87	0	0	19980866	19981451	8.00863	76	19980855	19981422	7.71035	87
Chr1	3338033	3338384	.	0	.	7.70423	-1	-1	244	0	0	3338033	3338384	8.03202	244	3338037	3338383	7.70423	240
Chr1	9610896	9611165	.	0	.	7.70423	-1	-1	77	0	0	9610898	9611165	8.36006	75	9610896	9611165	7.70423	77
Chr2	8033587	8033776	.	0	.	7.70423	-1	-1	67	0	0	8033587	8033776	8.6835	67	8033591	8033775	7.70423	63
Chr3	3337339	3337746	.	0	.	7.70423	-1	-1	121	0	0	3337343	3337656	8.14801	117	3337339	3337746	7.70423	121
Chr3	10982202	10982524	.	0	.	7.70423	-1	-1	118	0	0	10982202	10982524	8.43746	118	10982214	10982524	7.70423	106
Chr4	503507	503712	.	0	.	7.70423	-1	-1	96	0	0	503507	503711	8.33616	96	503514	503712	7.70423	89
Chr5	5583958	5584308	.	0	.	7.70423	-1	-1	217	0	0	5583962	5584308	9.92813	213	5583958	5584296	7.70423	217
ChrM	98482	98563	.	0	.	7.70423	-1	-1	43	0	0	98482	98560	8.09012	43	98483	98563	7.70423	42
Chr4	12338414	12338908	.	0	.	7.70035	-1	-1	455	0	0	12338414	12338907	7.77671	450	12338418	12338908	7.70035	456
Chr1	24171472	24171768	.	0	.	7.69782	-1	-1	127	0	0	24171474	24171768	8.22348	131	24171472	24171767	7.69782	122
Chr2	8230187	8230732	.	0	.	7.69616	-1	-1	243	0	0	8230187	8230732	7.69616	241	8230217	8230704	8.02493	215
Chr1	1193703	1194040	.	0	.	7.6938	-1	-1	127	0	0	1193703	1194037	9.04439	123	1193704	1194040	7.6938	130
Chr1	20929896	20930462	.	0	.	7.69256	-1	-1	462	0	0	20929896	20930436	9.82797	463	20929896	20930462	7.69256	462
Chr3	20571217	20571492	.	0	.	7.69256	-1	-1	143	0	0	20571217	20571490	8.56772	143	20571218	20571492	7.69256	142
Chr4	12675537	12675825	.	0	.	7.69256	-1	-1	105	0	0	12675539	12675825	9.00189	103	12675537	12675789	7.69256	105
ChrM	49289	49387	.	0	.	7.69256	-1	-1	54	0	0	49289	49384	8.46641	55	49289	49387	7.69256	54
Chr3	16839218	16839505	.	0	.	7.68489	-1	-1	82	0	0	16839219	16839498	7.68489	75	16839218	16839505	7.79762	88
Chr5	16807025	16807332	.	0	.	7.68489	-1	-1	127	0	0	16807116	16807332	7.68489	36	16807025	16807328	7.73925	128
Chr1	17168922	17169640	.	0	.	7.68234	-1	-1	193	0	0	17168926	17169630	10.828	189	17168922	17169640	7.68234	193
Chr2	4142422	4142859	.	0	.	7.68088	-1	-1	155	0	0	4142467	4142850	10.2899	111	4142422	4142859	7.68088	155
Chr3	2450504	2450737	.	0	.	7.68088	-1	-1	72	0	0	2450539	2450737	10.0005	37	2450504	2450737	7.68088	72
Chr3	10225552	10225780	.	0	.	7.68088	-1	-1	36	0	0	10225554	10225780	8.48088	35	10225552	10225779	7.68088	36
Chr4	17564519	17564788	.	0	.	7.68088	-1	-1	79	0	0	17564519	17564770	9.78118	79	17564525	17564788	7.68088	74
Chr5	16250847	16251042	.	0	.	7.68088	-1	-1	115	0	0	16250847	16251041	9.88471	115	16250848	16251042	7.68088	114
ChrM	235818	235892	.	0	.	7.68088	-1	-1	32	0	0	235818	235892	9.04531	33	235818	235892	7.68088	31
Chr5	19558953	19559248	.	0	.	7.67628	-1	-1	171	0	0	19558953	19559248	7.92026	171	19558973	19559213	7.67628	151
Chr3	19535532	19536536	.	0	.	7.67587	-1	-1	667	0	0	19535532	19536532	7.83845	667	19535568	19536536	7.67587	631
Chr5	11956397	11956484	.	0	.	7.67165	-1	-1	30	0	0	11956397	11956484	8.08658	30	11956399	11956475	7.67165	28
ChrM	140074	140152	.	0	.	7.67042	-1	-1	41	0	0	140074	140152	7.67042	42	140074	140152	7.79762	41
Chr1	28655074	28655377	.	0	.	7.66921	-1	-1	253	0	0	28655076	28655370	8.52917	251	28655074	28655377	7.66921	253
Chr3	21511890	21512220	.	0	.	7.66837	-1	-1	223	0	0	21511890	21512215	7.78494	223	21511890	21512220	7.66837	223
Chr1	767960	768282	.	0	.	7.6673	-1	-1	174	0	0	767960	768282	7.6673	174	767971	768280	7.81468	163
Chr1	15607808	15607970	.	0	.	7.65754	-1	-1	122	0	0	15607808	15607970	7.81515	118	15607825	15607969	7.65754	109
Chr3	4932324	4932564	.	0	.	7.65754	-1	-1	86	0	0	4932324	4932564	8.30721	86	4932327	4932544	7.65754	84
Chr3	20408043	20408342	.	0	.	7.65754	-1	-1	202	0	0	20408046	20408342	7.81515	199	20408043	20408342	7.65754	202
Chr4	12808271	12808582	.	0	.	7.65754	-1	-1	82	0	0	12808273	12808580	7.72831	80	12808271	12808582	7.65754	82
Chr2	3273276	3273364	.	0	.	7.65595	-1	-1	43	0	0	3273276	3273359	7.65595	43	3273276	3273364	7.86765	43
Chr5	11970688	11970763	.	0	.	7.65595	-1	-1	41	0	0	11970688	11970756	7.65595	41	11970688	11970763	8.89489	41
Chr3	2114823	2115115	.	0	.	7.65036	-1	-1	88	0	0	2114823	2115115	8.73079	88	2114823	2115105	7.65036	88
Chr2	8543736	8544463	.	0	.	7.64932	-1	-1	299	0	0	8543791	8544399	8.98596	245	8543736	8544463	7.64932	299
Chr1	2445787	2446072	.	0	.	7.64637	-1	-1	109	0	0	2445789	2446072	9.69931	107	2445787	2446061	7.64637	109
Chr1	17960881	17961065	.	0	.	7.64587	-1	-1	127	0	0	17960881	17961065	9.07425	128	17960887	17961062	7.64587	120
Chr5	6597721	6598135	.	0	.	7.64587	-1	-1	218	0	0	6597721	6598117	8.23485	219	6597721	6598135	7.64587	218
Chr5	23437304	23437892	.	0	.	7.64587	-1	-1	215	0	0	23437304	23437789	8.61113	215	23437305	23437892	7.64587	214
Chr2	799378	799744	.	0	.	7.64525	-1	-1	47	0	0	799383	799744	10.2419	44	799378	799743	7.64525	46
Chr1	10721850	10722318	.	0	.	7.64323	-1	-1	424	0	0	10721850	10722315	8.98373	424	10721856	10722318	7.64323	418
Chr1	21074809	21075279	.	0	.	7.63721	-1	-1	409	0	0	21074815	21075263	8.62674	403	21074809	21075279	7.63721	410
Chr1	3637160	3637339	.	0	.	7.63491	-1	-1	49	0	0	3637168	3637339	7.63491	43	3637160	3637339	8.11279	48
Chr1	16871268	16871763	.	0	.	7.63419	-1	-1	385	0	0	16871275	16871763	8.49535	379	16871268	16871759	7.63419	385
Chr1	23404570	23404835	.	0	.	7.63419	-1	-1	108	0	0	23404642	23404835	8.32168	36	23404570	23404829	7.63419	108
Chr2	7971980	7972665	.	0	.	7.63419	-1	-1	482	0	0	7971990	7972659	9.21898	471	7971980	7972665	7.63419	483
Chr2	14310673	14311049	.	0	.	7.63293	-1	-1	141	0	0	14310674	14311039	8.41271	142	14310673	14311049	7.63293	139
Chr2	372152	372531	.	0	.	7.63199	-1	-1	217	0	0	372152	372523	8.05984	217	372154	372531	7.63199	215
Chr1	29655939	29656622	.	0	.	7.63193	-1	-1	641	0	0	29655939	29656622	7.63193	643	29655943	29656622	7.76034	635
Chr4	5847043	5847485	.	0	.	7.627	-1	-1	400	0	0	5847043	5847485	7.627	400	5847067	5847485	8.08944	376
Chr1	22149407	22149732	.	0	.	7.62252	-1	-1	196	0	0	22149455	22149732	9.65315	148	22149407	22149642	7.62252	196
Chr3	13710191	13710323	.	0	.	7.62252	-1	-1	38	0	0	13710191	13710301	8.07565	37	13710191	13710323	7.62252	40
Chr3	17986856	17987472	.	0	.	7.62252	-1	-1	511	0	0	17986908	17987472	8.32168	459	17986856	17987467	7.62252	511
Chr3	18521870	18522062	.	0	.	7.62138	-1	-1	156	0	0	18521870	18522062	10.6287	156	18521918	18522062	7.62138	108
Chr3	20545801	20546163	.	0	.	7.61776	-1	-1	169	0	0	20545801	20546152	7.61776	169	20545869	20546163	8.95153	101
Chr5	4954738	4955581	.	0	.	7.6155	-1	-1	317	0	0	4954738	4955579	7.77057	316	4954738	4955581	7.6155	319
Chr3	7816743	7817155	.	0	.	7.61245	-1	-1	115	0	0	7816743	7817155	8.28233	114	7816743	7817155	7.61245	117
Chr1	18700980	18701490	.	0	.	7.61228	-1	-1	310	0	0	18700988	18701487	7.66546	307	18700980	18701490	7.61228	306
Chr1	10826730	10827367	.	0	.	7.61011	-1	-1	367	0	0	10826730	10827366	8.0305	197	10826801	10827367	7.61011	466
Chr5	25417032	25417299	.	0	.	7.60089	-1	-1	157	0	0	25417032	25417299	9.4981	157	25417032	25417299	7.60089	157
Chr3	15801157	15801391	.	0	.	7.59917	-1	-1	136	0	0	15801162	15801388	9.42159	130	15801157	15801391	7.59917	137
Chr5	24172977	24173425	.	0	.	7.59917	-1	-1	174	0	0	24172977	24173425	8.30721	171	24172998	24173400	7.59917	156
Chr2	1059014	1059099	.	0	.	7.59806	-1	-1	49	0	0	1059023	1059098	7.59806	40	1059014	1059099	7.93769	49
Chr1	4766717	4766963	.	0	.	7.59668	-1	-1	208	0	0	4766717	4766963	8.83193	208	4766717	4766963	7.59668	208
Chr2	13301931	13302268	.	0	.	7.59668	-1	-1	104	0	0	13301996	13302268	8.05051	39	13301931	13302268	7.59668	104
Chr3	358443	358989	.	0	.	7.59347	-1	-1	339	0	0	358443	358989	7.67503	339	358485	358964	7.59347	297
Chr2	3607539	3607649	.	0	.	7.59289	-1	-1	49	0	0	3607539	3607649	9.76117	49	3607539	3607649	7.59289	49
Chr1	29093108	29093505	.	0	.	7.5875	-1	-1	235	0	0	29093191	29093505	8.24508	152	29093108	29093502	7.5875	236
Chr4	2967197	2967269	.	0	.	7.5875	-1	-1	31	0	0	2967197	2967267	9.11767	27	2967197	2967269	7.5875	36
Chr2	7490081	7490365	.	0	.	7.58743	-1	-1	93	0	0	7490081	7490364	9.01941	93	7490081	7490365	7.58743	93
Chr5	23308205	23308497	.	0	.	7.58395	-1	-1	73	0	0	23308206	23308494	8.08529	72	23308205	23308497	7.58395	74
Chr4	6545210	6545286	.	0	.	7.58359	-1	-1	40	0	0	6545211	6545277	7.58359	38	6545210	6545286	9.86375	42
Chr5	19249439	19249747	.	0	.	7.58224	-1	-1	129	0	0	19249447	19249734	9.50491	115	19249439	19249747	7.58224	135
Chr1	27026314	27026775	.	0	.	7.58166	-1	-1	307	0	0	27026316	27026775	7.58166	307	27026314	27026775	10.1823	306
Chr5	8444849	8445353	.	0	.	7.58087	-1	-1	114	0	0	8444850	8445353	7.76389	112	8444849	8445353	7.58087	116
Chr3	7709681	7709973	.	0	.	7.58015	-1	-1	130	0	0	7709708	7709973	8.43338	110	7709681	7709973	7.58015	124
Chr1	9996627	9996926	.	0	.	7.58013	-1	-1	202	0	0	9996683	9996926	7.58013	144	9996627	9996921	8.09595	204
Chr3	23357017	23357411	.	0	.	7.57823	-1	-1	286	0	0	23357041	23357404	7.70505	263	23357017	23357411	7.57823	286
Chr3	22016182	22016437	.	0	.	7.57583	-1	-1	217	0	0	22016183	22016435	8.01776	216	22016182	22016437	7.57583	217
Chr3	14224865	14224942	.	0	.	7.56911	-1	-1	38	0	0	14224870	14224942	7.56911	34	14224865	14224942	8.54469	37
Chr2	16918282	16918479	.	0	.	7.56415	-1	-1	83	0	0	16918284	16918479	8.76377	81	16918282	16918478	7.56415	83
Chr5	9288886	9289249	.	0	.	7.56415	-1	-1	236	0	0	9288909	9289247	9.89919	213	9288886	9289249	7.56415	236
ChrM	119301	119383	.	0	.	7.56415	-1	-1	38	0	0	119303	119383	7.85856	36	119301	119382	7.56415	38
Chr5	5243286	5243608	.	0	.	7.56392	-1	-1	110	0	0	5243287	5243601	7.61125	109	5243286	5243608	7.56392	110
Chr3	19821848	19822218	.	0	.	7.5639	-1	-1	114	0	0	19821851	19822211	8.106	118	19821848	19822218	7.5639	108
Chr2	12113862	12114256	.	0	.	7.56198	-1	-1	162	0	0	12113869	12114256	8.4655	159	12113862	12114248	7.56198	159
Chr1	3031547	3031954	.	0	.	7.56181	-1	-1	318	0	0	3031547	3031950	8.9527	319	3031547	3031954	7.56181	318
Chr5	26029647	26029959	.	0	.	7.56062	-1	-1	32	0	0	26029652	26029959	7.79674	20	26029647	26029959	7.56062	39
Chr3	5111623	5111916	.	0	.	7.56023	-1	-1	108	0	0	5111623	5111916	8.18946	108	5111623	5111916	7.56023	108
Chr3	14199551	14199694	.	0	.	7.55743	-1	-1	102	0	0	14199551	14199694	8.29302	102	14199551	14199693	7.55743	102
Chr2	8838721	8839025	.	0	.	7.55464	-1	-1	183	0	0	8838721	8839025	7.55464	183	8838730	8839009	7.87933	174
Chr2	16016156	16016423	.	0	.	7.55397	-1	-1	150	0	0	16016176	16016411	9.38534	135	16016156	16016423	7.55397	146
Chr1	8839479	8839961	.	0	.	7.55248	-1	-1	337	0	0	8839479	8839956	9.04531	342	8839481	8839961	7.55248	331
Chr5	9519342	9519742	.	0	.	7.55248	-1	-1	198	0	0	9519342	9519742	7.77173	199	9519354	9519742	7.55248	186
Chr2	2763260	2763656	.	0	.	7.54659	-1	-1	303	0	0	2763260	2763652	8.45494	303	2763268	2763656	7.54659	295
Chr5	2399004	2399703	.	0	.	7.54132	-1	-1	360	0	0	2399037	2399698	7.54132	601	2399004	2399703	7.90817	87
Chr1	19699199	19699609	.	0	.	7.54103	-1	-1	121	0	0	19699200	19699609	9.12124	112	19699199	19699601	7.54103	130
Chr2	6712747	6712951	.	0	.	7.54081	-1	-1	94	0	0	6712749	6712949	9.43607	97	6712747	6712951	7.54081	89
Chr2	11290299	11290516	.	0	.	7.54081	-1	-1	106	0	0	11290299	11290515	9.82682	112	11290309	11290516	7.54081	90
Chr3	267457	267896	.	0	.	7.54081	-1	-1	329	0	0	267457	267893	9.52545	329	267461	267896	7.54081	325
Chr3	20454290	20454492	.	0	.	7.54081	-1	-1	84	0	0	20454290	20454485	9.07425	80	20454292	20454492	7.54081	86
Chr4	11371151	11371225	.	0	.	7.54017	-1	-1	36	0	0	11371151	11371225	7.54017	34	11371151	11371225	8.56804	38
Chr5	22896512	22896986	.	0	.	7.53182	-1	-1	397	0	0	22896512	22896976	8.25217	397	22896514	22896986	7.53182	395
Chr1	6282052	6282420	.	0	.	7.52913	-1	-1	181	0	0	6282052	6282367	8.01776	181	6282081	6282420	7.52913	152
Chr3	22134830	22135103	.	0	.	7.52913	-1	-1	184	0	0	22134842	22135102	8.74139	172	22134830	22135103	7.52913	184
Chr5	21081375	21081607	.	0	.	7.52913	-1	-1	66	0	0	21081375	21081597	8.72691	66	21081375	21081607	7.52913	67
Chr1	1618088	1618312	.	0	.	7.5257	-1	-1	98	0	0	1618088	1618312	7.5257	78	1618088	1618299	7.66921	118
Chr1	19213346	19213613	.	0	.	7.5257	-1	-1	161	0	0	19213351	19213613	7.5257	156	19213346	19213607	7.82096	162
Chr5	22817482	22817648	.	0	.	7.5257	-1	-1	52	0	0	22817483	22817648	7.5257	51	22817482	22817642	8.50967	53
Chr1	15084074	15084159	.	0	.	7.52294	-1	-1	43	0	0	15084074	15084159	7.52294	43	15084074	15084159	8.36472	43
Chr3	10904417	10904669	.	0	.	7.52132	-1	-1	139	0	0	10904417	10904669	8.06741	139	10904422	10904669	7.52132	134
Chr2	12712757	12712962	.	0	.	7.51746	-1	-1	105	0	0	12712832	12712962	8.81375	37	12712757	12712958	7.51746	98
Chr4	5722795	5723256	.	0	.	7.51746	-1	-1	252	0	0	5722795	5723243	8.2059	253	5722871	5723256	7.51746	175
Chr4	12609276	12609710	.	0	.	7.51746	-1	-1	358	0	0	12609276	12609710	9.32458	358	12609276	12609677	7.51746	358
Chr4	15339517	15339896	.	0	.	7.51746	-1	-1	208	0	0	15339534	15339895	7.56911	193	15339517	15339896	7.51746	207
Chr4	679224	679495	.	0	.	7.51532	-1	-1	153	0	0	679224	679495	7.51532	153	679231	679481	7.5445	146
Chr2	1638553	1638804	.	0	.	7.51122	-1	-1	212	0	0	1638558	1638804	7.51122	207	1638553	1638804	7.63419	213
Chr2	637674	637948	.	0	.	7.50832	-1	-1	108	0	0	637675	637948	8.68327	107	637674	637880	7.50832	109
Chr1	22216017	22216243	.	0	.	7.50579	-1	-1	120	0	0	22216044	22216183	9.56632	93	22216017	22216243	7.50579	120
Chr1	29526269	29526411	.	0	.	7.50579	-1	-1	41	0	0	29526272	29526411	8.62561	38	29526269	29526403	7.50579	42
Chr2	6058525	6058822	.	0	.	7.50579	-1	-1	88	0	0	6058526	6058721	7.54017	87	6058525	6058822	7.50579	88
Chr3	22230934	22231318	.	0	.	7.50579	-1	-1	238	0	0	22230976	22231311	8.95847	197	22230934	22231318	7.50579	238
Chr5	1735573	1735763	.	0	.	7.50579	-1	-1	78	0	0	1735574	1735763	8.64008	72	1735573	1735763	7.50579	83
Chr4	13645025	13645465	.	0	.	7.50482	-1	-1	242	0	0	13645073	13645456	9.03298	137	13645025	13645465	7.50482	300
Chr5	19604044	19604586	.	0	.	7.50443	-1	-1	432	0	0	19604115	19604575	7.9606	362	19604044	19604586	7.50443	432
Chr2	18938352	18938632	.	0	.	7.50212	-1	-1	113	0	0	18938355	18938631	8.55909	110	18938352	18938632	7.50212	113
Chr5	11667907	11667979	.	0	.	7.50182	-1	-1	39	0	0	11667907	11667978	8.37977	39	11667907	11667979	7.50182	39
Chr2	9528345	9528692	.	0	.	7.50061	-1	-1	317	0	0	9528369	9528690	9.30775	293	9528345	9528692	7.50061	318
Chr3	22461738	22461959	.	0	.	7.4995	-1	-1	125	0	0	22461738	22461953	8.58255	125	22461751	22461959	7.4995	112
Chr4	722008	722599	.	0	.	7.49484	-1	-1	242	0	0	722009	722599	7.49484	130	722008	722580	8.94416	107
Chr1	4114289	4114941	.	0	.	7.49412	-1	-1	193	0	0	4114289	4114941	8.62561	197	4114290	4114932	7.49412	188
Chr1	4935901	4936064	.	0	.	7.49412	-1	-1	129	0	0	4935901	4936064	8.07565	129	4935928	4936064	7.49412	102
Chr1	30019362	30019880	.	0	.	7.49412	-1	-1	278	0	0	30019503	30019880	8.40852	134	30019362	30019877	7.49412	282
Chr2	13507400	13507819	.	0	.	7.49412	-1	-1	130	0	0	13507436	13507815	8.66902	94	13507400	13507819	7.49412	130
Chr3	13657060	13657302	.	0	.	7.49412	-1	-1	23	0	0	13657063	13657302	9.17556	20	13657060	13657301	7.49412	23
Chr3	18953575	18953974	.	0	.	7.49412	-1	-1	281	0	0	18953637	18953974	8.944	219	18953575	18953961	7.49412	282
Chr4	15700626	15700876	.	0	.	7.49412	-1	-1	136	0	0	15700629	15700866	8.17696	133	15700626	15700876	7.49412	136
Chr5	15993784	15994026	.	0	.	7.49412	-1	-1	151	0	0	15993784	15994026	8.81375	151	15993791	15994025	7.49412	144
Chr1	6966785	6967042	.	0	.	7.49372	-1	-1	161	0	0	6966786	6967042	7.80912	169	6966785	6967038	7.49372	152
Chr3	9465332	9465572	.	0	.	7.48903	-1	-1	103	0	0	9465346	9465543	7.85146	89	9465332	9465572	7.48903	103
Chr3	18632450	18632652	.	0	.	7.48289	-1	-1	86	0	0	18632450	18632652	7.48289	86	18632452	18632636	8.34823	84
Chr1	3831101	3831919	.	0	.	7.48244	-1	-1	381	0	0	3831101	3831894	8.11907	382	3831101	3831919	7.48244	381
Chr1	4328483	4328704	.	0	.	7.48244	-1	-1	113	0	0	4328483	4328700	9.75446	48	4328486	4328704	7.48244	175
Chr4	6817448	6817701	.	0	.	7.48244	-1	-1	144	0	0	6817457	6817683	8.95847	136	6817448	6817701	7.48244	143
Chr5	22681181	22681352	.	0	.	7.48244	-1	-1	108	0	0	22681181	22681350	9.75446	108	22681182	22681352	7.48244	108
Chr3	914341	914970	.	0	.	7.47773	-1	-1	402	0	0	914341	914967	7.80549	402	914341	914970	7.47773	402
Chr2	3662125	3662192	.	0	.	7.47559	-1	-1	41	0	0	3662126	3662179	7.47559	41	3662125	3662192	7.58145	40
Chr5	23222804	23223108	.	0	.	7.47481	-1	-1	190	0	0	23222805	23223108	8.27597	189	23222804	23223108	7.47481	190
Chr1	25775479	25775775	.	0	.	7.47435	-1	-1	253	0	0	25775480	25775775	8.70569	252	25775479	25775775	7.47435	253
Chr4	13889017	13889497	.	0	.	7.47278	-1	-1	97	0	0	13889017	13889497	8.96508	97	13889019	13889495	7.47278	96
Chr4	13741966	13742476	.	0	.	7.47229	-1	-1	355	0	0	13741969	13742460	7.47229	371	13741966	13742476	8.45777	336
Chr1	21975682	21976088	.	0	.	7.47118	-1	-1	97	0	0	21975682	21976088	9.37161	98	21975691	21976088	7.47118	87
Chr3	11148736	11149003	.	0	.	7.47077	-1	-1	40	0	0	11148736	11149003	8.04671	40	11148736	11149003	7.47077	40
Chr1	414600	415130	.	0	.	7.46819	-1	-1	408	0	0	414600	415130	7.47386	405	414601	415127	7.46819	411
Chr3	2037741	2038041	.	0	.	7.46818	-1	-1	129	0	0	2037741	2038040	9.53979	129	2037742	2038041	7.46818	128
Chr4	1264453	1264673	.	0	.	7.46781	-1	-1	130	0	0	1264465	1264671	7.46781	118	1264453	1264673	7.77427	130
Chr2	18806648	18807263	.	0	.	7.46665	-1	-1	331	0	0	18806648	18807241	7.46665	331	18806651	18807263	9.04621	328
Chr3	16897969	16898441	.	0	.	7.46294	-1	-1	298	0	0	16897969	16898441	9.6821	298	16897982	16898424	7.46294	285
Chr2	13256017	13256251	.	0	.	7.4591	-1	-1	119	0	0	13256033	13256251	9.79788	103	13256017	13256226	7.4591	120
Chr3	2251733	2252058	.	0	.	7.4591	-1	-1	89	0	0	2251733	2252058	8.37957	86	2251738	2252040	7.4591	88
Chr3	1055089	1055364	.	0	.	7.45782	-1	-1	173	0	0	1055091	1055364	7.49635	171	1055089	1055363	7.45782	174
Chr3	14215573	14215716	.	0	.	7.45702	-1	-1	95	0	0	14215584	14215716	7.45702	90	14215573	14215715	8.25493	89
Chr2	12499124	12499279	.	0	.	7.45607	-1	-1	31	0	0	12499124	12499277	7.45607	31	12499124	12499279	7.6787	32
Chr4	9787343	9787587	.	0	.	7.45482	-1	-1	146	0	0	9787344	9787587	7.74848	146	9787343	9787587	7.45482	145
Chr1	23824355	23824551	.	0	.	7.45057	-1	-1	95	0	0	23824355	23824551	10.3575	95	23824362	23824541	7.45057	89
Chr3	20361084	20361346	.	0	.	7.45017	-1	-1	35	0	0	20361085	20361335	7.45017	41	20361084	20361346	9.19094	29
Chr5	4873551	4873678	.	0	.	7.44971	-1	-1	38	0	0	4873551	4873627	8.19913	38	4873553	4873678	7.44971	37
Chr1	23637498	23637705	.	0	.	7.44817	-1	-1	105	0	0	23637512	23637701	8.31186	91	23637498	23637705	7.44817	105
Chr1	28753196	28753408	.	0	.	7.44514	-1	-1	116	0	0	28753197	28753408	8.69591	116	28753196	28753402	7.44514	116
Chr5	18093344	18093522	.	0	.	7.44088	-1	-1	112	0	0	18093352	18093522	7.81953	104	18093344	18093508	7.44088	112
Chr2	11394185	11394547	.	0	.	7.43886	-1	-1	190	0	0	11394204	11394547	7.43886	171	11394185	11394474	8.08944	190
Chr2	6482334	6482581	.	0	.	7.43575	-1	-1	69	0	0	6482334	6482567	8.43746	69	6482337	6482581	7.43575	66
Chr5	2218022	2218308	.	0	.	7.43575	-1	-1	156	0	0	2218022	2218308	8.46641	195	2218045	2218308	7.43575	95
Chr5	8522668	8523096	.	0	.	7.43575	-1	-1	318	0	0	8522668	8523089	11.0715	317	8522745	8523096	7.43575	242
Chr1	5324721	5325455	.	0	.	7.4305	-1	-1	422	0	0	5324731	5325455	8.16817	412	5324721	5325409	7.4305	422
Chr2	17648848	17649459	.	0	.	7.42805	-1	-1	77	0	0	17648883	17649361	7.42805	42	17648848	17649459	8.57061	77
Chr4	12421345	12421746	.	0	.	7.42677	-1	-1	64	0	0	12421345	12421743	8.91457	65	12421346	12421746	7.42677	63
Chr1	6653087	6653284	.	0	.	7.42408	-1	-1	108	0	0	6653088	6653284	8.92953	110	6653087	6653283	7.42408	105
Chr1	17054941	17055131	.	0	.	7.42408	-1	-1	63	0	0	17054942	17055131	7.68489	63	17054941	17055130	7.42408	63
Chr4	2762405	2762655	.	0	.	7.42408	-1	-1	81	0	0	2762405	2762655	10.3623	81	2762405	2762652	7.42408	82
Chr5	14808192	14808357	.	0	.	7.42408	-1	-1	34	0	0	14808192	14808356	8.11907	35	14808192	14808357	7.42408	34
Chr5	24139630	24140229	.	0	.	7.42408	-1	-1	512	0	0	24139643	24140229	8.30721	499	24139630	24140228	7.42408	512
Chr5	26531130	26531284	.	0	.	7.41827	-1	-1	42	0	0	26531130	26531284	8.21264	42	26531130	26531283	7.41827	42
Chr3	1760714	1760922	.	0	.	7.41814	-1	-1	29	0	0	1760714	1760922	8.22366	29	1760715	1760916	7.41814	28
Chr2	3338061	3338128	.	0	.	7.41555	-1	-1	33	0	0	3338061	3338125	7.59873	33	3338061	3338128	7.41555	33
Chr1	5451044	5451411	.	0	.	7.4124	-1	-1	244	0	0	5451047	5451410	8.71011	241	5451044	5451411	7.4124	244
Chr1	12746357	12746499	.	0	.	7.4124	-1	-1	41	0	0	12746357	12746499	9.73999	41	12746357	12746499	7.4124	42
Chr1	18337487	18337698	.	0	.	7.4124	-1	-1	42	0	0	18337490	18337697	8.2059	39	18337487	18337698	7.4124	42
Chr2	17977076	17977258	.	0	.	7.4124	-1	-1	82	0	0	17977090	17977258	8.5243	66	17977076	17977257	7.4124	85
Chr4	15528316	15528737	.	0	.	7.4124	-1	-1	309	0	0	15528316	15528737	7.91645	309	15528325	15528731	7.4124	300
Chr1	19162144	19162794	.	0	.	7.41222	-1	-1	375	0	0	19162227	19162792	10.3785	292	19162144	19162794	7.41222	376
Chr5	921867	922088	.	0	.	7.41105	-1	-1	48	0	0	921867	922088	7.41105	47	921875	922088	7.95337	41
Chr5	7557954	7558550	.	0	.	7.40642	-1	-1	181	0	0	7557954	7558550	7.52163	181	7557990	7558550	7.40642	146
Chr4	14622842	14623166	.	0	.	7.40449	-1	-1	172	0	0	14622842	14623163	7.40449	172	14622871	14623166	7.74686	143
Chr3	4595474	4595993	.	0	.	7.39803	-1	-1	280	0	0	4595529	4595949	8.73398	225	4595474	4595993	7.39803	280
Chr1	18927522	18927969	.	0	.	7.39789	-1	-1	284	0	0	18927601	18927969	7.39789	205	18927522	18927969	7.56196	285
Chr3	13641023	13641095	.	0	.	7.39693	-1	-1	36	0	0	13641023	13641095	7.39693	36	13641023	13641094	8.52135	36
Chr1	29215456	29215807	.	0	.	7.39594	-1	-1	235	0	0	29215614	29215799	7.46133	78	29215456	29215807	7.39594	235
Chr1	26002943	26002998	.	0	.	7.39274	-1	-1	30	0	0	26002943	26002998	9.23118	29	26002943	26002998	7.39274	32
Chr2	14957700	14958013	.	0	.	7.39267	-1	-1	87	0	0	14957701	14958013	9.73017	41	14957700	14958002	7.39267	133
Chr1	19484033	19484391	.	0	.	7.38906	-1	-1	262	0	0	19484033	19484390	9.65315	262	19484033	19484391	7.38906	262
Chr1	28524306	28524529	.	0	.	7.38906	-1	-1	93	0	0	28524312	28524529	9.29134	90	28524306	28524523	7.38906	91
Chr3	8104293	8104779	.	0	.	7.38636	-1	-1	176	0	0	8104293	8104777	7.72288	173	8104295	8104779	7.38636	178
Chr1	11625422	11625562	.	0	.	7.3861	-1	-1	88	0	0	11625422	11625555	7.3861	88	11625422	11625562	8.19531	88
Chr4	15473739	15473918	.	0	.	7.3839	-1	-1	108	0	0	15473748	15473913	9.32063	98	15473739	15473918	7.3839	109
Chr4	221563	221696	.	0	.	7.38317	-1	-1	91	0	0	221568	221694	9.70914	88	221563	221696	7.38317	90
Chr3	19056426	19056639	.	0	.	7.38097	-1	-1	95	0	0	19056427	19056638	7.38097	94	19056426	19056639	7.51746	95
Chr1	21364573	21365169	.	0	.	7.37738	-1	-1	56	0	0	21364573	21365166	7.51122	57	21364573	21365169	7.37738	55
Chr2	8361898	8362467	.	0	.	7.37738	-1	-1	42	0	0	8361898	8362467	9.2624	42	8361902	8362453	7.37738	38
Chr3	9030828	9031136	.	0	.	7.37738	-1	-1	165	0	0	9030828	9031136	10.9991	166	9030830	9031117	7.37738	162
Chr3	16038061	16038181	.	0	.	7.37738	-1	-1	95	0	0	16038069	16038181	7.90198	85	16038061	16038181	7.37738	97
Chr5	4990000	4990317	.	0	.	7.37738	-1	-1	156	0	0	4990006	4990316	9.45704	150	4990000	4990317	7.37738	156
Chr5	17363670	17363873	.	0	.	7.37738	-1	-1	88	0	0	17363670	17363869	7.90198	88	17363670	17363873	7.37738	88
Chr5	25629443	25630050	.	0	.	7.37738	-1	-1	135	0	0	25629444	25630050	8.09793	134	25629443	25630043	7.37738	136
Chr2	3332983	3333148	.	0	.	7.37736	-1	-1	82	0	0	3332984	3333148	7.72493	42	3332983	3333148	7.37736	122
Chr5	22865868	22866097	.	0	.	7.37596	-1	-1	100	0	0	22865869	22866097	7.95098	99	22865868	22866096	7.37596	101
Chr1	20252477	20252864	.	0	.	7.37021	-1	-1	134	0	0	20252477	20252751	7.79054	135	20252486	20252864	7.37021	125
Chr4	18484988	18485238	.	0	.	7.36862	-1	-1	158	0	0	18484988	18485236	7.91442	159	18484992	18485238	7.36862	154
Chr1	12851712	12852164	.	0	.	7.36571	-1	-1	263	0	0	12851712	12852164	10.6228	271	12851729	12852106	7.36571	239
Chr3	8812433	8812723	.	0	.	7.36571	-1	-1	73	0	0	8812433	8812698	9.29134	36	8812443	8812723	7.36571	101
Chr5	4233940	4234302	.	0	.	7.36571	-1	-1	90	0	0	4233959	4234284	9.69657	71	4233940	4234302	7.36571	91
Chr5	8050029	8050466	.	0	.	7.36332	-1	-1	162	0	0	8050029	8050461	9.15965	162	8050031	8050466	7.36332	160
Chr4	14733895	14734437	.	0	.	7.36136	-1	-1	112	0	0	14733909	14734407	8.239	98	14733895	14734437	7.36136	112
Chr1	3477958	3478070	.	0	.	7.35954	-1	-1	40	0	0	3477958	3478041	7.35954	40	3477958	3478070	7.50322	40
Chr4	14372884	14373304	.	0	.	7.35921	-1	-1	124	0	0	14372966	14373304	8.34708	42	14372884	14373302	7.35921	125
Chr1	5395778	5395841	.	0	.	7.35743	-1	-1	33	0	0	5395779	5395840	7.35743	33	5395778	5395841	7.59548	33
Chr2	9126113	9126337	.	0	.	7.35404	-1	-1	184	0	0	9126116	9126335	7.58359	181	9126113	9126337	7.35404	184
Chr2	18204917	18205516	.	0	.	7.35404	-1	-1	164	0	0	18204917	18205516	8.6835	164	18204962	18205480	7.35404	120
Chr1	4219780	4220161	.	0	.	7.35299	-1	-1	183	0	0	4219787	4220161	7.35299	180	4219780	4220148	7.53425	180
Chr3	1949826	1950034	.	0	.	7.35237	-1	-1	164	0	0	1949836	1950029	7.35237	150	1949826	1950034	7.51403	169
Chr3	10520147	10520584	.	0	.	7.35222	-1	-1	380	0	0	10520147	10520568	7.35222	380	10520153	10520584	7.53273	374
Chr4	2717286	2718203	.	0	.	7.34974	-1	-1	448	0	0	2717287	2718170	7.89625	448	2717286	2718203	7.34974	448
Chr3	7912744	7913188	.	0	.	7.34563	-1	-1	367	0	0	7912885	7913188	7.34563	221	7912744	7913188	8.03448	373
Chr3	4766893	4767151	.	0	.	7.34515	-1	-1	147	0	0	4766893	4767151	8.23235	147	4766893	4767151	7.34515	147
Chr1	14149518	14149822	.	0	.	7.34485	-1	-1	155	0	0	14149518	14149822	7.73917	155	14149518	14149821	7.34485	156
Chr1	28676671	28676981	.	0	.	7.34402	-1	-1	126	0	0	28676672	28676981	9.48412	125	28676671	28676981	7.34402	126
Chr1	7112345	7112624	.	0	.	7.34237	-1	-1	190	0	0	7112355	7112624	8.07565	180	7112345	7112623	7.34237	190
Chr2	951644	952061	.	0	.	7.34237	-1	-1	253	0	0	951646	952061	8.48088	253	951644	952004	7.34237	252
Chr2	1824361	1824773	.	0	.	7.34237	-1	-1	301	0	0	1824368	1824702	7.56911	294	1824361	1824773	7.34237	302
Chr2	2185069	2185543	.	0	.	7.34237	-1	-1	205	0	0	2185069	2185489	8.13354	205	2185078	2185543	7.34237	196
Chr2	6758305	6758669	.	0	.	7.34237	-1	-1	86	0	0	6758336	6758669	8.22038	55	6758305	6758600	7.34237	86
Chr4	15261226	15261849	.	0	.	7.34237	-1	-1	168	0	0	15261226	15261847	8.95701	169	15261235	15261849	7.34237	159
Chr4	11424477	11424870	.	0	.	7.33726	-1	-1	153	0	0	11424480	11424870	8.50452	150	11424477	11424869	7.33726	153
Chr2	12849351	12849806	.	0	.	7.33627	-1	-1	237	0	0	12849351	12849806	8.1292	307	12849351	12849788	7.33627	167
Chr1	77476	77891	.	0	.	7.33352	-1	-1	89	0	0	77478	77825	7.61769	87	77476	77891	7.33352	90
Chr2	1017834	1018245	.	0	.	7.33183	-1	-1	188	0	0	1017904	1018230	7.33183	118	1017834	1018245	7.48129	188
Chr2	18107064	18107626	.	0	.	7.33183	-1	-1	33	0	0	18107064	18107620	8.49118	29	18107065	18107626	7.33183	37
Chr5	19646630	19647194	.	0	.	7.33156	-1	-1	40	0	0	19646630	19647113	7.33156	40	19646630	19647194	7.46579	40
Chr4	6649066	6649330	.	0	.	7.33069	-1	-1	227	0	0	6649088	6649330	8.45194	205	6649066	6649329	7.33069	228
Chr5	13611443	13611800	.	0	.	7.32933	-1	-1	158	0	0	13611443	13611800	7.67042	158	13611443	13611754	7.32933	158
Chr2	11160905	11161080	.	0	.	7.32713	-1	-1	123	0	0	11160907	11161080	7.32713	121	11160905	11161080	8.81341	123
Chr2	3360942	3361034	.	0	.	7.32308	-1	-1	48	0	0	3360950	3361031	7.32308	50	3360942	3361034	8.05442	39
Chr5	5966636	5967245	.	0	.	7.32308	-1	-1	500	0	0	5966642	5967245	7.32308	493	5966636	5967237	7.91435	502
Chr5	18591391	18591508	.	0	.	7.32308	-1	-1	74	0	0	18591396	18591507	7.32308	69	18591391	18591508	7.68088	74
Chr1	28045629	28045820	.	0	.	7.32108	-1	-1	84	0	0	28045637	28045820	7.68555	77	28045629	28045756	7.32108	83
Chr4	6444836	6445210	.	0	.	7.32064	-1	-1	114	0	0	6444836	6445209	7.62979	115	6444837	6445210	7.32064	113
Chr2	11459334	11459612	.	0	.	7.31902	-1	-1	103	0	0	11459346	11459604	8.48088	146	11459334	11459612	7.31902	48
Chr3	4636072	4636365	.	0	.	7.31902	-1	-1	111	0	0	4636137	4636365	7.491	46	4636072	4636356	7.31902	111
Chr1	19602020	19602374	.	0	.	7.31748	-1	-1	148	0	0	19602062	19602374	8.24899	106	19602020	19602372	7.31748	149
Chr2	3619699	3619837	.	0	.	7.31481	-1	-1	94	0	0	3619699	3619837	7.31481	94	3619699	3619837	11.1367	94
Chr3	22158659	22159158	.	0	.	7.31001	-1	-1	169	0	0	22158660	22159158	7.9956	168	22158659	22159137	7.31001	169
Chr5	3235140	3235417	.	0	.	7.30861	-1	-1	142	0	0	3235145	3235366	7.30861	137	3235140	3235417	7.4124	142
Chr1	19314176	19314446	.	0	.	7.30735	-1	-1	119	0	0	19314176	19314446	7.35203	119	19314187	19314446	7.30735	108
Chr2	993524	993766	.	0	.	7.30735	-1	-1	126	0	0	993525	993766	8.61113	125	993524	993763	7.30735	126
Chr3	6875762	6876150	.	0	.	7.30735	-1	-1	262	0	0	6875782	6876149	7.5257	279	6875762	6876150	7.30735	225
Chr3	10424012	10424308	.	0	.	7.30735	-1	-1	118	0	0	10424012	10424308	8.944	124	10424012	10424299	7.30735	113
Chr3	21177193	21177519	.	0	.	7.30735	-1	-1	280	0	0	21177220	21177518	8.26271	253	21177193	21177519	7.30735	281
Chr4	12447156	12447499	.	0	.	7.30735	-1	-1	162	0	0	12447160	12447476	8.13354	158	12447156	12447499	7.30735	163
Chr5	16067687	16067990	.	0	.	7.30234	-1	-1	36	0	0	16067688	16067915	8.45758	35	16067687	16067990	7.30234	36
Chr4	17695255	17695501	.	0	.	7.29716	-1	-1	137	0	0	17695256	17695501	9.46098	132	17695255	17695494	7.29716	141
Chr5	1830008	1830321	.	0	.	7.29711	-1	-1	181	0	0	1830029	1830313	7.40192	160	1830008	1830321	7.29711	181
Chr2	10846908	10847717	.	0	.	7.29662	-1	-1	597	0	0	10846918	10847714	7.29662	587	10846908	10847717	8.10689	598
Chr1	8408471	8408761	.	0	.	7.29567	-1	-1	143	0	0	8408471	8408760	8.66902	102	8408482	8408761	7.29567	173
Chr1	14308104	14308491	.	0	.	7.29567	-1	-1	283	0	0	14308104	14308490	8.3651	283	14308104	14308491	7.29567	283
Chr2	2901664	2902027	.	0	.	7.29567	-1	-1	200	0	0	2901664	2902027	9.46501	242	2901692	2901998	7.29567	131
Chr3	16163388	16163841	.	0	.	7.29567	-1	-1	104	0	0	16163407	16163841	7.54017	86	16163388	16163788	7.29567	103
Chr4	15970422	15970763	.	0	.	7.29567	-1	-1	40	0	0	15970422	15970753	8.39322	40	15970423	15970763	7.29567	39
Chr5	19991457	19991708	.	0	.	7.29567	-1	-1	204	0	0	19991520	19991708	8.40852	140	19991457	19991700	7.29567	205
Chr5	20848274	20848555	.	0	.	7.29567	-1	-1	78	0	0	20848274	20848495	8.5243	71	20848279	20848555	7.29567	80
ChrM	245438	245520	.	0	.	7.29567	-1	-1	39	0	0	245438	245517	8.40852	40	245439	245520	7.29567	38
Chr2	16363438	16363717	.	0	.	7.29412	-1	-1	182	0	0	16363513	16363711	8.88731	104	16363438	16363717	7.29412	185
Chr2	18115275	18115441	.	0	.	7.28955	-1	-1	35	0	0	18115275	18115434	7.28955	35	18115275	18115441	8.35313	36
Chr5	24063597	24064108	.	0	.	7.28645	-1	-1	470	0	0	24063597	24064108	7.28645	470	24063606	24064108	7.44722	461
Chr1	1899791	1900044	.	0	.	7.284	-1	-1	99	0	0	1899791	1900044	10.5504	99	1899793	1900043	7.284	97
Chr2	14665341	14665833	.	0	.	7.284	-1	-1	378	0	0	14665342	14665833	8.24846	376	14665341	14665822	7.284	379
Chr3	1695742	1696031	.	0	.	7.284	-1	-1	144	0	0	1695742	1696030	9.10486	144	1695743	1696031	7.284	144
ChrM	260051	260148	.	0	.	7.284	-1	-1	54	0	0	260065	260148	8.09012	40	260051	260148	7.284	54
Chr2	18372629	18373011	.	0	.	7.28041	-1	-1	251	0	0	18372629	18373006	7.28041	251	18372674	18373011	7.88493	207
Chr4	9780101	9780282	.	0	.	7.27608	-1	-1	35	0	0	9780101	9780282	7.27608	35	9780101	9780281	7.56721	35
Chr2	14532458	14532817	.	0	.	7.27353	-1	-1	90	0	0	14532458	14532817	9.20207	90	14532467	14532804	7.27353	81
Chr1	6831761	6832421	.	0	.	7.27233	-1	-1	576	0	0	6831774	6832421	8.26379	563	6831761	6832380	7.27233	576
Chr1	19320383	19320667	.	0	.	7.27233	-1	-1	226	0	0	19320409	19320657	9.05978	200	19320383	19320667	7.27233	226
Chr1	28085595	28085830	.	0	.	7.27233	-1	-1	154	0	0	28085595	28085828	8.08691	155	28085595	28085830	7.27233	154
Chr3	5745915	5746168	.	0	.	7.27233	-1	-1	212	0	0	5745925	5746168	7.58359	202	5745915	5746168	7.27233	212
Chr4	11211657	11211967	.	0	.	7.27233	-1	-1	133	0	0	11211657	11211967	9.19003	133	11211696	11211961	7.27233	95
Chr5	6629940	6630055	.	0	.	7.27233	-1	-1	79	0	0	6629940	6630055	9.63868	79	6629940	6630054	7.27233	80
Chr5	19328924	19329376	.	0	.	7.27233	-1	-1	128	0	0	19328924	19329376	8.32168	128	19328930	19329371	7.27233	122
Chr4	15485658	15486215	.	0	.	7.26856	-1	-1	460	0	0	15485664	15486197	7.49271	458	15485658	15486215	7.26856	456
Chr1	28292886	28293218	.	0	.	7.26829	-1	-1	221	0	0	28292890	28293202	9.49311	217	28292886	28293218	7.26829	221
Chr1	23102151	23102448	.	0	.	7.26681	-1	-1	111	0	0	23102152	23102421	8.09593	110	23102151	23102448	7.26681	111
Chr3	6273867	6274162	.	0	.	7.26522	-1	-1	76	0	0	6273867	6274162	7.58039	76	6273906	6274148	7.26522	38
Chr2	12375517	12375828	.	0	.	7.26412	-1	-1	36	0	0	12375517	12375823	8.04605	35	12375521	12375828	7.26412	33
Chr1	6218260	6218599	.	0	.	7.26324	-1	-1	228	0	0	6218260	6218599	7.26324	228	6218270	6218599	7.34787	218
Chr4	463338	463572	.	0	.	7.26272	-1	-1	44	0	0	463338	463545	7.26272	44	463339	463572	7.43938	44
Chr1	3848891	3849339	.	0	.	7.26065	-1	-1	348	0	0	3848953	3849339	8.07861	287	3848891	3849330	7.26065	347
Chr2	14406443	14406706	.	0	.	7.26065	-1	-1	147	0	0	14406446	14406706	9.47948	145	14406443	14406696	7.26065	146
Chr2	18548542	18548900	.	0	.	7.26065	-1	-1	188	0	0	18548542	18548839	8.33616	193	18548547	18548900	7.26065	179
Chr5	4652563	4652998	.	0	.	7.25803	-1	-1	206	0	0	4652576	4652998	7.48582	193	4652563	4652995	7.25803	207
Chr4	17431547	17432229	.	0	.	7.25542	-1	-1	134	0	0	17431562	17432227	9.67852	119	17431547	17432229	7.25542	134
Chr2	17472943	17473780	.	0	.	7.25333	-1	-1	39	0	0	17472943	17473732	9.57834	40	17472944	17473780	7.25333	37
Chr2	529200	529948	.	0	.	7.25072	-1	-1	560	0	0	529200	529947	7.25072	558	529213	529948	7.40073	549
Chr5	10029502	10029715	.	0	.	7.24956	-1	-1	70	0	0	10029502	10029715	9.1032	70	10029537	10029715	7.24956	36
Chr1	7789049	7789557	.	0	.	7.24898	-1	-1	384	0	0	7789176	7789557	8.46641	257	7789049	7789548	7.24898	384
Chr2	2931204	2931554	.	0	.	7.24898	-1	-1	239	0	0	2931209	2931554	7.61253	235	2931204	2931538	7.24898	238
Chr3	21174071	21174478	.	0	.	7.24898	-1	-1	313	0	0	21174177	21174478	15.1327	207	21174071	21174438	7.24898	313
Chr4	6564138	6564278	.	0	.	7.24898	-1	-1	90	0	0	6564138	6564278	9.65315	90	6564140	6564278	7.24898	88
Chr4	11334119	11334437	.	0	.	7.24898	-1	-1	233	0	0	11334119	11334437	8.66902	233	11334129	11334435	7.24898	223
Chr5	3368104	3368442	.	0	.	7.24898	-1	-1	98	0	0	3368104	3368442	11.5925	101	3368109	3368442	7.24898	91
Chr5	15976016	15976283	.	0	.	7.24898	-1	-1	175	0	0	15976016	15976283	8.40852	174	15976016	15976283	7.24898	176
Chr5	19746164	19746401	.	0	.	7.24898	-1	-1	127	0	0	19746164	19746330	9.85577	126	19746167	19746401	7.24898	126
Chr5	23356681	23356916	.	0	.	7.248	-1	-1	197	0	0	23356681	23356915	7.248	198	23356697	23356916	8.24986	181
Chr5	17808687	17809031	.	0	.	7.24593	-1	-1	186	0	0	17808698	17809031	9.70495	174	17808687	17809018	7.24593	187
Chr1	28365841	28366050	.	0	.	7.2399	-1	-1	84	0	0	28365856	28366050	7.29293	76	28365841	28366049	7.2399	77
Chr1	9966640	9966884	.	0	.	7.23731	-1	-1	50	0	0	9966647	9966884	8.90384	43	9966640	9966884	7.23731	50
Chr3	18038136	18038507	.	0	.	7.23731	-1	-1	234	0	0	18038136	18038503	8.41471	234	18038155	18038507	7.23731	215
Chr4	1779574	1779907	.	0	.	7.23731	-1	-1	145	0	0	1779620	1779907	9.66763	100	1779574	1779892	7.23731	145
Chr1	11528153	11528565	.	0	.	7.2346	-1	-1	205	0	0	11528213	11528565	9.80679	145	11528153	11528565	7.2346	205
Chr3	93439	93747	.	0	.	7.23231	-1	-1	129	0	0	93442	93700	9.28135	126	93439	93747	7.23231	130
Chr2	3332015	3332100	.	0	.	7.22958	-1	-1	46	0	0	3332021	3332099	7.22958	37	3332015	3332100	7.89795	49
Chr5	24666790	24667274	.	0	.	7.22747	-1	-1	359	0	0	24666810	24667274	8.91873	339	24666790	24667272	7.22747	359
Chr5	2010987	2011476	.	0	.	7.22656	-1	-1	102	0	0	2010996	2011416	9.55237	91	2010987	2011476	7.22656	104
Chr2	15159330	15159701	.	0	.	7.22598	-1	-1	210	0	0	15159330	15159696	8.10495	213	15159349	15159701	7.22598	188
Chr5	25211565	25212177	.	0	.	7.22567	-1	-1	252	0	0	25211660	25212110	7.22567	158	25211565	25212177	8.36955	251
Chr1	7754155	7754341	.	0	.	7.22564	-1	-1	39	0	0	7754155	7754341	8.53877	40	7754155	7754341	7.22564	39
Chr4	10841433	10842042	.	0	.	7.22564	-1	-1	433	0	0	10841435	10842042	10.1171	432	10841433	10842028	7.22564	433
Chr3	18504020	18504287	.	0	.	7.22457	-1	-1	132	0	0	18504020	18504281	8.86427	132	18504022	18504287	7.22457	130
Chr5	15702966	15703269	.	0	.	7.22177	-1	-1	156	0	0	15702974	15703269	7.22177	148	15702966	15703259	7.42408	156
Chr3	5350931	5351162	.	0	.	7.21801	-1	-1	97	0	0	5350936	5351161	7.21801	91	5350931	5351162	7.60515	98
Chr5	26835922	26836235	.	0	.	7.21762	-1	-1	220	0	0	26835922	26836228	8.32892	217	26835935	26836235	7.21762	210
Chr4	18075998	18076262	.	0	.	7.21476	-1	-1	103	0	0	18076010	18076228	8.89327	91	18075998	18076262	7.21476	103
Chr1	29027420	29027848	.	0	.	7.21396	-1	-1	255	0	0	29027436	29027848	9.58079	239	29027420	29027838	7.21396	255
Chr2	9028832	9029165	.	0	.	7.21396	-1	-1	132	0	0	9028832	9029130	8.1046	89	9028832	9029165	7.21396	175
Chr2	19237024	19237528	.	0	.	7.21396	-1	-1	297	0	0	19237137	19237527	9.41177	184	19237024	19237528	7.21396	297
Chr3	2706246	2706641	.	0	.	7.21396	-1	-1	311	0	0	2706247	2706641	8.14801	314	2706246	2706641	7.21396	307
Chr3	20488771	20489325	.	0	.	7.21396	-1	-1	195	0	0	20488871	20489318	8.30721	95	20488771	20489325	7.21396	196
Chr5	5934334	5934533	.	0	.	7.21396	-1	-1	159	0	0	5934334	5934533	9.11767	158	5934338	5934533	7.21396	157
Chr1	23760827	23761194	.	0	.	7.21268	-1	-1	212	0	0	23760829	23761138	9.15515	204	23760827	23761194	7.21268	218
Chr2	139030	139366	.	0	.	7.21019	-1	-1	246	0	0	139036	139366	7.21019	240	139030	139366	7.97932	246
Chr2	12143459	12143777	.	0	.	7.2043	-1	-1	203	0	0	12143459	12143765	7.76613	204	12143474	12143777	7.2043	188
Chr4	15868491	15868810	.	0	.	7.20411	-1	-1	141	0	0	15868491	15868810	8.78276	141	15868492	15868810	7.20411	140
Chr2	13756776	13757168	.	0	.	7.20229	-1	-1	161	0	0	13756824	13757063	9.39265	113	13756776	13757168	7.20229	161
Chr2	16126481	16126687	.	0	.	7.20229	-1	-1	119	0	0	16126481	16126687	9.40712	119	16126512	16126684	7.20229	88
Chr3	1523806	1524178	.	0	.	7.20229	-1	-1	76	0	0	1523806	1524173	7.71384	79	1523827	1524178	7.20229	53
Chr4	14465908	14466391	.	0	.	7.20229	-1	-1	121	0	0	14465908	14466322	9.27687	119	14465910	14466391	7.20229	122
Chr5	23299255	23299477	.	0	.	7.20229	-1	-1	39	0	0	23299255	23299334	8.33616	39	23299255	23299477	7.20229	40
Chr1	8948161	8948428	.	0	.	7.20167	-1	-1	129	0	0	8948209	8948428	8.04928	129	8948161	8948428	7.20167	82
Chr1	24019098	24019509	.	0	.	7.20097	-1	-1	194	0	0	24019124	24019481	8.1899	169	24019098	24019509	7.20097	194
Chr5	3286249	3286708	.	0	.	7.19918	-1	-1	89	0	0	3286249	3286708	7.86126	93	3286253	3286703	7.19918	82
Chr1	23629909	23630102	.	0	.	7.19584	-1	-1	116	0	0	23629941	23630102	7.26451	84	23629909	23630097	7.19584	117
Chr4	10724457	10724946	.	0	.	7.19424	-1	-1	290	0	0	10724457	10724946	7.19424	290	10724457	10724936	7.47111	290
Chr5	2656316	2656723	.	0	.	7.19308	-1	-1	185	0	0	2656320	2656723	8.20605	182	2656316	2656717	7.19308	185
Chr3	8473517	8473831	.	0	.	7.19283	-1	-1	126	0	0	8473521	8473831	7.19283	122	8473517	8473827	7.891	126
Chr3	17634755	17635013	.	0	.	7.19283	-1	-1	148	0	0	17634778	17635013	7.19283	126	17634755	17634947	7.27233	148
Chr4	3840780	3841000	.	0	.	7.19283	-1	-1	161	0	0	3840787	3841000	7.19283	154	3840780	3841000	9.42017	161
Chr5	18517038	18517463	.	0	.	7.19196	-1	-1	170	0	0	18517038	18517463	7.94864	168	18517039	18517456	7.19196	171
Chr1	2915962	2916212	.	0	.	7.19062	-1	-1	85	0	0	2915971	2916212	8.35063	76	2915962	2916210	7.19062	85
Chr1	30033819	30034166	.	0	.	7.19062	-1	-1	148	0	0	30033819	30034150	8.69797	149	30033822	30034166	7.19062	144
Chr3	8987726	8987888	.	0	.	7.19062	-1	-1	108	0	0	8987726	8987888	8.90058	106	8987726	8987874	7.19062	110
Chr3	19120820	19121480	.	0	.	7.19062	-1	-1	379	0	0	19120820	19121479	7.33077	380	19120826	19121480	7.19062	373
Chr4	6606333	6606665	.	0	.	7.19062	-1	-1	149	0	0	6606333	6606665	9.34923	149	6606337	6606665	7.19062	145
Chr5	17672588	17672747	.	0	.	7.19062	-1	-1	86	0	0	17672588	17672747	8.00329	80	17672588	17672745	7.19062	93
ChrM	98667	98757	.	0	.	7.19062	-1	-1	46	0	0	98667	98755	8.01776	44	98668	98757	7.19062	48
Chr1	24487649	24488070	.	0	.	7.18818	-1	-1	332	0	0	24487652	24488070	8.51473	329	24487649	24488069	7.18818	333
Chr4	6763375	6763970	.	0	.	7.18764	-1	-1	403	0	0	6763375	6763970	8.22016	406	6763402	6763969	7.18764	374
Chr3	19477873	19478069	.	0	.	7.18643	-1	-1	89	0	0	19477873	19478069	7.78306	89	19477890	19478058	7.18643	73
Chr5	608129	608674	.	0	.	7.18172	-1	-1	86	0	0	608129	608664	8.52172	85	608130	608674	7.18172	87
Chr2	15724867	15725119	.	0	.	7.17991	-1	-1	85	0	0	15724867	15725058	7.887	85	15724867	15725119	7.17991	85
Chr2	18059236	18059428	.	0	.	7.17894	-1	-1	96	0	0	18059239	18059428	10.3623	94	18059236	18059418	7.17894	95
Chr5	653683	654082	.	0	.	7.17894	-1	-1	144	0	0	653705	654082	8.06628	122	653683	654082	7.17894	144
Chr5	3150383	3150762	.	0	.	7.17894	-1	-1	41	0	0	3150383	3150701	9.33476	41	3150383	3150762	7.17894	41
Chr1	2769601	2769848	.	0	.	7.17836	-1	-1	36	0	0	2769601	2769841	7.17836	36	2769601	2769848	7.61085	37
Chr2	3404903	3404976	.	0	.	7.17836	-1	-1	40	0	0	3404903	3404972	7.17836	40	3404903	3404976	7.43575	40
Chr5	8331742	8332127	.	0	.	7.17503	-1	-1	225	0	0	8331742	8332126	7.53757	224	8331762	8332127	7.17503	207
Chr3	22669795	22670237	.	0	.	7.16805	-1	-1	194	0	0	22669797	22670228	7.85943	256	22669795	22670237	7.16805	130
Chr2	17643021	17643288	.	0	.	7.16739	-1	-1	193	0	0	17643021	17643288	9.33898	197	17643025	17643283	7.16739	185
Chr3	498777	499023	.	0	.	7.16727	-1	-1	112	0	0	498777	499023	8.95847	115	498788	499022	7.16727	99
Chr4	2587133	2587745	.	0	.	7.16727	-1	-1	288	0	0	2587152	2587664	8.67471	269	2587133	2587745	7.16727	288
Chr4	8344168	8344659	.	0	.	7.16727	-1	-1	326	0	0	8344168	8344659	8.20636	326	8344168	8344658	7.16727	327
Chr5	1195374	1196033	.	0	.	7.16727	-1	-1	578	0	0	1195381	1196033	7.74278	571	1195374	1196028	7.16727	578
Chr2	14324381	14324664	.	0	.	7.16612	-1	-1	132	0	0	14324381	14324663	7.16612	133	14324457	14324664	9.30344	56
Chr2	12018602	12019040	.	0	.	7.16509	-1	-1	219	0	0	12018614	12019037	9.33611	206	12018602	12019040	7.16509	220
Chr2	10988779	10989202	.	0	.	7.16388	-1	-1	143	0	0	10988790	10989199	7.16388	130	10988779	10989202	7.57583	145
Chr2	14760501	14760627	.	0	.	7.16388	-1	-1	38	0	0	14760506	14760627	7.16388	34	14760501	14760625	8.91823	38
Chr4	3026337	3026394	.	0	.	7.16388	-1	-1	16	0	0	3026338	3026394	7.16388	15	3026337	3026394	7.4591	16
Chr5	16813043	16813226	.	0	.	7.16222	-1	-1	77	0	0	16813058	16813222	7.1853	72	16813043	16813226	7.16222	68
Chr5	22932963	22933323	.	0	.	7.16146	-1	-1	231	0	0	22932964	22933323	7.32002	229	22932963	22933323	7.16146	232
Chr3	18467894	18468188	.	0	.	7.16093	-1	-1	123	0	0	18467894	18468179	9.05739	125	18467910	18468188	7.16093	106
Chr2	7221581	7221982	.	0	.	7.15705	-1	-1	214	0	0	7221581	7221982	7.72709	213	7221581	7221969	7.15705	216
Chr5	1951859	1952866	.	0	.	7.15684	-1	-1	351	0	0	1951859	1952866	7.49277	349	1951878	1952851	7.15684	335
Chr1	7991129	7991368	.	0	.	7.15613	-1	-1	132	0	0	7991129	7991358	7.15613	133	7991137	7991368	7.1818	123
Chr4	246716	247380	.	0	.	7.15582	-1	-1	252	0	0	246716	247380	8.03335	252	246719	247377	7.15582	249
Chr3	21108064	21108419	.	0	.	7.15577	-1	-1	64	0	0	21108070	21108419	8.60996	58	21108064	21108416	7.15577	64
Chr4	12387200	12387527	.	0	.	7.1556	-1	-1	174	0	0	12387200	12387525	8.16249	175	12387206	12387527	7.1556	167
Chr5	15091884	15092060	.	0	.	7.1556	-1	-1	82	0	0	15091884	15092028	8.98742	82	15091885	15092060	7.1556	81
Chr5	4614402	4614570	.	0	.	7.15423	-1	-1	45	0	0	4614402	4614570	7.75397	44	4614405	4614569	7.15423	43
Chr4	7142385	7142601	.	0	.	7.15396	-1	-1	130	0	0	7142385	7142557	7.52578	130	7142388	7142601	7.15396	128
Chr1	3301961	3302693	.	0	.	7.15153	-1	-1	208	0	0	3302065	3302693	8.02211	105	3301961	3302678	7.15153	208
Chr1	4326259	4326561	.	0	.	7.15144	-1	-1	38	0	0	4326259	4326555	8.07198	38	4326259	4326561	7.15144	38
Chr2	10976296	10976943	.	0	.	7.1512	-1	-1	111	0	0	10976296	10976943	8.11145	112	10976297	10976943	7.1512	110
Chr5	2133803	2134094	.	0	.	7.15057	-1	-1	124	0	0	2133803	2134094	7.51897	125	2133803	2134094	7.15057	124
Chr4	8569687	8569899	.	0	.	7.15036	-1	-1	74	0	0	8569687	8569899	7.50136	74	8569688	8569898	7.15036	73
Chr5	24455969	24456476	.	0	.	7.15023	-1	-1	322	0	0	24455969	24456387	7.15023	323	24456001	24456476	8.0443	289
Chr4	1407124	1407480	.	0	.	7.14941	-1	-1	83	0	0	1407125	1407480	7.14941	81	1407124	1407469	7.36571	85
Chr3	11809761	11809824	.	0	.	7.14801	-1	-1	29	0	0	11809761	11809823	7.30627	29	11809761	11809824	7.14801	29
Chr2	11358906	11359553	.	0	.	7.1461	-1	-1	388	0	0	11358910	11359553	7.36495	387	11358906	11359474	7.1461	385
Chr5	22152566	22152762	.	0	.	7.14508	-1	-1	95	0	0	22152567	22152762	7.93162	88	22152566	22152762	7.14508	102
Chr1	7023003	7023458	.	0	.	7.14392	-1	-1	349	0	0	7023057	7023446	7.82962	295	7023003	7023458	7.14392	349
Chr1	19149132	19149542	.	0	.	7.14392	-1	-1	226	0	0	19149272	19149542	9.40712	86	19149132	19149481	7.14392	226
Chr3	10290952	10291383	.	0	.	7.14392	-1	-1	244	0	0	10290955	10291383	9.33476	242	10290952	10291380	7.14392	244
Chr5	2752781	2753165	.	0	.	7.14392	-1	-1	151	0	0	2752871	2753165	10.4057	62	2752781	2753165	7.14392	150
Chr3	2417775	2418209	.	0	.	7.14374	-1	-1	105	0	0	2417775	2418209	8.22443	104	2417779	2418177	7.14374	103
Chr2	6392009	6392299	.	0	.	7.13956	-1	-1	87	0	0	6392014	6392295	7.68805	81	6392009	6392299	7.13956	89
Chr4	14198825	14199171	.	0	.	7.13956	-1	-1	120	0	0	14198833	14199171	8.23258	112	14198825	14199158	7.13956	121
Chr3	4847123	4847513	.	0	.	7.13887	-1	-1	201	0	0	4847123	4847512	8.85049	201	4847144	4847513	7.13887	180
Chr1	27337694	27337773	.	0	.	7.13828	-1	-1	36	0	0	27337694	27337764	7.18825	36	27337694	27337773	7.13828	36
Chr1	6027363	6027692	.	0	.	7.13494	-1	-1	95	0	0	6027363	6027692	7.13494	96	6027365	6027678	7.22564	93
Chr3	21918004	21918511	.	0	.	7.13225	-1	-1	430	0	0	21918004	21918511	7.65595	443	21918065	21918501	7.13225	357
Chr2	8114444	8114677	.	0	.	7.13106	-1	-1	50	0	0	8114445	8114670	8.91112	48	8114444	8114677	7.13106	51
Chr4	12861949	12862128	.	0	.	7.12793	-1	-1	134	0	0	12861956	12862128	7.9309	132	12861949	12862127	7.12793	130
Chr5	11730428	11730584	.	0	.	7.12765	-1	-1	64	0	0	11730428	11730578	7.12765	64	11730432	11730584	7.67533	60
Chr2	14115748	14116260	.	0	.	7.12638	-1	-1	286	0	0	14115748	14116241	8.86784	287	14115753	14116260	7.12638	281
Chr1	26171626	26172017	.	0	.	7.12631	-1	-1	357	0	0	26171626	26172016	8.1646	358	26171626	26172017	7.12631	357
Chr1	5646644	5647066	.	0	.	7.12307	-1	-1	129	0	0	5646644	5647064	7.61069	131	5646646	5647066	7.12307	126
Chr3	5645580	5646722	.	0	.	7.12061	-1	-1	530	0	0	5645580	5646686	7.15524	530	5645580	5646722	7.12061	530
Chr2	3483902	3484042	.	0	.	7.12058	-1	-1	97	0	0	3483902	3484031	8.88611	95	3483903	3484042	7.12058	98
Chr3	23450108	23450612	.	0	.	7.12058	-1	-1	334	0	0	23450108	23450612	8.51484	333	23450114	23450600	7.12058	329
Chr5	3018210	3018350	.	0	.	7.12058	-1	-1	37	0	0	3018210	3018348	9.85577	39	3018212	3018350	7.12058	33
Chr5	16181269	16181735	.	0	.	7.12058	-1	-1	237	0	0	16181320	16181714	8.13354	226	16181269	16181735	7.12058	198
Chr2	9971537	9971778	.	0	.	7.12047	-1	-1	106	0	0	9971549	9971778	7.12047	99	9971537	9971766	7.31902	101
Chr1	2007018	2007662	.	0	.	7.12041	-1	-1	406	0	0	2007041	2007662	7.84397	466	2007018	2007657	7.12041	323
Chr1	22040385	22040693	.	0	.	7.11699	-1	-1	100	0	0	22040385	22040693	7.11699	100	22040387	22040586	7.21207	98
Chr4	13492923	13493153	.	0	.	7.11287	-1	-1	155	0	0	13492925	13493153	8.76858	153	13492923	13493144	7.11287	155
Chr3	6501286	6501711	.	0	.	7.1089	-1	-1	318	0	0	6501288	6501708	8.88611	317	6501286	6501711	7.1089	318
Chr3	17427580	17428147	.	0	.	7.1089	-1	-1	308	0	0	17427584	17428134	7.22177	304	17427580	17428147	7.1089	308
Chr4	13990446	13990654	.	0	.	7.1089	-1	-1	99	0	0	13990446	13990644	9.11029	99	13990456	13990654	7.1089	89
Chr2	9831811	9832172	.	0	.	7.10599	-1	-1	119	0	0	9831812	9832151	7.10599	118	9831811	9832172	8.11279	119
Chr5	8494816	8494949	.	0	.	7.10599	-1	-1	98	0	0	8494818	8494949	7.10599	95	8494816	8494949	7.48244	99
Chr4	18319462	18319728	.	0	.	7.10438	-1	-1	40	0	0	18319462	18319728	7.64777	41	18319462	18319713	7.10438	40
Chr2	13436272	13436619	.	0	.	7.10237	-1	-1	226	0	0	13436364	13436619	7.89854	134	13436272	13436618	7.10237	226
Chr5	22487918	22488350	.	0	.	7.10093	-1	-1	125	0	0	22487918	22488328	9.39231	126	22487921	22488350	7.10093	121
Chr3	9997524	9997987	.	0	.	7.09723	-1	-1	239	0	0	9997570	9997986	8.49535	196	9997524	9997987	7.09723	237
Chr2	1188267	1189122	.	0	.	7.09549	-1	-1	119	0	0	1188267	1189114	7.17345	122	1188271	1189122	7.09549	112
Chr3	13771162	13771235	.	0	.	7.09152	-1	-1	30	0	0	13771165	13771235	7.09152	28	13771162	13771235	8.8015	30
Chr3	4910555	4910731	.	0	.	7.08648	-1	-1	85	0	0	4910555	4910731	7.08648	85	4910597	4910730	7.30684	44
Chr1	27541861	27542270	.	0	.	7.08556	-1	-1	44	0	0	27541861	27542270	8.06118	44	27541861	27542262	7.08556	44
Chr2	4799596	4799798	.	0	.	7.08556	-1	-1	72	0	0	4799600	4799798	9.46501	56	4799596	4799797	7.08556	85
Chr2	8046401	8046635	.	0	.	7.08556	-1	-1	129	0	0	8046410	8046635	8.01776	120	8046401	8046635	7.08556	129
Chr4	7807797	7808023	.	0	.	7.08556	-1	-1	142	0	0	7807799	7808013	7.61253	138	7807797	7808023	7.08556	144
Chr5	4488462	4488753	.	0	.	7.08556	-1	-1	157	0	0	4488463	4488753	8.66902	156	4488462	4488744	7.08556	157
Chr5	17923587	17923944	.	0	.	7.08556	-1	-1	188	0	0	17923640	17923944	7.93093	135	17923587	17923943	7.08556	189
Chr2	7826665	7826891	.	0	.	7.08257	-1	-1	159	0	0	7826736	7826889	7.72469	88	7826665	7826891	7.08257	159
Chr1	17634305	17634880	.	0	.	7.08089	-1	-1	276	0	0	17634319	17634837	9.32705	262	17634305	17634880	7.08089	276
Chr1	5668	5868	.	0	.	7.07987	-1	-1	110	0	0	5669	5858	7.07987	111	5668	5868	7.50479	108
Chr1	5954909	5955353	.	0	.	7.07839	-1	-1	98	0	0	5954909	5955353	7.31853	99	5954914	5955353	7.07839	92
Chr1	17910405	17910717	.	0	.	7.07421	-1	-1	191	0	0	17910405	17910717	8.38954	191	17910405	17910707	7.07421	191
Chr1	7301353	7301680	.	0	.	7.07388	-1	-1	78	0	0	7301356	7301680	8.27827	113	7301353	7301680	7.07388	40
Chr1	11456844	11457183	.	0	.	7.07388	-1	-1	264	0	0	11456852	11457183	9.01636	256	11456844	11457177	7.07388	264
Chr2	3459002	3459085	.	0	.	7.07388	-1	-1	40	0	0	3459008	3459085	7.87304	36	3459002	3459076	7.07388	39
Chr3	17591942	17592160	.	0	.	7.07388	-1	-1	122	0	0	17591942	17592160	9.33476	122	17591944	17592147	7.07388	120
Chr5	19600541	19600735	.	0	.	7.07388	-1	-1	108	0	0	19600541	19600733	7.14941	108	19600544	19600735	7.07388	105
ChrM	257210	257283	.	0	.	7.07388	-1	-1	29	0	0	257210	257283	8.11907	29	257210	257283	7.07388	29
Chr3	22362491	22362656	.	0	.	7.07305	-1	-1	54	0	0	22362491	22362656	7.07305	54	22362492	22362655	8.57177	53
Chr4	13307197	13307495	.	0	.	7.06258	-1	-1	255	0	0	13307260	13307495	7.06258	192	13307197	13307494	7.69256	255
Chr1	7548039	7548307	.	0	.	7.06221	-1	-1	146	0	0	7548039	7548305	9.32029	151	7548048	7548307	7.06221	132
Chr1	10447415	10447784	.	0	.	7.06221	-1	-1	209	0	0	10447465	10447784	9.23345	159	10447415	10447782	7.06221	209
Chr2	8858844	8859096	.	0	.	7.06221	-1	-1	129	0	0	8858852	8859096	7.45371	89	8858844	8859095	7.06221	162
Chr2	14999450	14999855	.	0	.	7.06221	-1	-1	224	0	0	14999451	14999845	7.69937	230	14999450	14999855	7.06221	217
Chr4	13878424	13878943	.	0	.	7.06221	-1	-1	378	0	0	13878477	13878940	9.20451	375	13878424	13878943	7.06221	328
Chr4	18444934	18445356	.	0	.	7.06221	-1	-1	125	0	0	18444934	18445344	7.85856	125	18444934	18445356	7.06221	125
Chr3	18855199	18855382	.	0	.	7.06127	-1	-1	36	0	0	18855199	18855382	9.76936	36	18855199	18855375	7.06127	36
Chr4	16680024	16680575	.	0	.	7.06119	-1	-1	121	0	0	16680114	16680564	7.06119	30	16680024	16680575	7.94937	123
Chr1	24359021	24359476	.	0	.	7.05849	-1	-1	238	0	0	24359028	24359473	7.57036	230	24359021	24359476	7.05849	239
Chr5	23930311	23930631	.	0	.	7.05841	-1	-1	188	0	0	23930325	23930631	7.90591	178	23930311	23930612	7.05841	185
Chr1	28336638	28337317	.	0	.	7.05528	-1	-1	437	0	0	28336729	28337309	7.05528	396	28336638	28337317	7.69557	387
Chr5	23418972	23419358	.	0	.	7.05364	-1	-1	184	0	0	23418981	23419330	7.61695	175	23418972	23419358	7.05364	184
Chr1	11877276	11877601	.	0	.	7.05054	-1	-1	56	0	0	11877278	11877601	8.24932	53	11877276	11877587	7.05054	58
Chr2	3985906	3986212	.	0	.	7.05054	-1	-1	217	0	0	3985906	3986208	7.64148	214	3985906	3986212	7.05054	220
Chr3	7704823	7705039	.	0	.	7.05054	-1	-1	65	0	0	7704823	7705038	9.14416	67	7704834	7705039	7.05054	53
Chr4	10459236	10459642	.	0	.	7.05054	-1	-1	155	0	0	10459236	10459637	7.83662	155	10459273	10459642	7.05054	119
Chr4	11670752	11670980	.	0	.	7.05054	-1	-1	72	0	0	11670752	11670980	8.66902	73	11670753	11670979	7.05054	71
ChrM	78220	78306	.	0	.	7.05054	-1	-1	37	0	0	78220	78306	7.55464	39	78220	78298	7.05054	36
Chr2	18358551	18359091	.	0	.	7.04924	-1	-1	214	0	0	18358551	18359021	8.87747	214	18358559	18359091	7.04924	206
Chr5	23229868	23230116	.	0	.	7.04748	-1	-1	155	0	0	23229868	23230108	7.04748	155	23229873	23230116	7.26884	150
Chr5	19407367	19407788	.	0	.	7.04726	-1	-1	86	0	0	19407367	19407788	9.74945	81	19407372	19407785	7.04726	87
Chr1	21051573	21052269	.	0	.	7.0455	-1	-1	559	0	0	21051573	21052264	7.0455	561	21051573	21052269	7.67416	558
Chr2	16689876	16690282	.	0	.	7.04447	-1	-1	144	0	0	16689876	16690282	8.84945	144	16689878	16690282	7.04447	142
Chr5	18369471	18369746	.	0	.	7.04365	-1	-1	186	0	0	18369471	18369738	7.23282	190	18369471	18369746	7.04365	183
Chr3	16292345	16292761	.	0	.	7.04132	-1	-1	319	0	0	16292443	16292707	7.04132	221	16292345	16292761	8.22868	319
Chr5	17240694	17240851	.	0	.	7.04066	-1	-1	32	0	0	17240695	17240851	7.04066	30	17240694	17240850	7.49748	33
Chr5	162182	162632	.	0	.	7.03904	-1	-1	312	0	0	162182	162632	9.01206	312	162183	162609	7.03904	311
Chr1	21699922	21700231	.	0	.	7.03887	-1	-1	255	0	0	21699922	21700231	8.24932	255	21699922	21700231	7.03887	255
Chr2	673127	673325	.	0	.	7.03887	-1	-1	94	0	0	673127	673325	8.40852	91	673127	673322	7.03887	97
Chr2	10314912	10315137	.	0	.	7.03887	-1	-1	147	0	0	10314912	10315133	8.77033	147	10314924	10315137	7.03887	135
Chr2	12272036	12272261	.	0	.	7.03887	-1	-1	49	0	0	12272043	12272261	7.51122	43	12272036	12272259	7.03887	48
Chr2	15856368	15856655	.	0	.	7.03887	-1	-1	190	0	0	15856455	15856655	8.01776	102	15856368	15856649	7.03887	192
Chr2	17074119	17074364	.	0	.	7.03887	-1	-1	121	0	0	17074121	17074355	10.4611	119	17074119	17074364	7.03887	122
Chr4	16179410	16179705	.	0	.	7.03887	-1	-1	82	0	0	16179421	16179705	9.21898	69	16179410	16179705	7.03887	85
Chr5	7394166	7394497	.	0	.	7.03887	-1	-1	168	0	0	7394166	7394497	8.66902	169	7394167	7394472	7.03887	166
Chr5	18811812	18812039	.	0	.	7.03887	-1	-1	147	0	0	18811812	18811993	7.06258	147	18811812	18812039	7.03887	148
Chr3	18478340	18478583	.	0	.	7.03811	-1	-1	31	0	0	18478340	18478583	8.90379	31	18478340	18478556	7.03811	31
Chr4	13866267	13867032	.	0	.	7.03786	-1	-1	269	0	0	13866267	13867023	7.09706	196	13866281	13867032	7.03786	328
Chr5	21841503	21841977	.	0	.	7.03452	-1	-1	161	0	0	21841509	21841977	8.97295	194	21841503	21841976	7.03452	123
Chr1	29084235	29084576	.	0	.	7.03205	-1	-1	249	0	0	29084235	29084576	7.3389	249	29084235	29084574	7.03205	249
Chr5	23604826	23605155	.	0	.	7.03138	-1	-1	147	0	0	23604826	23605155	7.66992	147	23604826	23605155	7.03138	147
Chr1	1854999	1855366	.	0	.	7.02719	-1	-1	187	0	0	1854999	1855366	7.61253	187	1855009	1855275	7.02719	177
Chr1	17566371	17566722	.	0	.	7.02719	-1	-1	190	0	0	17566371	17566722	7.61253	192	17566373	17566686	7.02719	186
Chr5	7340014	7340338	.	0	.	7.02719	-1	-1	178	0	0	7340017	7340270	7.61253	175	7340014	7340338	7.02719	178
Chr3	337577	337962	.	0	.	7.02316	-1	-1	182	0	0	337577	337962	9.30329	182	337577	337962	7.02316	182
Chr1	22318187	22318739	.	0	.	7.02137	-1	-1	438	0	0	22318187	22318739	7.38423	439	22318201	22318739	7.02137	424
Chr4	1200301	1200610	.	0	.	7.02048	-1	-1	66	0	0	1200304	1200610	7.41645	63	1200301	1200595	7.02048	66
Chr5	12061424	12061489	.	0	.	7.02014	-1	-1	29	0	0	12061424	12061489	8.12292	29	12061424	12061489	7.02014	30
Chr1	9209818	9210127	.	0	.	7.01916	-1	-1	80	0	0	9209818	9210127	7.01916	77	9209853	9210124	7.59917	48
Chr1	25941234	25941768	.	0	.	7.01552	-1	-1	134	0	0	25941234	25941768	7.47752	134	25941238	25941766	7.01552	130
Chr4	980644	980877	.	0	.	7.01552	-1	-1	165	0	0	980644	980877	8.72691	169	980652	980847	7.01552	154
Chr5	13767818	13767967	.	0	.	7.01552	-1	-1	41	0	0	13767821	13767967	8.61113	38	13767818	13767967	7.01552	41
Chr5	15423721	15424074	.	0	.	7.01552	-1	-1	248	0	0	15423728	15424074	7.12047	244	15423721	15424066	7.01552	245
Chr2	16569241	16569484	.	0	.	7.01348	-1	-1	85	0	0	16569250	16569484	7.01348	76	16569241	16569460	7.74397	86
Chr1	21241968	21242241	.	0	.	7.01111	-1	-1	110	0	0	21241968	21242241	8.37165	108	21241972	21242241	7.01111	109
Chr3	22902332	22902806	.	0	.	7.00798	-1	-1	123	0	0	22902332	22902806	8.01471	123	22902332	22902698	7.00798	124
Chr2	3330951	3331024	.	0	.	7.00721	-1	-1	43	0	0	3330956	3331024	8.52959	38	3330951	3331024	7.00721	43
Chr1	21425434	21425842	.	0	.	7.00586	-1	-1	114	0	0	21425443	21425838	7.28502	105	21425434	21425842	7.00586	114
Chr3	2491979	2492361	.	0	.	7.00485	-1	-1	298	0	0	2492141	2492361	7.0976	136	2491979	2492356	7.00485	298
Chr5	22346848	22347352	.	0	.	7.00469	-1	-1	203	0	0	22347012	22347352	7.00469	39	22346848	22347336	7.33069	203
Chr1	9151405	9151807	.	0	.	7.00385	-1	-1	158	0	0	9151405	9151807	10.4347	152	9151406	9151803	7.00385	163
Chr1	10548107	10548433	.	0	.	7.00385	-1	-1	135	0	0	10548108	10548433	7.87304	134	10548107	10548341	7.00385	136
Chr1	12217870	12218295	.	0	.	7.00385	-1	-1	141	0	0	12217876	12218229	9.07425	135	12217870	12218295	7.00385	141
Chr3	17951165	17951689	.	0	.	7.00385	-1	-1	414	0	0	17951302	17951689	7.33755	239	17951165	17951689	7.00385	453
Chr4	17875756	17876207	.	0	.	7.00385	-1	-1	39	0	0	17875757	17876207	7.67413	38	17875756	17876194	7.00385	40
Chr4	8255429	8255688	.	0	.	7.0033	-1	-1	43	0	0	8255431	8255688	7.0033	41	8255429	8255687	7.35797	43
Chr3	13813260	13813340	.	0	.	7.00281	-1	-1	38	0	0	13813260	13813340	9.0917	40	13813260	13813336	7.00281	36
Chr4	9448965	9449235	.	0	.	7.00056	-1	-1	180	0	0	9449000	9449235	7.79774	145	9448965	9449230	7.00056	180
Chr5	25291449	25292055	.	0	.	6.99924	-1	-1	128	0	0	25291449	25292055	6.99924	128	25291454	25292040	7.34149	123
Chr1	8598240	8599075	.	0	.	6.99593	-1	-1	437	0	0	8598315	8599073	7.09991	625	8598240	8599075	6.99593	175
Chr1	6148738	6149358	.	0	.	6.99217	-1	-1	161	0	0	6148738	6149346	8.03223	161	6148776	6149358	6.99217	124
Chr1	26153323	26153796	.	0	.	6.99217	-1	-1	295	0	0	26153323	26153796	7.7862	295	26153324	26153750	6.99217	294
Chr2	11409646	11410097	.	0	.	6.99217	-1	-1	358	0	0	11409696	11410082	8.3651	307	11409646	11410097	6.99217	359
Chr2	13813556	13814175	.	0	.	6.99217	-1	-1	578	0	0	13813632	13814174	8.50983	502	13813556	13814175	6.99217	579
Chr3	8623120	8623311	.	0	.	6.99217	-1	-1	151	0	0	8623130	8623311	8.87164	141	8623120	8623311	6.99217	152
ChrM	77422	77601	.	0	.	6.99217	-1	-1	47	0	0	77422	77601	7.75726	47	77425	77601	6.99217	44
Chr1	16895828	16896048	.	0	.	6.98927	-1	-1	127	0	0	16895892	16896027	7.57863	63	16895828	16896048	6.98927	127
Chr3	8157660	8157994	.	0	.	6.98902	-1	-1	90	0	0	8157660	8157994	8.04711	90	8157665	8157994	6.98902	85
Chr2	15356717	15357079	.	0	.	6.98107	-1	-1	243	0	0	15356785	15357079	7.15726	174	15356717	15357078	6.98107	245
Chr2	11070527	11070879	.	0	.	6.9805	-1	-1	199	0	0	11070532	11070879	8.65455	194	11070527	11070839	6.9805	199
Chr2	16194067	16194263	.	0	.	6.9805	-1	-1	110	0	0	16194067	16194261	7.55464	111	16194067	16194263	6.9805	110
Chr5	22699631	22700084	.	0	.	6.9805	-1	-1	252	0	0	22699631	22700084	7.64148	252	22699634	22700078	6.9805	249
Chr5	11891245	11891311	.	0	.	6.97936	-1	-1	34	0	0	11891245	11891311	6.97936	34	11891245	11891311	7.2575	35
Chr3	18802664	18803021	.	0	.	6.97885	-1	-1	211	0	0	18802664	18803016	8.0997	211	18802687	18803021	6.97885	189
Chr5	16135032	16135599	.	0	.	6.97599	-1	-1	220	0	0	16135032	16135595	8.36204	224	16135076	16135599	6.97599	173
Chr1	17133580	17133863	.	0	.	6.97574	-1	-1	247	0	0	17133580	17133863	6.97574	248	17133582	17133863	7.24898	245
Chr5	22930589	22930869	.	0	.	6.9749	-1	-1	199	0	0	22930589	22930869	8.78667	241	22930607	22930868	6.9749	139
Chr2	10910398	10910597	.	0	.	6.97476	-1	-1	86	0	0	10910415	10910593	7.85518	70	10910398	10910597	6.97476	86
Chr5	834366	835010	.	0	.	6.97368	-1	-1	111	0	0	834366	835004	6.97368	114	834368	835010	8.12739	106
Chr1	10330245	10330474	.	0	.	6.96883	-1	-1	94	0	0	10330257	10330474	8.59666	82	10330245	10330473	6.96883	94
Chr1	17811882	17812204	.	0	.	6.96883	-1	-1	173	0	0	17811882	17812195	11.1149	173	17811894	17812204	6.96883	161
Chr1	18820580	18820750	.	0	.	6.96883	-1	-1	40	0	0	18820581	18820750	7.56911	39	18820580	18820745	6.96883	40
Chr1	30003977	30004248	.	0	.	6.96883	-1	-1	98	0	0	30003977	30004248	7.89589	103	30003982	30004236	6.96883	89
Chr2	3327240	3327332	.	0	.	6.96883	-1	-1	62	0	0	3327245	3327332	6.99021	57	3327240	3327332	6.96883	63
Chr2	8718963	8719283	.	0	.	6.96883	-1	-1	174	0	0	8718963	8719283	8.48088	68	8718967	8719283	6.96883	277
Chr3	20394821	20395103	.	0	.	6.96883	-1	-1	111	0	0	20394822	20395036	8.85717	109	20394821	20395103	6.96883	112
Chr4	16083170	16083394	.	0	.	6.96883	-1	-1	73	0	0	16083215	16083324	7.14941	28	16083170	16083394	6.96883	74
Chr5	2848318	2848712	.	0	.	6.96883	-1	-1	88	0	0	2848318	2848707	7.95987	88	2848319	2848712	6.96883	87
ChrM	86931	87009	.	0	.	6.96883	-1	-1	37	0	0	86931	87006	7.13494	31	86931	87009	6.96883	44
Chr4	16090604	16091271	.	0	.	6.96326	-1	-1	472	0	0	16090616	16091170	7.35199	460	16090604	16091271	6.96326	472
Chr1	27699649	27700007	.	0	.	6.96129	-1	-1	112	0	0	27699650	27700007	7.84084	112	27699649	27699994	6.96129	112
Chr2	6202671	6202867	.	0	.	6.96127	-1	-1	95	0	0	6202676	6202867	6.96127	95	6202671	6202866	7.66921	91
Chr4	3034217	3034332	.	0	.	6.96127	-1	-1	29	0	0	3034219	3034328	6.96127	20	3034217	3034332	7.29567	36
Chr5	26515697	26516028	.	0	.	6.96115	-1	-1	178	0	0	26515697	26516027	6.96115	178	26515706	26516028	7.22564	170
Chr2	3499460	3499536	.	0	.	6.96025	-1	-1	40	0	0	3499460	3499535	6.96025	41	3499460	3499536	7.37268	39
Chr1	8406312	8406681	.	0	.	6.95715	-1	-1	104	0	0	8406312	8406581	9.2624	103	8406312	8406681	6.95715	106
Chr1	8506753	8506993	.	0	.	6.95715	-1	-1	126	0	0	8506753	8506993	8.35063	122	8506761	8506990	6.95715	123
Chr2	10727018	10727381	.	0	.	6.95715	-1	-1	141	0	0	10727018	10727381	7.74278	141	10727018	10727381	6.95715	141
Chr3	18034826	18035050	.	0	.	6.95715	-1	-1	89	0	0	18034826	18035050	8.3893	89	18034826	18035049	6.95715	89
Chr4	17952810	17953121	.	0	.	6.95715	-1	-1	193	0	0	17952859	17953120	7.45333	144	17952810	17953121	6.95715	193
Chr2	1159658	1160154	.	0	.	6.95641	-1	-1	235	0	0	1159658	1160088	7.84381	167	1159669	1160154	6.95641	292
Chr1	9321460	9321683	.	0	.	6.95172	-1	-1	180	0	0	9321460	9321679	6.98227	179	9321465	9321683	6.95172	176
Chr3	9986585	9986835	.	0	.	6.95054	-1	-1	157	0	0	9986585	9986831	8.23485	158	9986611	9986835	6.95054	130
Chr5	22752776	22753213	.	0	.	6.94739	-1	-1	182	0	0	22752776	22753207	7.04355	182	22752778	22753213	6.94739	181
Chr2	17577456	17577778	.	0	.	6.94683	-1	-1	200	0	0	17577456	17577778	9.45445	200	17577462	17577764	6.94683	194
Chr4	18034234	18034529	.	0	.	6.9468	-1	-1	229	0	0	18034238	18034529	6.9468	225	18034234	18034528	7.38906	230
Chr5	17199712	17200296	.	0	.	6.9468	-1	-1	301	0	0	17199714	17200293	6.9468	298	17199712	17200296	7.78594	302
Chr1	3786970	3787314	.	0	.	6.94548	-1	-1	278	0	0	3786970	3787291	8.22038	279	3786973	3787314	6.94548	275
Chr1	6744161	6744456	.	0	.	6.94548	-1	-1	110	0	0	6744161	6744423	7.68489	111	6744161	6744456	6.94548	110
Chr2	3465454	3465520	.	0	.	6.94548	-1	-1	30	0	0	3465454	3465520	8.72691	30	3465455	3465518	6.94548	29
Chr2	19431679	19431889	.	0	.	6.94548	-1	-1	151	0	0	19431679	19431888	10.1886	150	19431719	19431889	6.94548	113
Chr4	7656543	7656944	.	0	.	6.94548	-1	-1	79	0	0	7656545	7656944	8.85717	82	7656543	7656943	6.94548	74
Chr4	10309442	10309874	.	0	.	6.94548	-1	-1	83	0	0	10309442	10309827	7.91645	83	10309462	10309874	6.94548	63
Chr4	16049304	16049539	.	0	.	6.94548	-1	-1	134	0	0	16049304	16049539	8.09012	136	16049304	16049533	6.94548	133
Chr5	11683485	11683654	.	0	.	6.94548	-1	-1	98	0	0	11683487	11683624	6.97574	96	11683485	11683654	6.94548	98
Chr5	16316660	16316938	.	0	.	6.94548	-1	-1	172	0	0	16316666	16316932	8.32168	168	16316660	16316938	6.94548	170
Chr5	24648464	24648598	.	0	.	6.94548	-1	-1	42	0	0	24648465	24648598	7.17836	41	24648464	24648598	6.94548	42
Chr4	17603	17841	.	0	.	6.94437	-1	-1	144	0	0	17606	17840	6.94437	141	17603	17841	7.72029	144
Chr5	1238769	1239128	.	0	.	6.9388	-1	-1	211	0	0	1238776	1239067	9.31339	204	1238769	1239128	6.9388	212
Chr3	1825636	1825884	.	0	.	6.93631	-1	-1	160	0	0	1825636	1825846	7.68879	161	1825639	1825884	6.93631	157
Chr3	14214814	14215032	.	0	.	6.93429	-1	-1	101	0	0	14214814	14215030	8.06375	107	14214815	14215032	6.93429	95
Chr2	4893338	4893500	.	0	.	6.93381	-1	-1	33	0	0	4893338	4893496	7.13494	34	4893338	4893500	6.93381	33
Chr3	3125106	3125300	.	0	.	6.93381	-1	-1	140	0	0	3125110	3125281	7.64516	136	3125106	3125300	6.93381	140
Chr3	10030088	10030318	.	0	.	6.93381	-1	-1	68	0	0	10030088	10030263	7.54017	68	10030114	10030318	6.93381	43
Chr5	2886773	2887169	.	0	.	6.93381	-1	-1	174	0	0	2886823	2887168	8.90663	124	2886773	2887169	6.93381	175
Chr5	22680110	22680312	.	0	.	6.93381	-1	-1	58	0	0	22680128	22680312	8.3651	38	22680110	22680312	6.93381	61
Chr4	3999045	3999126	.	0	.	6.93232	-1	-1	40	0	0	3999048	3999126	6.93232	37	3999045	3999126	9.44352	40
Chr4	18018913	18019385	.	0	.	6.93065	-1	-1	334	0	0	18018919	18019375	9.32946	328	18018913	18019385	6.93065	334
Chr2	14216876	14217273	.	0	.	6.9286	-1	-1	293	0	0	14216886	14217273	7.65783	270	14216876	14217269	6.9286	307
Chr1	7760451	7761160	.	0	.	6.92756	-1	-1	183	0	0	7760459	7761100	6.92756	265	7760451	7761160	7.3787	94
Chr3	7413467	7413975	.	0	.	6.92572	-1	-1	169	0	0	7413467	7413839	8.9052	163	7413500	7413975	6.92572	142
Chr4	2957623	2957677	.	0	.	6.92393	-1	-1	24	0	0	2957623	2957677	7.10097	38	2957623	2957677	6.92393	11
Chr4	18019442	18019830	.	0	.	6.92219	-1	-1	167	0	0	18019442	18019818	6.95753	167	18019487	18019830	6.92219	122
Chr1	23423824	23424020	.	0	.	6.92213	-1	-1	83	0	0	23423824	23424020	8.00329	82	23423827	23424019	6.92213	81
Chr3	10400106	10400362	.	0	.	6.92213	-1	-1	150	0	0	10400106	10400344	9.04531	115	10400107	10400362	6.92213	185
Chr3	20251635	20251834	.	0	.	6.92213	-1	-1	153	0	0	20251635	20251834	8.87164	154	20251639	20251831	6.92213	148
Chr4	642550	642855	.	0	.	6.92213	-1	-1	112	0	0	642550	642855	8.3651	112	642551	642793	6.92213	111
Chr5	8458610	8459050	.	0	.	6.92213	-1	-1	401	0	0	8458610	8459050	7.00469	403	8458610	8459050	6.92213	400
Chr3	22398120	22398385	.	0	.	6.91804	-1	-1	116	0	0	22398120	22398385	6.98053	116	22398124	22398379	6.91804	113
Chr5	12885344	12885669	.	0	.	6.91785	-1	-1	40	0	0	12885348	12885659	6.91785	36	12885344	12885669	10.6342	40
Chr1	8144902	8145178	.	0	.	6.9168	-1	-1	89	0	0	8144903	8145178	7.57774	88	8144902	8145101	6.9168	89
Chr5	21330119	21330639	.	0	.	6.91524	-1	-1	101	0	0	21330119	21330639	8.2101	101	21330119	21330573	6.91524	101
Chr1	30376318	30376670	.	0	.	6.91222	-1	-1	196	0	0	30376318	30376557	7.09642	197	30376319	30376670	6.91222	195
Chr1	436875	437193	.	0	.	6.91046	-1	-1	226	0	0	436875	437163	9.08873	224	436875	437193	6.91046	228
Chr1	1383702	1383876	.	0	.	6.91046	-1	-1	99	0	0	1383705	1383876	7.72831	104	1383702	1383866	6.91046	92
Chr1	19315526	19315760	.	0	.	6.91046	-1	-1	126	0	0	19315584	19315756	9.21898	68	19315526	19315760	6.91046	126
Chr2	449573	449831	.	0	.	6.91046	-1	-1	117	0	0	449573	449831	8.72691	146	449573	449827	6.91046	89
Chr2	10439281	10439784	.	0	.	6.91046	-1	-1	89	0	0	10439281	10439663	8.66046	90	10439281	10439784	6.91046	89
Chr3	6305457	6306049	.	0	.	6.91046	-1	-1	239	0	0	6305458	6306049	8.32238	238	6305457	6306035	6.91046	240
Chr4	5550167	5550551	.	0	.	6.91046	-1	-1	155	0	0	5550175	5550551	9.47948	145	5550167	5550548	6.91046	157
Chr5	18839724	18840218	.	0	.	6.91046	-1	-1	386	0	0	18839724	18840218	8.09012	389	18839729	18840214	6.91046	378
Chr5	11661010	11661139	.	0	.	6.90338	-1	-1	90	0	0	11661019	11661139	6.90338	78	11661010	11661139	7.09723	93
Chr5	12043554	12043617	.	0	.	6.90021	-1	-1	33	0	0	12043554	12043617	8.17835	33	12043555	12043617	6.90021	32
Chr1	19212087	19212479	.	0	.	6.89879	-1	-1	288	0	0	19212089	19212477	8.95847	286	19212087	19212479	6.89879	288
Chr1	27929483	27929748	.	0	.	6.89879	-1	-1	122	0	0	27929484	27929726	7.14941	84	27929483	27929748	6.89879	159
Chr3	8349231	8349431	.	0	.	6.89879	-1	-1	159	0	0	8349231	8349431	8.17696	159	8349231	8349431	6.89879	159
Chr3	18340715	18341017	.	0	.	6.89879	-1	-1	135	0	0	18340733	18341017	8.95847	118	18340715	18341016	6.89879	135
Chr4	16155362	16155562	.	0	.	6.89879	-1	-1	109	0	0	16155362	16155562	8.71244	109	16155383	16155551	6.89879	89
Chr5	17209556	17209706	.	0	.	6.89879	-1	-1	40	0	0	17209556	17209630	8.37957	40	17209558	17209706	6.89879	39
Chr2	17087232	17087694	.	0	.	6.89353	-1	-1	45	0	0	17087232	17087692	6.89353	45	17087233	17087694	7.20229	44
Chr1	2248892	2249162	.	0	.	6.88891	-1	-1	134	0	0	2248892	2249162	6.88891	134	2248911	2249161	8.04275	115
Chr3	5730377	5731588	.	0	.	6.88891	-1	-1	88	0	0	5730377	5731588	6.88891	109	5730379	5731588	7.80929	86
Chr3	17592389	17592547	.	0	.	6.88891	-1	-1	106	0	0	17592389	17592536	6.88891	104	17592397	17592547	7.08556	101
Chr4	14187892	14187961	.	0	.	6.88891	-1	-1	30	0	0	14187893	14187960	6.88891	28	14187892	14187961	6.92213	32
Chr5	12870757	12870830	.	0	.	6.88891	-1	-1	41	0	0	12870760	12870829	6.88891	38	12870757	12870830	8.14781	42
Chr3	20378766	20379223	.	0	.	6.88775	-1	-1	209	0	0	20378766	20379210	8.61531	209	20378774	20379223	6.88775	201
Chr2	6836392	6836697	.	0	.	6.88712	-1	-1	216	0	0	6836396	6836644	7.48228	212	6836392	6836697	6.88712	216
Chr4	433773	433970	.	0	.	6.88712	-1	-1	156	0	0	433773	433970	8.04681	155	433774	433970	6.88712	156
Chr4	6722945	6723385	.	0	.	6.88712	-1	-1	278	0	0	6722954	6723385	9.16109	269	6722945	6723385	6.88712	278
Chr5	16915490	16915843	.	0	.	6.88712	-1	-1	298	0	0	16915494	16915842	7.69937	295	16915490	16915843	6.88712	298
Chr3	21366847	21367262	.	0	.	6.88709	-1	-1	301	0	0	21366847	21367245	7.35203	301	21366854	21367262	6.88709	294
Chr1	21911274	21911686	.	0	.	6.88644	-1	-1	177	0	0	21911274	21911685	6.88644	178	21911274	21911686	7.16549	177
Chr2	15549299	15549725	.	0	.	6.88545	-1	-1	220	0	0	15549392	15549725	7.97988	127	15549299	15549706	6.88545	221
Chr4	11750097	11750880	.	0	.	6.8847	-1	-1	112	0	0	11750097	11750866	6.91688	114	11750108	11750880	6.8847	100
Chr5	5262541	5262943	.	0	.	6.88109	-1	-1	372	0	0	5262541	5262942	7.12871	373	5262552	5262943	6.88109	360
Chr5	16779627	16779975	.	0	.	6.8799	-1	-1	116	0	0	16779639	16779975	6.8799	102	16779627	16779956	7.08448	118
Chr1	17766594	17766890	.	0	.	6.87875	-1	-1	201	0	0	17766647	17766854	8.0688	148	17766594	17766890	6.87875	201
Chr2	9719902	9720182	.	0	.	6.8785	-1	-1	127	0	0	9719902	9720180	8.58895	127	9719904	9720182	6.8785	125
Chr5	26730139	26731008	.	0	.	6.8768	-1	-1	175	0	0	26730139	26731008	7.40732	175	26730139	26731008	6.8768	176
Chr5	16067544	16067636	.	0	.	6.87577	-1	-1	61	0	0	16067545	16067635	7.05079	54	16067544	16067636	6.87577	68
Chr2	2894575	2894976	.	0	.	6.87544	-1	-1	252	0	0	2894592	2894976	7.14941	282	2894575	2894974	6.87544	206
Chr3	128945	129170	.	0	.	6.87544	-1	-1	122	0	0	128945	129170	9.0856	123	128948	129167	6.87544	118
Chr3	3923135	3923801	.	0	.	6.87544	-1	-1	85	0	0	3923154	3923801	7.36253	66	3923135	3923799	6.87544	85
Chr3	5661935	5662675	.	0	.	6.87544	-1	-1	682	0	0	5661941	5662675	8.13354	676	5661935	5662668	6.87544	682
Chr4	2967640	2967783	.	0	.	6.87544	-1	-1	108	0	0	2967728	2967783	7.14941	21	2967640	2967782	6.87544	107
Chr5	17798191	17798399	.	0	.	6.87544	-1	-1	81	0	0	17798191	17798374	7.14941	44	17798192	17798399	6.87544	117
Chr1	7088115	7088283	.	0	.	6.87473	-1	-1	64	0	0	7088115	7088278	6.87473	64	7088119	7088283	7.51282	60
Chr5	7226701	7226856	.	0	.	6.87442	-1	-1	121	0	0	7226701	7226856	8.13622	120	7226710	7226856	6.87442	114
Chr3	22633982	22634362	.	0	.	6.87359	-1	-1	134	0	0	22633982	22634362	7.48953	135	22634045	22634358	6.87359	71
Chr3	5599519	5599835	.	0	.	6.87266	-1	-1	162	0	0	5599584	5599835	7.36579	93	5599519	5599835	6.87266	167
Chr1	1564096	1564659	.	0	.	6.87049	-1	-1	44	0	0	1564096	1564652	10.1984	37	1564109	1564659	6.87049	38
Chr5	19669841	19670591	.	0	.	6.8703	-1	-1	591	0	0	19669842	19670591	8.09263	590	19669841	19670591	6.8703	591
Chr4	14016844	14017073	.	0	.	6.86911	-1	-1	39	0	0	14016844	14017073	8.65672	40	14016844	14017069	6.86911	39
Chr3	9634425	9635161	.	0	.	6.86559	-1	-1	438	0	0	9634452	9635160	8.05131	416	9634425	9635161	6.86559	434
Chr1	23230721	23230992	.	0	.	6.86377	-1	-1	160	0	0	23230721	23230992	6.88891	166	23230749	23230989	6.86377	126
Chr1	23844158	23844337	.	0	.	6.86377	-1	-1	42	0	0	23844158	23844337	7.51122	42	23844159	23844330	6.86377	41
Chr2	3455868	3455954	.	0	.	6.86377	-1	-1	44	0	0	3455871	3455953	6.99021	41	3455868	3455954	6.86377	44
Chr3	17920229	17920547	.	0	.	6.86377	-1	-1	239	0	0	17920229	17920541	7.97434	240	17920230	17920547	6.86377	238
Chr4	15965021	15965484	.	0	.	6.86377	-1	-1	316	0	0	15965026	15965483	9.20451	310	15965021	15965484	6.86377	317
Chr5	4891441	4891752	.	0	.	6.86377	-1	-1	86	0	0	4891441	4891752	8.56772	34	4891441	4891719	6.86377	139
Chr5	8872205	8872492	.	0	.	6.86377	-1	-1	133	0	0	8872205	8872489	8.06118	137	8872205	8872492	6.86377	129
Chr5	15404387	15404715	.	0	.	6.86377	-1	-1	237	0	0	15404387	15404715	8.30721	237	15404389	15404714	6.86377	235
Chr4	16788294	16788792	.	0	.	6.86035	-1	-1	314	0	0	16788294	16788792	7.38459	326	16788294	16788731	6.86035	303
Chr2	3314199	3314330	.	0	.	6.86006	-1	-1	42	0	0	3314199	3314327	7.0155	42	3314200	3314330	6.86006	41
Chr3	17762880	17763137	.	0	.	6.85989	-1	-1	117	0	0	17762884	17763137	8.04669	113	17762880	17763131	6.85989	117
Chr5	20441620	20442148	.	0	.	6.85863	-1	-1	317	0	0	20441621	20442148	8.91506	318	20441620	20442141	6.85863	316
Chr3	20698296	20698642	.	0	.	6.858	-1	-1	160	0	0	20698375	20698620	8.58352	82	20698296	20698642	6.858	160
Chr2	18842387	18842639	.	0	.	6.85522	-1	-1	89	0	0	18842387	18842639	8.12533	82	18842407	18842639	6.85522	76
Chr1	22871156	22871549	.	0	.	6.85319	-1	-1	250	0	0	22871222	22871544	8.18225	185	22871156	22871549	6.85319	250
Chr1	25351095	25351264	.	0	.	6.8521	-1	-1	109	0	0	25351095	25351262	7.9454	113	25351109	25351264	6.8521	92
Chr3	11510214	11510546	.	0	.	6.8521	-1	-1	74	0	0	11510214	11510546	7.23625	75	11510232	11510540	6.8521	56
Chr3	21949958	21950340	.	0	.	6.8521	-1	-1	238	0	0	21949960	21950292	8.6835	236	21949958	21950340	6.8521	238
Chr5	9432945	9433229	.	0	.	6.8521	-1	-1	216	0	0	9432956	9433222	7.46781	205	9432945	9433229	6.8521	216
Chr5	11896397	11896462	.	0	.	6.8521	-1	-1	31	0	0	11896398	11896461	7.03363	29	11896397	11896462	6.8521	32
Chr5	21712745	21713035	.	0	.	6.8521	-1	-1	127	0	0	21712745	21713023	9.03341	122	21712751	21713035	6.8521	126
Chr1	8004592	8004912	.	0	.	6.85197	-1	-1	151	0	0	8004592	8004844	7.85997	151	8004616	8004912	6.85197	127
Chr2	16800555	16801013	.	0	.	6.84625	-1	-1	289	0	0	16800555	16801013	7.94727	289	16800642	16800990	6.84625	202
Chr5	11669584	11669660	.	0	.	6.84499	-1	-1	41	0	0	11669584	11669660	6.84499	42	11669584	11669659	7.07496	41
Chr3	18813839	18814234	.	0	.	6.8437	-1	-1	209	0	0	18813839	18814155	9.26205	209	18813843	18814234	6.8437	206
Chr3	21483475	21483753	.	0	.	6.84208	-1	-1	124	0	0	21483475	21483753	7.19443	131	21483477	21483753	6.84208	116
Chr1	8480300	8480543	.	0	.	6.84042	-1	-1	125	0	0	8480300	8480513	7.40992	120	8480302	8480543	6.84042	129
Chr2	12753036	12753353	.	0	.	6.84042	-1	-1	73	0	0	12753036	12753353	7.67042	68	12753075	12753353	6.84042	40
Chr5	18859780	18860363	.	0	.	6.84042	-1	-1	526	0	0	18859780	18860351	9.33476	526	18859780	18860363	6.84042	527
Chr5	20036205	20036378	.	0	.	6.84042	-1	-1	92	0	0	20036205	20036378	7.49675	91	20036206	20036377	6.84042	92
Chr5	22038147	22038421	.	0	.	6.84042	-1	-1	162	0	0	22038149	22038421	10.2465	159	22038147	22038420	6.84042	163
Chr4	9464323	9464697	.	0	.	6.83929	-1	-1	55	0	0	9464335	9464697	7.76008	44	9464323	9464696	6.83929	55
Chr1	19783399	19783639	.	0	.	6.83892	-1	-1	147	0	0	19783410	19783637	7.14483	135	19783399	19783639	6.83892	148
Chr5	26636365	26636573	.	0	.	6.83587	-1	-1	104	0	0	26636376	26636573	6.83587	92	26636365	26636572	7.96589	106
Chr1	4171694	4172094	.	0	.	6.83502	-1	-1	316	0	0	4171761	4172094	8.28609	249	4171694	4172094	6.83502	316
Chr1	20956541	20957116	.	0	.	6.83369	-1	-1	472	0	0	20956541	20957112	8.78914	472	20956696	20957116	6.83369	317
Chr2	7905347	7905784	.	0	.	6.83305	-1	-1	262	0	0	7905347	7905740	8.22038	341	7905347	7905784	6.83305	184
Chr3	20813038	20813291	.	0	.	6.83217	-1	-1	107	0	0	20813038	20813291	7.12828	107	20813050	20813244	6.83217	95
Chr4	9133119	9133348	.	0	.	6.83111	-1	-1	187	0	0	9133119	9133348	7.38585	184	9133119	9133348	6.83111	190
Chr1	12177257	12177877	.	0	.	6.83102	-1	-1	252	0	0	12177267	12177837	6.83102	242	12177257	12177877	7.84431	252
Chr5	19979306	19979568	.	0	.	6.83034	-1	-1	170	0	0	19979307	19979568	7.94075	169	19979306	19979565	6.83034	170
Chr1	29818719	29818999	.	0	.	6.82948	-1	-1	242	0	0	29818719	29818999	6.82948	242	29818719	29818991	6.857	242
Chr1	951788	952273	.	0	.	6.82875	-1	-1	108	0	0	951790	952273	8.01776	106	951788	952260	6.82875	108
Chr1	2395007	2395503	.	0	.	6.82875	-1	-1	367	0	0	2395007	2395503	7.54153	367	2395007	2395502	6.82875	367
Chr1	26153942	26154209	.	0	.	6.82875	-1	-1	107	0	0	26153942	26154209	6.87443	107	26153944	26154209	6.82875	105
Chr1	28170062	28170459	.	0	.	6.82875	-1	-1	160	0	0	28170062	28170383	7.03363	160	28170068	28170459	6.82875	155
Chr2	13462343	13462487	.	0	.	6.82875	-1	-1	98	0	0	13462343	13462487	8.03223	98	13462344	13462484	6.82875	97
Chr5	13465942	13466221	.	0	.	6.82875	-1	-1	53	0	0	13465955	13466214	7.45333	43	13465942	13466221	6.82875	51
Chr5	18726097	18726369	.	0	.	6.82875	-1	-1	116	0	0	18726097	18726366	7.23625	116	18726099	18726369	6.82875	114
Chr5	21520250	21520558	.	0	.	6.82875	-1	-1	42	0	0	21520250	21520558	7.77173	42	21520250	21520541	6.82875	42
Chr5	6826254	6826624	.	0	.	6.8285	-1	-1	268	0	0	6826254	6826624	6.95522	268	6826256	6826624	6.8285	266
Chr5	22528596	22528890	.	0	.	6.82844	-1	-1	219	0	0	22528651	22528890	9.72682	164	22528596	22528857	6.82844	219
Chr3	14321344	14321950	.	0	.	6.82727	-1	-1	398	0	0	14321381	14321949	8.46956	368	14321344	14321950	6.82727	392
Chr1	10506010	10506379	.	0	.	6.82423	-1	-1	168	0	0	10506052	10506379	6.82423	126	10506010	10506375	7.10764	168
Chr2	16485605	16486156	.	0	.	6.82072	-1	-1	111	0	0	16485606	16486154	7.1988	107	16485605	16486156	6.82072	114
Chr1	27597742	27598067	.	0	.	6.8196	-1	-1	263	0	0	27597743	27598067	7.17281	262	27597742	27598067	6.8196	263
Chr1	9174649	9175075	.	0	.	6.81955	-1	-1	247	0	0	9174661	9174954	9.21719	235	9174649	9175075	6.81955	247
Chr2	9676802	9677226	.	0	.	6.81823	-1	-1	120	0	0	9676803	9677226	7.18914	120	9676802	9677225	6.81823	120
Chr3	5312460	5312610	.	0	.	6.81763	-1	-1	99	0	0	5312460	5312610	7.89237	99	5312460	5312609	6.81763	99
Chr1	6299501	6299770	.	0	.	6.81746	-1	-1	127	0	0	6299501	6299753	6.81746	133	6299502	6299770	6.95487	121
Chr1	22740385	22740507	.	0	.	6.81708	-1	-1	87	0	0	22740387	22740507	6.96127	86	22740385	22740507	6.81708	87
Chr2	7485294	7485512	.	0	.	6.81708	-1	-1	103	0	0	7485295	7485512	7.13534	101	7485294	7485510	6.81708	105
Chr3	1329431	1329769	.	0	.	6.81708	-1	-1	96	0	0	1329437	1329769	8.50983	90	1329431	1329713	6.81708	97
Chr3	2308901	2309649	.	0	.	6.81708	-1	-1	706	0	0	2308901	2309649	8.17066	706	2308967	2309647	6.81708	640
Chr3	6063419	6063982	.	0	.	6.81708	-1	-1	279	0	0	6063507	6063981	9.4942	231	6063419	6063982	6.81708	239
Chr3	17800919	17801336	.	0	.	6.81708	-1	-1	289	0	0	17800919	17801336	9.1032	289	17800938	17801326	6.81708	271
Chr4	10188897	10189386	.	0	.	6.81708	-1	-1	85	0	0	10188897	10189379	7.33755	85	10188940	10189386	6.81708	42
Chr5	2533170	2533628	.	0	.	6.81708	-1	-1	364	0	0	2533187	2533628	7.69296	384	2533170	2533615	6.81708	328
Chr5	7069054	7069524	.	0	.	6.81708	-1	-1	306	0	0	7069055	7069521	6.87443	305	7069054	7069524	6.81708	306
Chr5	14839822	14840115	.	0	.	6.81708	-1	-1	143	0	0	14839867	14840115	10.0294	98	14839822	14840100	6.81708	143
Chr5	11651637	11651704	.	0	.	6.81654	-1	-1	41	0	0	11651637	11651703	6.81654	41	11651639	11651704	7.66921	39
Chr5	11873796	11873853	.	0	.	6.81654	-1	-1	25	0	0	11873796	11873853	6.81654	25	11873796	11873853	8.18283	25
Chr1	2348638	2349122	.	0	.	6.81585	-1	-1	415	0	0	2348638	2349106	7.85035	415	2348638	2349122	6.81585	415
Chr4	13224140	13224647	.	0	.	6.81425	-1	-1	172	0	0	13224140	13224645	6.81425	171	13224140	13224647	6.87919	174
Chr5	4813889	4814082	.	0	.	6.81386	-1	-1	140	0	0	4813889	4814082	6.99971	140	4813889	4814082	6.81386	140
Chr1	3117878	3118037	.	0	.	6.81206	-1	-1	43	0	0	3117881	3117973	8.5154	41	3117878	3118037	6.81206	43
Chr1	23131486	23131876	.	0	.	6.81171	-1	-1	129	0	0	23131486	23131867	7.86786	131	23131493	23131876	6.81171	121
Chr5	3693436	3693817	.	0	.	6.81059	-1	-1	256	0	0	3693488	3693813	7.29323	199	3693436	3693817	6.81059	261
Chr1	8515287	8515616	.	0	.	6.8094	-1	-1	146	0	0	8515291	8515616	8.98506	142	8515287	8515607	6.8094	147
Chr3	16074600	16074928	.	0	.	6.80874	-1	-1	131	0	0	16074600	16074928	6.80874	139	16074601	16074928	9.41109	123
Chr1	5249444	5249785	.	0	.	6.8054	-1	-1	136	0	0	5249444	5249785	8.62561	180	5249452	5249773	6.8054	84
Chr2	10338432	10338722	.	0	.	6.8054	-1	-1	190	0	0	10338450	10338722	8.87797	173	10338432	10338722	6.8054	190
Chr3	6855442	6855799	.	0	.	6.8054	-1	-1	196	0	0	6855442	6855797	10.0584	185	6855449	6855799	6.8054	201
Chr3	7239454	7239953	.	0	.	6.8054	-1	-1	429	0	0	7239454	7239953	8.42299	422	7239457	7239929	6.8054	434
Chr3	18217846	18218169	.	0	.	6.8054	-1	-1	129	0	0	18217873	18218164	7.74278	102	18217846	18218169	6.8054	129
Chr3	19864504	19864780	.	0	.	6.8054	-1	-1	157	0	0	19864504	19864780	8.32168	157	19864512	19864778	6.8054	149
Chr5	2508336	2508681	.	0	.	6.8054	-1	-1	110	0	0	2508345	2508598	7.5257	165	2508336	2508681	6.8054	47
Chr5	8747162	8747570	.	0	.	6.8054	-1	-1	97	0	0	8747163	8747569	7.56911	86	8747162	8747570	6.8054	108
Chr3	149805	150131	.	0	.	6.80497	-1	-1	282	0	0	149811	150130	6.80497	276	149805	150131	7.77427	282
Chr5	23070961	23071103	.	0	.	6.80204	-1	-1	98	0	0	23070962	23071103	6.8983	97	23070961	23071103	6.80204	99
Chr2	17200142	17200496	.	0	.	6.80097	-1	-1	210	0	0	17200144	17200471	8.12889	213	17200142	17200496	6.80097	206
Chr3	10434679	10435160	.	0	.	6.80024	-1	-1	203	0	0	10434691	10435099	7.42999	194	10434679	10435160	6.80024	201
Chr5	22055368	22055671	.	0	.	6.79615	-1	-1	215	0	0	22055374	22055671	8.31367	209	22055368	22055671	6.79615	215
Chr5	21692896	21693389	.	0	.	6.79508	-1	-1	191	0	0	21692896	21693389	6.79508	191	21692897	21693388	7.00703	191
Chr1	3822933	3823167	.	0	.	6.79373	-1	-1	101	0	0	3822933	3823086	8.03223	101	3822933	3823167	6.79373	102
Chr1	13280211	13280712	.	0	.	6.79373	-1	-1	149	0	0	13280211	13280641	7.01916	150	13280211	13280712	6.79373	149
Chr2	1676660	1677077	.	0	.	6.79373	-1	-1	237	0	0	1676660	1677077	9.49396	182	1676735	1677070	6.79373	218
Chr3	238803	239410	.	0	.	6.79373	-1	-1	458	0	0	238803	239410	8.01946	462	238803	239402	6.79373	455
Chr3	1177133	1177447	.	0	.	6.79373	-1	-1	126	0	0	1177133	1177447	7.68489	124	1177139	1177439	6.79373	122
Chr3	9103632	9103972	.	0	.	6.79373	-1	-1	89	0	0	9103632	9103972	8.5243	89	9103665	9103893	6.79373	56
Chr3	23065758	23066082	.	0	.	6.79373	-1	-1	129	0	0	23065758	23066075	8.45194	126	23065759	23066082	6.79373	132
Chr5	14895134	14895282	.	0	.	6.79373	-1	-1	36	0	0	14895140	14895282	7.30861	30	14895134	14895281	6.79373	36
Chr3	23181080	23181752	.	0	.	6.79264	-1	-1	291	0	0	23181170	23181752	6.79264	202	23181080	23181748	7.54631	291
Chr2	7846887	7847207	.	0	.	6.7919	-1	-1	167	0	0	7846961	7847171	8.18787	93	7846887	7847207	6.7919	167
Chr3	2131726	2132339	.	0	.	6.79065	-1	-1	380	0	0	2131726	2132274	6.79065	381	2131726	2132339	6.94619	379
Chr5	1608960	1609172	.	0	.	6.78949	-1	-1	43	0	0	1608961	1609147	7.85684	42	1608960	1609172	6.78949	43
Chr3	1603143	1603486	.	0	.	6.78847	-1	-1	213	0	0	1603212	1603486	6.78847	91	1603143	1603476	8.01082	267
Chr2	3378619	3378721	.	0	.	6.7876	-1	-1	48	0	0	3378619	3378718	6.7876	37	3378619	3378721	7.92602	60
Chr5	1726968	1727463	.	0	.	6.78746	-1	-1	258	0	0	1726968	1727463	6.78746	194	1726968	1727462	6.84042	323
Chr4	11739815	11740084	.	0	.	6.787	-1	-1	187	0	0	11739835	11740084	7.49314	165	11739815	11740066	6.787	189
Chr1	13075363	13075665	.	0	.	6.78681	-1	-1	213	0	0	13075374	13075664	6.87314	202	13075363	13075665	6.78681	213
Chr5	16863699	16864094	.	0	.	6.78509	-1	-1	194	0	0	16863699	16864015	7.2861	194	16863701	16864094	6.78509	193
Chr1	17235904	17236274	.	0	.	6.7844	-1	-1	136	0	0	17235935	17236264	7.05235	106	17235904	17236274	6.7844	136
Chr2	2737642	2738039	.	0	.	6.78206	-1	-1	291	0	0	2737661	2738039	9.03084	268	2737642	2738039	6.78206	295
Chr5	24610926	24611124	.	0	.	6.78206	-1	-1	119	0	0	24610930	24611124	7.58359	105	24610926	24611113	6.78206	129
Chr4	11722159	11722508	.	0	.	6.78148	-1	-1	213	0	0	11722178	11722508	8.11001	194	11722159	11722492	6.78148	213
Chr3	17704391	17704961	.	0	.	6.77885	-1	-1	142	0	0	17704391	17704961	6.77885	137	17704406	17704961	7.10973	133
Chr1	3247730	3248166	.	0	.	6.77766	-1	-1	275	0	0	3247735	3248158	6.77766	270	3247730	3248166	7.17501	275
Chr3	3871726	3871950	.	0	.	6.77708	-1	-1	112	0	0	3871726	3871943	8.48064	118	3871735	3871950	6.77708	97
Chr4	16890763	16891206	.	0	.	6.77695	-1	-1	89	0	0	16890764	16891116	7.64295	88	16890763	16891206	6.77695	89
Chr3	22873695	22874071	.	0	.	6.77638	-1	-1	290	0	0	22873695	22874071	7.22055	294	22873695	22874061	6.77638	287
Chr1	1148450	1148748	.	0	.	6.77422	-1	-1	75	0	0	1148450	1148738	6.77422	75	1148450	1148748	6.88712	76
Chr5	24532976	24533496	.	0	.	6.77338	-1	-1	215	0	0	24532976	24533441	7.47697	221	24532976	24533496	6.77338	209
Chr4	17809426	17809773	.	0	.	6.7729	-1	-1	143	0	0	17809445	17809759	7.48295	124	17809426	17809773	6.7729	144
Chr5	21957663	21958202	.	0	.	6.77161	-1	-1	206	0	0	21957663	21958202	6.80277	70	21957664	21958128	6.77161	341
Chr1	11610653	11611097	.	0	.	6.77038	-1	-1	257	0	0	11610670	11611097	7.07705	240	11610653	11611097	6.77038	257
Chr1	12590154	12590459	.	0	.	6.77038	-1	-1	120	0	0	12590154	12590380	8.85717	121	12590154	12590459	6.77038	120
Chr2	12039008	12039251	.	0	.	6.77038	-1	-1	35	0	0	12039008	12039245	9.49396	35	12039010	12039251	6.77038	33
Chr2	13835594	13835891	.	0	.	6.77038	-1	-1	88	0	0	13835594	13835881	8.33616	88	13835594	13835891	6.77038	88
Chr3	15358200	15358516	.	0	.	6.77038	-1	-1	126	0	0	15358200	15358512	7.71384	127	15358200	15358516	6.77038	126
Chr3	22621701	22622092	.	0	.	6.77038	-1	-1	128	0	0	22621702	22622092	7.51122	127	22621701	22622090	6.77038	129
Chr4	15106470	15106665	.	0	.	6.77038	-1	-1	82	0	0	15106470	15106665	9.30193	82	15106470	15106661	6.77038	82
Chr1	2871821	2872146	.	0	.	6.76936	-1	-1	40	0	0	2871821	2872145	7.30579	40	2871821	2872146	6.76936	40
Chr5	22050823	22051080	.	0	.	6.76908	-1	-1	113	0	0	22050823	22051080	6.84304	114	22050834	22051080	6.76908	102
Chr3	4183791	4184754	.	0	.	6.7663	-1	-1	764	0	0	4183791	4184749	7.04187	760	4183840	4184754	6.7663	719
Chr3	2357895	2358217	.	0	.	6.76447	-1	-1	230	0	0	2357897	2358217	7.09903	228	2357895	2358217	6.76447	231
Chr3	1107960	1108603	.	0	.	6.76387	-1	-1	296	0	0	1107961	1108603	6.76387	296	1107960	1108603	7.59917	296
Chr1	5166698	5167027	.	0	.	6.76326	-1	-1	79	0	0	5166698	5166965	7.30672	80	5166698	5167027	6.76326	79
Chr3	19604943	19605610	.	0	.	6.7621	-1	-1	277	0	0	19605071	19605521	6.7621	148	19604943	19605610	7.03869	278
Chr5	4520925	4521332	.	0	.	6.76122	-1	-1	172	0	0	4520930	4521288	6.9837	167	4520925	4521332	6.76122	172
Chr5	5405008	5405483	.	0	.	6.7612	-1	-1	270	0	0	5405021	5405483	6.97574	257	5405008	5405440	6.7612	270
Chr1	6814210	6814844	.	0	.	6.7603	-1	-1	419	0	0	6814210	6814810	6.7603	419	6814243	6814844	7.81593	386
Chr5	20208666	20209142	.	0	.	6.75949	-1	-1	359	0	0	20208666	20209142	7.34434	356	20208668	20209140	6.75949	361
Chr1	25275956	25276391	.	0	.	6.75931	-1	-1	181	0	0	25275961	25276391	8.86005	175	25275956	25276293	6.75931	182
Chr1	12088893	12089325	.	0	.	6.75871	-1	-1	206	0	0	12088893	12089255	9.59526	206	12088970	12089325	6.75871	130
Chr1	29616848	29617316	.	0	.	6.75871	-1	-1	226	0	0	29616940	29617311	7.2511	134	29616848	29617316	6.75871	226
Chr3	15605030	15605286	.	0	.	6.75871	-1	-1	107	0	0	15605041	15605275	8.81375	96	15605030	15605286	6.75871	108
Chr3	7292974	7293246	.	0	.	6.75865	-1	-1	126	0	0	7292974	7293232	6.75865	127	7292974	7293246	8.3229	126
Chr4	14337732	14338054	.	0	.	6.75842	-1	-1	109	0	0	14337742	14338054	8.89981	99	14337732	14338054	6.75842	109
Chr2	9550847	9551041	.	0	.	6.75694	-1	-1	156	0	0	9550847	9551037	6.89896	156	9550920	9551041	6.75694	83
Chr1	9342817	9343152	.	0	.	6.75244	-1	-1	89	0	0	9342817	9343152	7.97439	89	9342817	9343127	6.75244	90
Chr5	26425159	26425805	.	0	.	6.75219	-1	-1	444	0	0	26425233	26425805	7.02627	368	26425159	26425771	6.75219	447
Chr5	18911104	18911229	.	0	.	6.75191	-1	-1	37	0	0	18911105	18911223	6.75191	36	18911104	18911229	7.74155	38
Chr2	8984612	8985005	.	0	.	6.75128	-1	-1	206	0	0	8984662	8985005	6.83993	156	8984612	8984924	6.75128	206
Chr3	21481105	21481319	.	0	.	6.75093	-1	-1	89	0	0	21481105	21481296	6.75093	90	21481110	21481319	7.49158	83
Chr5	23619182	23619592	.	0	.	6.7498	-1	-1	277	0	0	23619192	23619591	7.14643	269	23619182	23619592	6.7498	275
Chr4	10104494	10105180	.	0	.	6.74825	-1	-1	564	0	0	10104496	10105180	6.74825	562	10104494	10105172	7.48397	564
Chr5	24413670	24414217	.	0	.	6.74803	-1	-1	183	0	0	24413675	24414195	6.83077	185	24413670	24414217	6.74803	177
Chr1	6378576	6378824	.	0	.	6.74704	-1	-1	38	0	0	6378576	6378788	8.71244	39	6378578	6378824	6.74704	36
Chr1	10018452	10018671	.	0	.	6.74704	-1	-1	116	0	0	10018453	10018671	7.75726	115	10018452	10018663	6.74704	116
Chr1	25595805	25596293	.	0	.	6.74704	-1	-1	202	0	0	25595910	25596293	7.10599	96	25595805	25596264	6.74704	203
Chr1	29724572	29725045	.	0	.	6.74704	-1	-1	253	0	0	29724577	29725045	7.69937	248	29724572	29725027	6.74704	253
Chr2	17982668	17982925	.	0	.	6.74704	-1	-1	148	0	0	17982684	17982925	7.33755	132	17982668	17982925	6.74704	149
Chr3	5445181	5445698	.	0	.	6.74704	-1	-1	387	0	0	5445181	5445698	9.05978	387	5445181	5445698	6.74704	388
Chr3	16956816	16957195	.	0	.	6.74704	-1	-1	187	0	0	16956816	16957190	6.97574	187	16956862	16957195	6.74704	141
Chr5	5111025	5111272	.	0	.	6.74704	-1	-1	60	0	0	5111041	5111272	6.97574	44	5111025	5111262	6.74704	60
Chr3	1831881	1832392	.	0	.	6.74678	-1	-1	302	0	0	1831881	1832366	6.8656	302	1831881	1832392	6.74678	303
Chr2	10074459	10075024	.	0	.	6.74415	-1	-1	392	0	0	10074459	10075024	6.74415	387	10074459	10075024	7.9467	398
Chr1	25648934	25649560	.	0	.	6.74413	-1	-1	150	0	0	25648935	25649559	7.0124	150	25648934	25649560	6.74413	150
Chr3	22120700	22121071	.	0	.	6.74189	-1	-1	196	0	0	22120700	22121067	8.65984	196	22120702	22121071	6.74189	195
Chr4	16879898	16880526	.	0	.	6.7411	-1	-1	175	0	0	16879898	16880523	6.7411	174	16879898	16880526	7.16295	176
Chr5	8729954	8730145	.	0	.	6.741	-1	-1	40	0	0	8729957	8730020	6.741	38	8729954	8730145	8.25226	39
Chr4	13718342	13718722	.	0	.	6.73986	-1	-1	145	0	0	13718363	13718722	6.98071	82	13718342	13718623	6.73986	188
Chr3	7666441	7667052	.	0	.	6.7369	-1	-1	293	0	0	7666442	7667050	7.15606	295	7666441	7667052	6.7369	291
Chr3	10683591	10683779	.	0	.	6.73537	-1	-1	116	0	0	10683591	10683779	7.98882	115	10683591	10683764	6.73537	118
Chr4	12563258	12563585	.	0	.	6.73537	-1	-1	179	0	0	12563258	12563585	7.60713	181	12563258	12563580	6.73537	178
Chr5	6382462	6382868	.	0	.	6.73468	-1	-1	93	0	0	6382462	6382795	6.73468	103	6382479	6382868	7.58775	67
Chr1	18692889	18693209	.	0	.	6.73198	-1	-1	113	0	0	18692896	18693209	7.23846	106	18692889	18693202	6.73198	113
Chr3	20915270	20915522	.	0	.	6.73124	-1	-1	170	0	0	20915321	20915521	6.96295	120	20915270	20915522	6.73124	169
Chr3	22951209	22951532	.	0	.	6.7303	-1	-1	279	0	0	22951209	22951532	6.87548	279	22951209	22951525	6.7303	279
Chr4	11782645	11783147	.	0	.	6.72662	-1	-1	350	0	0	11782645	11783130	6.72662	347	11782653	11783147	7.66787	345
Chr3	1754962	1755081	.	0	.	6.72501	-1	-1	90	0	0	1754966	1755079	7.40616	85	1754962	1755081	6.72501	91
Chr5	24508282	24508775	.	0	.	6.72437	-1	-1	190	0	0	24508283	24508774	6.99167	190	24508282	24508775	6.72437	190
Chr1	22728204	22728438	.	0	.	6.72369	-1	-1	130	0	0	22728204	22728438	7.25072	130	22728211	22728433	6.72369	124
Chr3	7560491	7560737	.	0	.	6.72369	-1	-1	49	0	0	7560491	7560730	8.74139	50	7560492	7560737	6.72369	48
Chr3	14186171	14186551	.	0	.	6.72369	-1	-1	336	0	0	14186172	14186549	6.84549	335	14186171	14186551	6.72369	336
Chr4	793088	793425	.	0	.	6.72369	-1	-1	139	0	0	793138	793425	10.1886	89	793088	793356	6.72369	140
Chr5	26776703	26776922	.	0	.	6.72369	-1	-1	98	0	0	26776717	26776921	7.23625	92	26776703	26776922	6.72369	91
Chr2	17778048	17778287	.	0	.	6.72013	-1	-1	194	0	0	17778048	17778287	6.94673	193	17778048	17778286	6.72013	195
Chr1	17234898	17235206	.	0	.	6.71626	-1	-1	178	0	0	17234898	17235195	8.20993	178	17234905	17235206	6.71626	171
Chr4	17114006	17114273	.	0	.	6.71597	-1	-1	138	0	0	17114010	17114273	7.90625	134	17114006	17114262	6.71597	138
Chr1	17723161	17723497	.	0	.	6.71524	-1	-1	101	0	0	17723222	17723497	6.71524	43	17723161	17723496	7.284	98
Chr3	11153936	11154187	.	0	.	6.71524	-1	-1	158	0	0	11153946	11154187	6.71524	160	11153936	11154186	8.00773	146
Chr4	17165205	17165483	.	0	.	6.71524	-1	-1	179	0	0	17165205	17165478	6.71524	119	17165214	17165483	6.74704	231
Chr5	5397410	5397741	.	0	.	6.71524	-1	-1	67	0	0	5397410	5397739	6.71524	66	5397411	5397741	7.1556	67
Chr1	23952744	23953263	.	0	.	6.71501	-1	-1	443	0	0	23952744	23953263	6.71501	443	23952841	23953260	6.84764	347
Chr1	10860142	10860754	.	0	.	6.71202	-1	-1	230	0	0	10860147	10860754	6.71524	225	10860142	10860754	6.71202	230
Chr2	14224316	14224548	.	0	.	6.71202	-1	-1	143	0	0	14224316	14224506	8.96937	143	14224316	14224548	6.71202	144
Chr3	6116686	6117063	.	0	.	6.71202	-1	-1	295	0	0	6116743	6117063	7.64837	238	6116686	6117057	6.71202	295
Chr3	8345591	8345808	.	0	.	6.71202	-1	-1	106	0	0	8345593	8345808	9.08873	103	8345591	8345800	6.71202	107
Chr4	14277373	14278085	.	0	.	6.71202	-1	-1	179	0	0	14277374	14278085	8.04671	187	14277373	14278085	6.71202	171
Chr3	18261448	18261656	.	0	.	6.7115	-1	-1	94	0	0	18261459	18261656	6.84669	83	18261448	18261656	6.7115	94
Chr5	19949171	19949543	.	0	.	6.71134	-1	-1	117	0	0	19949171	19949452	8.38539	117	19949172	19949543	6.71134	117
Chr2	18972911	18973362	.	0	.	6.71124	-1	-1	173	0	0	18972911	18973362	6.71124	175	18972923	18973360	7.36145	159
Chr1	11675208	11675366	.	0	.	6.71101	-1	-1	67	0	0	11675208	11675312	6.84754	67	11675216	11675366	6.71101	59
Chr1	4282179	4282557	.	0	.	6.70997	-1	-1	134	0	0	4282179	4282557	7.28627	134	4282183	4282557	6.70997	130
Chr5	3478280	3478976	.	0	.	6.70746	-1	-1	467	0	0	3478280	3478928	7.44618	466	3478369	3478976	6.70746	379
Chr1	28577660	28578087	.	0	.	6.70736	-1	-1	105	0	0	28577660	28578086	7.40463	105	28577662	28578087	6.70736	104
Chr2	11746370	11746732	.	0	.	6.70675	-1	-1	86	0	0	11746370	11746732	6.97323	83	11746374	11746731	6.70675	85
Chr5	22317986	22318342	.	0	.	6.70669	-1	-1	160	0	0	22317986	22318340	6.88319	161	22317994	22318342	6.70669	151
Chr2	19033441	19033879	.	0	.	6.7058	-1	-1	207	0	0	19033484	19033877	6.83933	163	19033441	19033879	6.7058	208
Chr3	7536424	7536706	.	0	.	6.70373	-1	-1	82	0	0	7536424	7536657	8.33128	81	7536466	7536706	6.70373	41
Chr5	19342305	19342673	.	0	.	6.70116	-1	-1	111	0	0	19342305	19342576	6.70116	112	19342309	19342673	7.65632	107
Chr2	3299364	3299465	.	0	.	6.70076	-1	-1	57	0	0	3299380	3299463	6.70076	41	3299364	3299465	6.75871	58
Chr4	17658543	17658891	.	0	.	6.70052	-1	-1	257	0	0	17658689	17658891	6.70052	111	17658543	17658891	8.19533	257
Chr1	1523479	1523669	.	0	.	6.70035	-1	-1	37	0	0	1523480	1523669	7.01916	43	1523479	1523668	6.70035	30
Chr1	4492495	4493292	.	0	.	6.70035	-1	-1	452	0	0	4492496	4493283	9.03898	459	4492495	4493292	6.70035	445
[truncated: 68,540 more rows]

## Sheet: e14_merged
Chr	start	end	placeholder	placeholder	placeholder	IDR score	placeholder	placeholder	score	placeholder	placeholder	R1 start	R1 end	R1 signal	R1 score	R2 start	R2 end	R2 signal	R2 score
Chr5	11887151	11887245	.	0	.	169.144	-1	-1	53	0	0	11887151	11887245	169.144	55	11887151	11887245	175.524	51
Chr4	3061174	3061316	.	0	.	159.481	-1	-1	88	0	0	3061174	3061316	159.481	88	3061177	3061316	165.136	85
Chr5	11185036	11185134	.	0	.	117.317	-1	-1	54	0	0	11185036	11185133	117.317	55	11185036	11185134	131.291	54
Chr5	3253112	3253269	.	0	.	104.244	-1	-1	81	0	0	3253112	3253269	105.084	81	3253112	3253269	104.244	81
Chr4	3054301	3054527	.	0	.	99.9178	-1	-1	43	0	0	3054301	3054525	114.814	44	3054301	3054527	99.9178	42
Chr2	3718101	3718366	.	0	.	84.5821	-1	-1	218	0	0	3718101	3718366	93.7348	216	3718101	3718366	84.5821	220
Chr4	3953549	3953705	.	0	.	83.4987	-1	-1	44	0	0	3953549	3953703	83.4987	44	3953549	3953705	90.4491	44
Chr4	2960797	2960884	.	0	.	80.2823	-1	-1	62	0	0	2960816	2960884	91.4162	44	2960797	2960884	80.2823	62
Chr2	7190931	7191034	.	0	.	79.3557	-1	-1	44	0	0	7190932	7191034	87.8817	43	7190931	7191034	79.3557	44
Chr2	3606814	3607234	.	0	.	78.8666	-1	-1	310	0	0	3606814	3607231	78.8666	310	3606816	3607234	95.9179	308
Chr4	4005921	4006122	.	0	.	77.737	-1	-1	52	0	0	4005921	4006121	102.716	52	4005921	4006122	77.737	52
Chr4	3966486	3966657	.	0	.	75.6766	-1	-1	73	0	0	3966502	3966657	75.7701	58	3966486	3966657	75.6766	73
Chr2	3622472	3622679	.	0	.	74.694	-1	-1	162	0	0	3622472	3622679	74.694	162	3622475	3622679	84.838	159
Chr5	11916063	11916197	.	0	.	74.3173	-1	-1	52	0	0	11916063	11916177	79.2067	52	11916064	11916197	74.3173	51
Chr5	12053580	12053681	.	0	.	70.416	-1	-1	44	0	0	12053580	12053674	75.5818	44	12053581	12053681	70.416	44
Chr2	9682	10216	.	0	.	69.4841	-1	-1	314	0	0	9682	10216	69.4841	314	9682	10141	74.4238	315
Chr5	12046795	12046908	.	0	.	58.1738	-1	-1	43	0	0	12046795	12046890	64.3362	43	12046795	12046908	58.1738	43
Chr3	13814744	13814960	.	0	.	57.0505	-1	-1	47	0	0	13814746	13814960	57.0505	45	13814744	13814960	67.0037	47
Chr1	15083103	15083894	.	0	.	56.1331	-1	-1	662	0	0	15083103	15083887	56.1517	662	15083103	15083894	56.1331	662
Chr3	13641923	13641997	.	0	.	54.5091	-1	-1	42	0	0	13641925	13641997	76.5413	40	13641923	13641997	54.5091	42
Chr4	3985451	3985536	.	0	.	52.7445	-1	-1	43	0	0	3985451	3985534	60.6128	43	3985452	3985536	52.7445	42
Chr5	12886516	12886788	.	0	.	49.1646	-1	-1	125	0	0	12886520	12886788	49.1646	121	12886516	12886787	60.0092	125
Chr5	11754747	11754826	.	0	.	46.9259	-1	-1	39	0	0	11754748	11754826	52.4638	41	11754747	11754826	46.9259	36
Chr5	11709227	11709305	.	0	.	46.3065	-1	-1	38	0	0	11709227	11709305	46.3065	38	11709227	11709304	49.0964	38
Chr4	2922340	2922418	.	0	.	45.9145	-1	-1	37	0	0	2922340	2922418	45.9145	39	2922341	2922417	46.5247	34
Chr5	11795324	11795466	.	0	.	43.4558	-1	-1	76	0	0	11795324	11795466	52.3803	77	11795325	11795466	43.4558	75
Chr3	13591583	13592151	.	0	.	40.8872	-1	-1	405	0	0	13591583	13592151	44.5169	406	13591586	13592150	40.8872	402
Chr5	11823326	11823405	.	0	.	39.7626	-1	-1	36	0	0	11823326	11823404	41.0651	36	11823326	11823405	39.7626	36
Chr5	11651278	11651411	.	0	.	38.8592	-1	-1	42	0	0	11651278	11651410	50.162	42	11651278	11651411	38.8592	42
Chr2	1860	1963	.	0	.	38.4181	-1	-1	50	0	0	1860	1963	38.4181	50	1860	1963	41.753	50
Chr2	3663022	3663159	.	0	.	37.4428	-1	-1	57	0	0	3663022	3663153	37.4428	57	3663022	3663159	43.1589	57
Chr4	3983336	3983488	.	0	.	36.3761	-1	-1	102	0	0	3983337	3983488	36.3761	97	3983336	3983488	36.625	106
Chr2	3366	3604	.	0	.	35.6755	-1	-1	177	0	0	3366	3604	38.4058	177	3366	3604	35.6755	177
Chr3	14194305	14194404	.	0	.	34.5986	-1	-1	42	0	0	14194306	14194404	40.4735	41	14194305	14194404	34.5986	42
Chr5	11893921	11893991	.	0	.	32.8144	-1	-1	39	0	0	11893921	11893991	51.6753	39	11893921	11893989	32.8144	39
Chr5	11667359	11667609	.	0	.	32.2214	-1	-1	185	0	0	11667359	11667609	37.583	183	11667360	11667609	32.2214	186
Chr3	14211234	14211323	.	0	.	31.8864	-1	-1	44	0	0	14211234	14211323	31.8864	44	14211235	14211323	34.57	43
Chr5	11754561	11754648	.	0	.	31.6074	-1	-1	44	0	0	11754561	11754648	31.6074	44	11754561	11754648	34.9939	44
Chr5	11960783	11960899	.	0	.	31.0922	-1	-1	52	0	0	11960788	11960899	31.0922	47	11960783	11960899	33.1174	52
Chr4	3998153	3998372	.	0	.	28.5461	-1	-1	107	0	0	3998164	3998369	28.5461	100	3998153	3998372	35.4714	103
Chr5	11948329	11948398	.	0	.	28.51	-1	-1	34	0	0	11948329	11948398	29.5091	34	11948329	11948398	28.51	35
Chr2	3279518	3279602	.	0	.	26.087	-1	-1	40	0	0	3279518	3279602	26.087	41	3279518	3279602	27.4339	40
Chr5	11668769	11668862	.	0	.	25.9192	-1	-1	53	0	0	11668769	11668860	25.9192	50	11668782	11668862	26.7939	43
Chr5	13583746	13584175	.	0	.	25.4146	-1	-1	266	0	0	13583752	13584175	33.9629	260	13583746	13584167	25.4146	266
Chr5	11956601	11956697	.	0	.	24.8435	-1	-1	44	0	0	11956601	11956697	25.0553	44	11956604	11956696	24.8435	41
Chr3	14195568	14195795	.	0	.	24.6967	-1	-1	181	0	0	14195570	14195794	24.6967	179	14195568	14195795	27.1383	181
Chr5	11727502	11727605	.	0	.	24.6851	-1	-1	58	0	0	11727505	11727605	24.6851	55	11727502	11727605	29.1409	58
Chr3	14202287	14202400	.	0	.	24.0978	-1	-1	68	0	0	14202288	14202400	24.0978	67	14202287	14202400	24.1778	68
ChrM	305396	305718	.	0	.	23.6967	-1	-1	279	0	0	305396	305718	23.6967	279	305396	305718	25.4278	279
Chr2	2594	2707	.	0	.	23.2111	-1	-1	69	0	0	2594	2706	23.2111	69	2594	2707	25.4308	69
Chr4	4011109	4011262	.	0	.	23.1266	-1	-1	42	0	0	4011109	4011262	23.3152	42	4011109	4011260	23.1266	43
Chr4	3979388	3979479	.	0	.	22.8603	-1	-1	44	0	0	3979388	3979479	22.8603	42	3979391	3979479	23.21	44
Chr4	3035104	3035253	.	0	.	22.8505	-1	-1	106	0	0	3035172	3035253	26.9672	37	3035104	3035252	22.8505	107
Chr1	15084434	15084529	.	0	.	22.7474	-1	-1	58	0	0	15084435	15084529	22.7474	57	15084434	15084529	23.1306	58
Chr4	3969111	3969273	.	0	.	22.5538	-1	-1	105	0	0	3969111	3969273	22.5538	105	3969166	3969273	24.6449	50
Chr4	4011608	4011706	.	0	.	22.1196	-1	-1	43	0	0	4011608	4011706	22.1196	43	4011608	4011706	23.0477	43
Chr4	3039621	3039873	.	0	.	21.7831	-1	-1	216	0	0	3039621	3039873	27.3081	217	3039623	3039873	21.7831	214
Chr5	11702980	11703079	.	0	.	21.7157	-1	-1	55	0	0	11702987	11703079	24.0528	48	11702980	11703079	21.7157	55
Chr3	13853880	13853980	.	0	.	21.358	-1	-1	57	0	0	13853884	13853980	21.358	54	13853880	13853980	22.6778	56
Chr1	15437031	15437960	.	0	.	21.3064	-1	-1	327	0	0	15437034	15437956	21.3064	325	15437031	15437960	30.0511	326
Chr3	13838919	13839016	.	0	.	21.272	-1	-1	43	0	0	13838920	13839016	21.272	42	13838919	13839016	23.3553	43
Chr3	13669552	13669699	.	0	.	21.2297	-1	-1	102	0	0	13669554	13669699	23.1636	100	13669552	13669693	21.2297	103
Chr2	3324486	3324676	.	0	.	20.8843	-1	-1	45	0	0	3324489	3324670	22.2866	43	3324486	3324676	20.8843	45
Chr2	3332259	3332446	.	0	.	20.8234	-1	-1	147	0	0	3332261	3332446	24.1408	145	3332259	3332446	20.8234	148
Chr2	3501338	3501507	.	0	.	20.7389	-1	-1	127	0	0	3501402	3501507	20.7389	62	3501338	3501507	21.522	128
Chr2	3438611	3438722	.	0	.	20.6185	-1	-1	41	0	0	3438611	3438722	20.6185	47	3438611	3438722	22.6114	35
Chr2	2878	2970	.	0	.	20.5002	-1	-1	50	0	0	2882	2970	21.5902	46	2878	2970	20.5002	50
Chr1	2212367	2212815	.	0	.	19.9441	-1	-1	293	0	0	2212367	2212809	20.5892	293	2212379	2212815	19.9441	282
Chr3	13709752	13709866	.	0	.	19.8791	-1	-1	53	0	0	13709752	13709866	19.8791	66	13709752	13709866	23.1959	41
Chr5	11950902	11951028	.	0	.	19.5026	-1	-1	37	0	0	11950902	11951028	21.6331	38	11950902	11951022	19.5026	37
Chr4	3987472	3987585	.	0	.	19.4047	-1	-1	43	0	0	3987473	3987582	19.4047	42	3987472	3987585	21.3667	43
Chr5	12047698	12047839	.	0	.	19.0068	-1	-1	43	0	0	12047698	12047839	20.062	43	12047698	12047839	19.0068	43
Chr5	11705276	11705439	.	0	.	18.8877	-1	-1	49	0	0	11705278	11705439	19.7278	47	11705276	11705439	18.8877	49
Chr3	14201017	14201122	.	0	.	18.7548	-1	-1	43	0	0	14201017	14201122	18.7548	43	14201018	14201122	19.013	42
Chr2	3464452	3464547	.	0	.	18.679	-1	-1	40	0	0	3464452	3464544	18.9333	41	3464452	3464547	18.679	39
Chr5	11754031	11754124	.	0	.	18.4822	-1	-1	46	0	0	11754033	11754124	19.0273	45	11754031	11754123	18.4822	46
Chr1	9486409	9486921	.	0	.	18.4161	-1	-1	370	0	0	9486415	9486910	18.7278	363	9486409	9486921	18.4161	371
ChrM	103611	103711	.	0	.	18.2804	-1	-1	50	0	0	103612	103711	23.4731	54	103611	103702	18.2804	46
ChrM	75810	75897	.	0	.	18.1938	-1	-1	42	0	0	75810	75893	18.1938	42	75810	75897	22.3457	42
ChrM	150308	150389	.	0	.	18.0906	-1	-1	36	0	0	150309	150388	18.0906	37	150308	150389	18.214	35
Chr3	14225087	14225189	.	0	.	18.0391	-1	-1	42	0	0	14225087	14225183	18.0391	42	14225087	14225189	21.6416	42
Chr3	14201444	14201748	.	0	.	17.8682	-1	-1	182	0	0	14201444	14201748	17.8682	194	14201444	14201748	17.9238	170
Chr5	11796617	11796712	.	0	.	17.8499	-1	-1	50	0	0	11796618	11796712	17.8499	49	11796617	11796712	18.9048	50
Chr5	12053869	12053946	.	0	.	17.7962	-1	-1	34	0	0	12053869	12053946	19.8078	34	12053869	12053946	17.7962	34
Chr4	3968310	3968409	.	0	.	17.7124	-1	-1	40	0	0	3968310	3968409	17.7124	40	3968310	3968408	18.7704	40
Chr5	12045798	12045960	.	0	.	17.2849	-1	-1	38	0	0	12045798	12045960	17.2849	35	12045798	12045960	19.6855	41
Chr5	11788870	11788997	.	0	.	17.2442	-1	-1	87	0	0	11788870	11788996	17.9359	87	11788870	11788997	17.2442	88
Chr5	11822017	11822156	.	0	.	17.2442	-1	-1	60	0	0	11822036	11822151	22.6477	42	11822017	11822156	17.2442	59
Chr5	11683019	11683146	.	0	.	17.1448	-1	-1	51	0	0	11683019	11683146	17.1448	51	11683019	11683146	17.5364	51
Chr4	4009748	4009859	.	0	.	17.1066	-1	-1	55	0	0	4009754	4009857	17.1066	56	4009748	4009859	21.8774	49
Chr2	3461057	3461145	.	0	.	17.0932	-1	-1	41	0	0	3461057	3461139	17.0932	38	3461057	3461145	19.3167	44
Chr2	3406374	3406561	.	0	.	17.0449	-1	-1	41	0	0	3406374	3406561	18.469	41	3406374	3406561	17.0449	41
Chr2	3362972	3363059	.	0	.	17.0417	-1	-1	43	0	0	3362972	3363059	17.0417	43	3362972	3363059	18.9181	44
Chr2	3377224	3377369	.	0	.	16.9041	-1	-1	91	0	0	3377224	3377360	16.9041	92	3377224	3377369	17.5497	91
Chr3	4833537	4833934	.	0	.	16.886	-1	-1	219	0	0	4833537	4833891	17.2258	218	4833538	4833934	16.886	219
Chr3	1601417	1601649	.	0	.	16.7866	-1	-1	87	0	0	1601418	1601613	18.0709	86	1601417	1601649	16.7866	88
Chr2	1462873	1463284	.	0	.	16.7393	-1	-1	357	0	0	1462881	1463284	18.5549	349	1462873	1463280	16.7393	357
Chr3	14198124	14198226	.	0	.	16.7364	-1	-1	58	0	0	14198125	14198226	16.7364	57	14198124	14198226	17.7936	58
Chr4	3950984	3951088	.	0	.	16.7077	-1	-1	59	0	0	3950985	3951088	16.7077	59	3950984	3951088	17.1168	59
Chr2	3459208	3459322	.	0	.	16.6461	-1	-1	59	0	0	3459211	3459315	16.6461	57	3459208	3459322	18.3203	59
Chr2	3376800	3377156	.	0	.	16.5774	-1	-1	286	0	0	3376803	3377154	16.5774	283	3376800	3377156	18.1608	286
Chr5	12062598	12062904	.	0	.	16.5652	-1	-1	266	0	0	12062602	12062904	20.4219	258	12062598	12062904	16.5652	270
Chr3	2771913	2772068	.	0	.	16.5254	-1	-1	110	0	0	2771920	2772067	16.9446	103	2771913	2772068	16.5254	110
Chr3	7412062	7412386	.	0	.	16.4775	-1	-1	187	0	0	7412062	7412324	17.1669	187	7412134	7412386	16.4775	115
Chr3	13643164	13643216	.	0	.	16.4603	-1	-1	13	0	0	13643164	13643216	22.9572	12	13643164	13643216	16.4603	14
Chr1	11751981	11752253	.	0	.	16.4201	-1	-1	106	0	0	11751981	11752253	16.4201	106	11752006	11752253	18.1957	81
Chr5	9096272	9096608	.	0	.	16.3939	-1	-1	185	0	0	9096294	9096546	17.162	163	9096272	9096608	16.3939	185
ChrM	253058	253148	.	0	.	16.3022	-1	-1	45	0	0	253061	253146	16.3022	42	253058	253148	19.5425	45
Chr2	3408826	3408932	.	0	.	16.2345	-1	-1	62	0	0	3408830	3408932	17.5919	58	3408826	3408931	16.2345	62
Chr5	12886330	12886462	.	0	.	16.2334	-1	-1	89	0	0	12886331	12886462	16.2334	88	12886330	12886462	17.4434	89
Chr2	3487533	3487625	.	0	.	16.2065	-1	-1	43	0	0	3487534	3487621	16.349	42	3487533	3487625	16.2065	43
Chr4	11807162	11807768	.	0	.	16.2012	-1	-1	485	0	0	11807165	11807768	16.7452	482	11807162	11807768	16.2012	485
Chr4	9739363	9739744	.	0	.	16.1989	-1	-1	169	0	0	9739377	9739737	16.1989	155	9739363	9739744	16.9719	169
Chr4	3965592	3965770	.	0	.	16.1625	-1	-1	130	0	0	3965592	3965767	16.1625	130	3965592	3965770	16.4967	130
ChrM	160569	160663	.	0	.	16.1415	-1	-1	36	0	0	160570	160652	19.4836	37	160569	160663	16.1415	35
Chr4	1862617	1862924	.	0	.	16.0271	-1	-1	117	0	0	1862621	1862836	16.0271	113	1862617	1862924	16.1681	117
Chr2	3501828	3501934	.	0	.	16.0099	-1	-1	64	0	0	3501833	3501934	16.0099	59	3501828	3501934	18.8384	64
Chr2	3400178	3400420	.	0	.	15.9688	-1	-1	205	0	0	3400179	3400420	18.2798	204	3400178	3400420	15.9688	206
ChrM	309631	309715	.	0	.	15.9411	-1	-1	42	0	0	309631	309715	15.9411	43	309631	309714	17.2973	41
ChrM	66289	66404	.	0	.	15.9067	-1	-1	53	0	0	66294	66389	15.9067	48	66289	66404	18.7188	54
Chr4	3042198	3042291	.	0	.	15.739	-1	-1	42	0	0	3042199	3042291	16.2572	41	3042198	3042291	15.739	42
Chr2	3312646	3312772	.	0	.	15.6	-1	-1	61	0	0	3312650	3312772	15.6	58	3312646	3312771	18.6822	61
Chr3	13845774	13845967	.	0	.	15.58	-1	-1	54	0	0	13845779	13845967	15.58	50	13845774	13845901	18.0546	53
ChrM	58861	58960	.	0	.	15.5112	-1	-1	41	0	0	58862	58958	15.5112	40	58861	58960	16.0884	41
ChrM	297520	297903	.	0	.	15.4768	-1	-1	175	0	0	297522	297894	15.4768	306	297520	297903	17.9749	42
Chr2	3616952	3617034	.	0	.	15.4586	-1	-1	42	0	0	3616952	3617034	17.2481	42	3616952	3617034	15.4586	42
Chr5	11726062	11726334	.	0	.	15.4404	-1	-1	231	0	0	11726062	11726334	15.4404	231	11726063	11726334	15.5688	230
Chr2	3664085	3664421	.	0	.	15.4336	-1	-1	113	0	0	3664102	3664421	17.6813	96	3664085	3664419	15.4336	113
Chr2	3359081	3359172	.	0	.	15.408	-1	-1	47	0	0	3359081	3359172	15.408	48	3359084	3359172	15.6367	44
Chr4	7128107	7128406	.	0	.	15.278	-1	-1	155	0	0	7128124	7128398	16.7149	138	7128107	7128406	15.278	156
Chr4	16234149	16234410	.	0	.	15.1982	-1	-1	141	0	0	16234149	16234410	20.9281	141	16234151	16234389	15.1982	140
Chr5	19661018	19661330	.	0	.	15.1672	-1	-1	226	0	0	19661018	19661330	15.1672	226	19661028	19661301	15.2115	216
ChrM	269399	269511	.	0	.	15.1672	-1	-1	55	0	0	269401	269504	15.1672	53	269399	269511	15.9555	55
Chr4	15054014	15054321	.	0	.	15.1527	-1	-1	90	0	0	15054014	15054321	15.1527	90	15054016	15054321	15.2705	88
Chr1	25724282	25725408	.	0	.	15.1477	-1	-1	703	0	0	25724282	25725408	15.1477	703	25724479	25725384	16.4499	507
Chr3	8725905	8726234	.	0	.	15.1451	-1	-1	102	0	0	8725911	8726216	20.2402	96	8725905	8726234	15.1451	102
Chr4	3978860	3978940	.	0	.	15.1252	-1	-1	43	0	0	3978860	3978940	15.1252	43	3978860	3978940	17.9605	43
Chr1	18264904	18265046	.	0	.	15.0388	-1	-1	40	0	0	18264904	18265008	21.8051	38	18264904	18265046	15.0388	42
Chr4	3977525	3977791	.	0	.	15.0349	-1	-1	134	0	0	3977525	3977788	15.0349	134	3977528	3977791	17.1597	131
Chr3	14196502	14196643	.	0	.	15.0021	-1	-1	47	0	0	14196502	14196638	15.5172	54	14196502	14196643	15.0021	40
ChrM	100825	100923	.	0	.	14.9953	-1	-1	39	0	0	100825	100921	14.9953	40	100825	100923	16.4471	39
Chr3	13590598	13590689	.	0	.	14.9803	-1	-1	44	0	0	13590598	13590689	14.9803	44	13590598	13590689	16.1996	44
Chr2	3272100	3272233	.	0	.	14.9093	-1	-1	48	0	0	3272100	3272221	14.9093	49	3272100	3272233	18.5195	48
Chr2	3364666	3364846	.	0	.	14.9093	-1	-1	44	0	0	3364666	3364845	14.9093	44	3364666	3364846	18.2671	44
ChrM	92150	92503	.	0	.	14.8921	-1	-1	58	0	0	92150	92502	14.8921	59	92150	92503	17.0715	58
Chr2	3307351	3307454	.	0	.	14.8405	-1	-1	43	0	0	3307351	3307445	14.8405	44	3307351	3307454	16.1946	42
ChrM	325751	325848	.	0	.	14.8405	-1	-1	54	0	0	325751	325846	14.8405	54	325751	325848	18.8384	55
Chr3	13598628	13598719	.	0	.	14.7333	-1	-1	48	0	0	13598628	13598719	15.3908	46	13598629	13598719	14.7333	49
Chr4	16507605	16507733	.	0	.	14.6444	-1	-1	42	0	0	16507605	16507733	14.7392	42	16507605	16507725	14.6444	42
ChrM	68092	68187	.	0	.	14.5826	-1	-1	41	0	0	68093	68186	14.5826	40	68092	68187	17.8287	41
Chr3	14202746	14202873	.	0	.	14.5542	-1	-1	57	0	0	14202747	14202873	14.5542	56	14202746	14202873	15.7763	57
Chr1	26076159	26076554	.	0	.	14.531	-1	-1	159	0	0	26076168	26076554	14.531	154	26076159	26076553	17.0183	155
Chr2	3605727	3606031	.	0	.	14.523	-1	-1	173	0	0	3605734	3606031	15.9258	166	3605727	3606031	14.523	173
Chr5	11704103	11704380	.	0	.	14.5013	-1	-1	54	0	0	11704104	11704380	15.381	53	11704103	11704380	14.5013	54
Chr5	11660241	11660625	.	0	.	14.3879	-1	-1	165	0	0	11660241	11660621	14.6686	165	11660241	11660625	14.3879	165
Chr3	9652882	9653079	.	0	.	14.3613	-1	-1	154	0	0	9652904	9653079	17.8843	132	9652882	9653077	14.3613	154
Chr3	11011263	11011714	.	0	.	14.2656	-1	-1	228	0	0	11011263	11011710	15.8334	228	11011275	11011714	14.2656	216
Chr5	4392928	4393400	.	0	.	14.255	-1	-1	110	0	0	4392935	4393400	16.1646	103	4392928	4393325	14.255	111
Chr4	13231838	13232261	.	0	.	14.1721	-1	-1	223	0	0	13231853	13232261	14.419	208	13231838	13232260	14.1721	223
Chr3	13597454	13597549	.	0	.	14.0292	-1	-1	39	0	0	13597454	13597547	19.1568	39	13597454	13597549	14.0292	39
Chr2	3616005	3616132	.	0	.	14.0017	-1	-1	45	0	0	3616005	3616132	14.0017	45	3616006	3616130	14.4437	44
Chr1	18521610	18522163	.	0	.	13.9893	-1	-1	388	0	0	18521612	18522149	19.7706	383	18521610	18522163	13.9893	391
ChrM	71693	71775	.	0	.	13.9807	-1	-1	39	0	0	71693	71775	13.9807	40	71696	71775	15.2115	36
Chr4	9697999	9698296	.	0	.	13.9738	-1	-1	205	0	0	9697999	9698296	14.7763	208	9697999	9698296	13.9738	202
ChrM	308152	308259	.	0	.	13.9291	-1	-1	60	0	0	308156	308257	13.9291	56	308152	308259	15.4905	61
Chr4	6557129	6557254	.	0	.	13.8963	-1	-1	72	0	0	6557129	6557254	14.7029	73	6557129	6557254	13.8963	72
Chr3	4343619	4344687	.	0	.	13.883	-1	-1	448	0	0	4343619	4344687	17.2372	448	4343707	4344634	13.883	361
Chr2	3325072	3325187	.	0	.	13.8603	-1	-1	63	0	0	3325072	3325180	13.8603	63	3325072	3325187	15.0255	63
Chr5	11735185	11735280	.	0	.	13.8456	-1	-1	44	0	0	11735185	11735280	13.8456	44	11735185	11735279	15.2976	44
Chr2	4130356	4130523	.	0	.	13.8431	-1	-1	125	0	0	4130356	4130523	13.8431	122	4130356	4130523	13.9494	128
Chr2	3485099	3485201	.	0	.	13.8118	-1	-1	52	0	0	3485108	3485201	13.8118	44	3485099	3485196	14.7129	52
Chr5	11964658	11964745	.	0	.	13.8113	-1	-1	70	0	0	11964665	11964745	17.4588	63	11964658	11964745	13.8113	70
Chr2	3365492	3365728	.	0	.	13.7915	-1	-1	154	0	0	3365497	3365727	13.7915	113	3365492	3365728	15.9024	191
Chr5	22031332	22032077	.	0	.	13.7748	-1	-1	319	0	0	22031332	22032071	14.612	319	22031332	22032077	13.7748	319
Chr3	13815825	13815897	.	0	.	13.7724	-1	-1	33	0	0	13815825	13815897	16.9678	34	13815825	13815896	13.7724	33
Chr2	3463796	3463880	.	0	.	13.7399	-1	-1	40	0	0	3463797	3463880	13.7399	40	3463796	3463880	14.6934	40
Chr4	4009427	4009523	.	0	.	13.7317	-1	-1	43	0	0	4009427	4009521	13.7317	43	4009427	4009523	15.9376	43
Chr5	25431426	25431737	.	0	.	13.7164	-1	-1	42	0	0	25431426	25431722	13.7164	42	25431426	25431737	14.2478	42
Chr2	3314472	3315084	.	0	.	13.68	-1	-1	429	0	0	3314472	3315080	13.936	429	3314473	3315084	13.68	428
Chr2	3438301	3438394	.	0	.	13.5907	-1	-1	49	0	0	3438301	3438394	15.0985	49	3438302	3438394	13.5907	48
Chr1	8689545	8689974	.	0	.	13.5734	-1	-1	259	0	0	8689592	8689942	13.5734	212	8689545	8689974	16.2919	259
Chr1	25660845	25661114	.	0	.	13.5714	-1	-1	85	0	0	25660845	25661111	15.4374	85	25660875	25661114	13.5714	56
Chr5	11963209	11963337	.	0	.	13.5636	-1	-1	74	0	0	11963212	11963337	17.121	71	11963209	11963335	13.5636	74
Chr4	2968326	2968517	.	0	.	13.5509	-1	-1	68	0	0	2968344	2968416	15.6487	50	2968326	2968517	13.5509	68
ChrM	62114	62210	.	0	.	13.5508	-1	-1	55	0	0	62116	62209	13.5508	53	62114	62210	14.4676	56
Chr2	3500078	3500155	.	0	.	13.5408	-1	-1	38	0	0	3500078	3500155	13.5408	37	3500079	3500155	14.4104	38
Chr5	17593227	17593737	.	0	.	13.5243	-1	-1	386	0	0	17593227	17593734	16.0959	386	17593231	17593737	13.5243	382
Chr3	7920323	7920886	.	0	.	13.5168	-1	-1	228	0	0	7920337	7920798	13.5168	215	7920323	7920886	14.0875	228
Chr4	8383591	8383782	.	0	.	13.4783	-1	-1	45	0	0	8383591	8383782	13.4783	45	8383591	8383782	13.9124	46
Chr2	3440349	3440436	.	0	.	13.4579	-1	-1	41	0	0	3440351	3440435	13.9635	39	3440349	3440436	13.4579	41
Chr4	2507877	2508245	.	0	.	13.4132	-1	-1	35	0	0	2507877	2508245	13.4132	35	2507877	2508241	14.0823	35
Chr1	14509504	14509674	.	0	.	13.3915	-1	-1	38	0	0	14509504	14509658	13.6024	38	14509505	14509674	13.3915	38
Chr2	3280545	3280629	.	0	.	13.3788	-1	-1	43	0	0	3280546	3280626	13.3788	42	3280545	3280629	16.8323	43
Chr2	3377970	3378405	.	0	.	13.3616	-1	-1	189	0	0	3377972	3378403	13.3616	187	3377970	3378405	14.1487	189
Chr5	15464929	15465269	.	0	.	13.3516	-1	-1	172	0	0	15464929	15465268	17.2652	178	15464980	15465269	13.3516	116
Chr2	3617187	3617296	.	0	.	13.338	-1	-1	66	0	0	3617192	3617296	13.338	61	3617187	3617295	13.9418	66
Chr5	11901267	11901323	.	0	.	13.325	-1	-1	14	0	0	11901268	11901323	17.162	15	11901267	11901323	13.325	12
Chr2	3278697	3278872	.	0	.	13.31	-1	-1	72	0	0	3278712	3278868	13.31	57	3278697	3278872	14.8661	73
ChrM	110735	110826	.	0	.	13.31	-1	-1	49	0	0	110735	110825	13.31	50	110735	110826	20.2998	49
Chr1	13140281	13140736	.	0	.	13.2719	-1	-1	229	0	0	13140283	13140736	15.4252	227	13140281	13140704	13.2719	230
Chr1	19957448	19957964	.	0	.	13.2581	-1	-1	398	0	0	19957524	19957964	16.4316	321	19957448	19957964	13.2581	399
Chr2	3412659	3412860	.	0	.	13.2453	-1	-1	126	0	0	3412672	3412852	13.482	110	3412659	3412860	13.2453	129
Chr3	2321145	2321859	.	0	.	13.2447	-1	-1	237	0	0	2321145	2321859	14.8909	237	2321145	2321724	13.2447	237
ChrM	65706	65802	.	0	.	13.1897	-1	-1	51	0	0	65706	65802	13.1897	51	65711	65802	14.7067	46
Chr1	9178180	9178565	.	0	.	13.1572	-1	-1	210	0	0	9178275	9178565	13.6931	115	9178180	9178442	13.1572	210
Chr5	22686515	22686862	.	0	.	13.1276	-1	-1	245	0	0	22686515	22686860	13.1276	245	22686515	22686862	14.9833	245
Chr2	13222428	13222825	.	0	.	13.0984	-1	-1	117	0	0	13222441	13222825	13.0984	104	13222428	13222825	14.72	118
Chr5	11710208	11710287	.	0	.	13.0962	-1	-1	43	0	0	11710208	11710279	16.2108	43	11710209	11710287	13.0962	42
Chr1	7137732	7137934	.	0	.	13.0922	-1	-1	78	0	0	7137732	7137933	13.8562	80	7137732	7137934	13.0922	76
ChrM	258147	258270	.	0	.	13.0693	-1	-1	43	0	0	258148	258261	13.0693	42	258147	258270	17.1512	43
Chr2	3281681	3281786	.	0	.	13.0521	-1	-1	46	0	0	3281682	3281786	13.0521	48	3281681	3281786	14.5473	43
Chr2	5542496	5543137	.	0	.	13.0448	-1	-1	90	0	0	5542496	5543137	14.0843	90	5542498	5543092	13.0448	88
Chr2	3283448	3283667	.	0	.	13.0349	-1	-1	177	0	0	3283450	3283666	13.0349	175	3283448	3283667	13.3649	177
Chr1	17218838	17219181	.	0	.	13.0155	-1	-1	290	0	0	17218838	17219181	14.9966	291	17218840	17219167	13.0155	288
Chr2	3495330	3495455	.	0	.	13.0121	-1	-1	84	0	0	3495330	3495455	13.0121	81	3495333	3495455	14.4765	84
Chr5	11963384	11963454	.	0	.	12.9457	-1	-1	32	0	0	11963385	11963451	14.8138	26	11963384	11963454	12.9457	37
Chr3	3513039	3513281	.	0	.	12.898	-1	-1	89	0	0	3513039	3513210	12.898	88	3513054	3513281	13.003	75
Chr1	5077759	5078876	.	0	.	12.8734	-1	-1	982	0	0	5077759	5078876	13.4197	982	5077759	5078875	12.8734	982
Chr2	19697638	19697742	.	0	.	12.8733	-1	-1	44	0	0	19697638	19697742	15.3048	44	19697639	19697742	12.8733	44
Chr2	3616729	3616901	.	0	.	12.8669	-1	-1	41	0	0	3616729	3616901	12.8669	41	3616730	3616899	13.4915	40
ChrM	72541	72645	.	0	.	12.8629	-1	-1	57	0	0	72544	72643	12.8629	46	72541	72645	13.325	65
ChrM	322053	322166	.	0	.	12.8285	-1	-1	68	0	0	322053	322166	12.8285	68	322053	322162	13.232	68
Chr5	14273149	14273445	.	0	.	12.8069	-1	-1	133	0	0	14273156	14273445	13.9463	127	14273149	14273433	12.8069	133
Chr2	3342181	3342279	.	0	.	12.7769	-1	-1	43	0	0	3342182	3342274	12.7769	42	3342181	3342279	15.1982	43
Chr2	10182018	10182306	.	0	.	12.7684	-1	-1	114	0	0	10182018	10182303	12.7684	115	10182018	10182306	13.9273	114
Chr3	302043	302432	.	0	.	12.759	-1	-1	247	0	0	302043	302412	12.759	247	302043	302432	13.4845	247
Chr1	18393791	18394176	.	0	.	12.7426	-1	-1	104	0	0	18393795	18394160	12.7426	100	18393791	18394176	13.1125	104
Chr1	15297960	15298086	.	0	.	12.7254	-1	-1	52	0	0	15297962	15298086	12.7254	50	15297960	15298086	13.604	52
Chr3	13590242	13590421	.	0	.	12.7094	-1	-1	135	0	0	13590242	13590421	12.7094	135	13590242	13590421	15.1928	135
Chr2	14179143	14179528	.	0	.	12.6989	-1	-1	105	0	0	14179154	14179461	14.1399	94	14179143	14179528	12.6989	105
Chr5	11762932	11763043	.	0	.	12.691	-1	-1	67	0	0	11762932	11763043	12.691	70	11762935	11763042	13.9494	62
Chr5	25587532	25588173	.	0	.	12.691	-1	-1	292	0	0	25587532	25588173	12.691	293	25587585	25588096	14.4808	239
Chr2	12775872	12776577	.	0	.	12.6496	-1	-1	337	0	0	12775882	12776577	12.6496	319	12775872	12776573	13.2396	345
Chr5	11727705	11727865	.	0	.	12.6177	-1	-1	118	0	0	11727705	11727865	12.6177	118	11727705	11727865	13.2373	118
Chr2	15113813	15114109	.	0	.	12.6042	-1	-1	220	0	0	15113813	15114081	12.6042	223	15113814	15114109	13.2852	216
Chr2	11683646	11684251	.	0	.	12.5981	-1	-1	148	0	0	11683689	11684251	12.5981	106	11683646	11684250	13.1926	148
Chr2	3460287	3460495	.	0	.	12.5878	-1	-1	55	0	0	3460289	3460488	12.5878	53	3460287	3460495	12.8601	55
Chr5	7300693	7300940	.	0	.	12.5866	-1	-1	205	0	0	7300693	7300940	17.2062	204	7300719	7300940	12.5866	180
Chr2	13712843	13713154	.	0	.	12.5811	-1	-1	121	0	0	13712843	13713127	16.7493	121	13712846	13713154	12.5811	119
Chr3	9571933	9572289	.	0	.	12.5362	-1	-1	63	0	0	9571940	9572278	12.5362	56	9571933	9572289	13.325	63
Chr3	20032949	20033246	.	0	.	12.4748	-1	-1	155	0	0	20032949	20033238	15.1914	155	20032952	20033246	12.4748	152
Chr2	3295461	3295543	.	0	.	12.4674	-1	-1	39	0	0	3295461	3295542	12.4674	39	3295461	3295543	13.5509	39
Chr2	3497189	3497330	.	0	.	12.4518	-1	-1	43	0	0	3497189	3497328	12.4518	43	3497189	3497330	12.5004	43
Chr1	17918267	17918474	.	0	.	12.4337	-1	-1	162	0	0	17918270	17918474	13.6517	159	17918267	17918467	12.4337	162
ChrM	78557	78682	.	0	.	12.433	-1	-1	49	0	0	78557	78682	12.433	56	78557	78680	14.2019	42
Chr1	18282792	18283036	.	0	.	12.3907	-1	-1	117	0	0	18282792	18283036	14.8489	117	18282792	18283036	12.3907	117
Chr3	1898686	1899140	.	0	.	12.3685	-1	-1	266	0	0	1898760	1899140	14.2042	192	1898686	1899131	12.3685	267
Chr5	5115062	5115515	.	0	.	12.3552	-1	-1	225	0	0	5115062	5115494	20.1542	225	5115063	5115515	12.3552	224
Chr4	17842301	17842649	.	0	.	12.3521	-1	-1	227	0	0	17842326	17842649	15.2137	202	17842301	17842646	12.3521	227
Chr2	2347755	2348110	.	0	.	12.3449	-1	-1	272	0	0	2347808	2348110	13.6189	177	2347755	2348110	12.3449	314
Chr5	16654233	16654993	.	0	.	12.2908	-1	-1	646	0	0	16654233	16654993	14.3403	646	16654307	16654992	12.2908	573
Chr4	11745008	11745244	.	0	.	12.2767	-1	-1	41	0	0	11745008	11745244	12.2767	41	11745014	11745242	12.5562	35
Chr3	1347386	1347734	.	0	.	12.2755	-1	-1	196	0	0	1347386	1347734	14.943	196	1347390	1347734	12.2755	192
Chr3	754113	754399	.	0	.	12.2622	-1	-1	118	0	0	754113	754310	12.9317	118	754120	754399	12.2622	112
Chr5	16256741	16257019	.	0	.	12.2489	-1	-1	204	0	0	16256741	16257019	17.5404	204	16256741	16256974	12.2489	204
Chr2	3447402	3447516	.	0	.	12.2095	-1	-1	49	0	0	3447406	3447515	12.2095	45	3447402	3447516	12.6873	50
Chr1	24769008	24769579	.	0	.	12.2075	-1	-1	396	0	0	24769008	24769506	12.7049	396	24769038	24769579	12.2075	366
Chr5	26687241	26687565	.	0	.	12.2012	-1	-1	261	0	0	26687241	26687565	12.2552	262	26687277	26687552	12.2012	225
Chr3	14208092	14208653	.	0	.	12.1757	-1	-1	225	0	0	14208092	14208648	12.1757	225	14208100	14208653	14.4246	217
Chr3	14948146	14948405	.	0	.	12.1294	-1	-1	135	0	0	14948146	14948405	16.2162	136	14948150	14948405	12.1294	131
Chr1	25961484	25961774	.	0	.	12.1023	-1	-1	180	0	0	25961509	25961774	14.371	155	25961484	25961763	12.1023	180
Chr1	20629604	20629785	.	0	.	12.0364	-1	-1	61	0	0	20629604	20629785	18.1078	61	20629604	20629782	12.0364	61
Chr1	3079418	3079853	.	0	.	11.9865	-1	-1	333	0	0	3079440	3079853	13.6988	314	3079418	3079850	11.9865	331
Chr3	14204723	14204798	.	0	.	11.9722	-1	-1	31	0	0	14204723	14204798	13.5546	32	14204723	14204798	11.9722	30
Chr2	3478177	3478413	.	0	.	11.9515	-1	-1	42	0	0	3478183	3478412	11.9515	36	3478177	3478413	14.7731	42
Chr2	5556468	5556623	.	0	.	11.9434	-1	-1	65	0	0	5556472	5556619	14.1183	62	5556468	5556623	11.9434	65
Chr2	3293359	3293448	.	0	.	11.9343	-1	-1	44	0	0	3293360	3293448	11.9343	43	3293359	3293448	14.4011	44
Chr1	6002656	6003008	.	0	.	11.9035	-1	-1	97	0	0	6002662	6003008	13.1335	92	6002656	6003000	11.9035	97
Chr1	7366517	7366811	.	0	.	11.888	-1	-1	198	0	0	7366520	7366799	17.423	205	7366517	7366811	11.888	189
Chr2	3486495	3486707	.	0	.	11.8854	-1	-1	101	0	0	3486496	3486705	11.9469	100	3486495	3486707	11.8854	101
Chr1	1349631	1350227	.	0	.	11.8637	-1	-1	395	0	0	1349746	1350227	12.8113	279	1349631	1350223	11.8637	396
Chr2	3321959	3322066	.	0	.	11.8483	-1	-1	48	0	0	3321963	3322056	11.8483	44	3321959	3322066	18.493	48
Chr3	1241571	1241843	.	0	.	11.8378	-1	-1	110	0	0	1241571	1241841	11.8378	111	1241631	1241843	14.0085	50
Chr3	14760608	14760899	.	0	.	11.8311	-1	-1	51	0	0	14760615	14760886	11.8311	42	14760608	14760899	11.877	53
Chr5	18633924	18634117	.	0	.	11.8302	-1	-1	94	0	0	18633931	18634110	12.1216	87	18633924	18634117	11.8302	94
Chr2	15270862	15271548	.	0	.	11.8171	-1	-1	124	0	0	15270871	15271537	12.4018	115	15270862	15271548	11.8171	125
Chr4	3012334	3012476	.	0	.	11.8139	-1	-1	37	0	0	3012334	3012476	11.8139	43	3012334	3012453	13.3383	31
ChrM	269075	269229	.	0	.	11.7967	-1	-1	92	0	0	269075	269228	11.7967	92	269075	269229	12.8335	93
Chr2	11122128	11122401	.	0	.	11.7799	-1	-1	47	0	0	11122128	11122363	11.7799	48	11122132	11122401	11.7953	43
Chr4	3054775	3054848	.	0	.	11.7752	-1	-1	38	0	0	3054775	3054848	11.7752	43	3054775	3054848	12.6956	33
Chr1	22051107	22051315	.	0	.	11.7624	-1	-1	116	0	0	22051107	22051315	11.7624	115	22051183	22051314	15.5702	41
Chr1	4760861	4761097	.	0	.	11.7513	-1	-1	193	0	0	4760861	4761097	12.2199	192	4760863	4761094	11.7513	192
Chr3	10433627	10434252	.	0	.	11.7158	-1	-1	403	0	0	10433746	10434251	11.7158	287	10433627	10434252	14.6927	401
Chr1	1861792	1862236	.	0	.	11.7042	-1	-1	320	0	0	1861793	1862236	12.1579	320	1861792	1862235	11.7042	319
Chr1	29085552	29085886	.	0	.	11.6984	-1	-1	190	0	0	29085554	29085883	11.6984	189	29085552	29085886	12.4349	190
Chr1	8105425	8105819	.	0	.	11.6975	-1	-1	109	0	0	8105425	8105819	12.5219	110	8105425	8105726	11.6975	109
Chr5	11958833	11958893	.	0	.	11.6929	-1	-1	30	0	0	11958833	11958893	13.3829	30	11958833	11958891	11.6929	30
Chr2	5692988	5693156	.	0	.	11.691	-1	-1	43	0	0	5692988	5693123	13.2928	43	5692991	5693156	11.691	40
Chr4	17235969	17236699	.	0	.	11.6764	-1	-1	96	0	0	17235969	17236699	11.6764	99	17235969	17236684	11.9035	93
ChrM	213663	213786	.	0	.	11.6702	-1	-1	60	0	0	213663	213786	12.1596	61	213665	213785	11.6702	57
Chr4	17476631	17477281	.	0	.	11.6552	-1	-1	300	0	0	17476636	17477281	14.5278	295	17476631	17477279	11.6552	300
Chr3	451120	451526	.	0	.	11.6511	-1	-1	310	0	0	451122	451503	12.3986	306	451120	451526	11.6511	312
Chr4	6713512	6713780	.	0	.	11.6245	-1	-1	133	0	0	6713518	6713776	14.2881	127	6713512	6713780	11.6245	133
Chr2	11488833	11489043	.	0	.	11.6076	-1	-1	98	0	0	11488833	11489042	11.6076	98	11488847	11489043	13.3782	84
Chr2	3291941	3292044	.	0	.	11.5904	-1	-1	60	0	0	3291950	3292044	11.5904	51	3291941	3292044	12.1825	61
Chr4	1229875	1230479	.	0	.	11.5819	-1	-1	205	0	0	1229875	1230479	11.5819	205	1229899	1230477	12.9406	181
Chr1	17432220	17432642	.	0	.	11.5714	-1	-1	186	0	0	17432220	17432642	13.1037	186	17432232	17432636	11.5714	174
Chr2	3313214	3313521	.	0	.	11.5268	-1	-1	219	0	0	3313214	3313521	12.108	220	3313220	3313520	11.5268	213
Chr3	13788854	13788928	.	0	.	11.5183	-1	-1	40	0	0	13788854	13788928	14.6342	40	13788854	13788924	11.5183	40
Chr5	20200240	20200846	.	0	.	11.5098	-1	-1	119	0	0	20200243	20200845	11.5098	116	20200240	20200846	13.1136	119
Chr5	19686217	19686452	.	0	.	11.5044	-1	-1	38	0	0	19686217	19686451	11.5044	39	19686217	19686452	12.0762	38
Chr2	15634061	15634667	.	0	.	11.5014	-1	-1	77	0	0	15634061	15634658	13.5685	74	15634061	15634667	11.5014	80
Chr1	21178922	21179244	.	0	.	11.4784	-1	-1	170	0	0	21178936	21179230	14.4278	157	21178922	21179244	11.4784	170
Chr5	11786980	11787092	.	0	.	11.4784	-1	-1	39	0	0	11786980	11787084	13.1725	39	11786980	11787092	11.4784	40
Chr2	3469316	3469418	.	0	.	11.47	-1	-1	44	0	0	3469316	3469413	11.47	44	3469316	3469418	12.9132	44
Chr2	18031191	18031480	.	0	.	11.47	-1	-1	117	0	0	18031191	18031480	11.47	117	18031191	18031479	13.7502	117
Chr1	11844545	11844890	.	0	.	11.462	-1	-1	194	0	0	11844545	11844847	11.8297	195	11844567	11844890	11.462	171
Chr5	11734840	11734937	.	0	.	11.432	-1	-1	44	0	0	11734840	11734937	11.432	44	11734840	11734936	13.2316	44
Chr3	6605124	6605659	.	0	.	11.4253	-1	-1	147	0	0	6605128	6605592	12.1579	143	6605124	6605659	11.4253	147
Chr4	7470610	7470786	.	0	.	11.4184	-1	-1	138	0	0	7470610	7470785	11.4184	131	7470611	7470786	11.4784	145
Chr5	3140232	3140439	.	0	.	11.4183	-1	-1	120	0	0	3140234	3140434	11.4198	117	3140232	3140439	11.4183	121
Chr5	11709052	11709170	.	0	.	11.4039	-1	-1	42	0	0	11709052	11709169	11.4039	42	11709052	11709170	11.4152	42
Chr3	13794316	13794555	.	0	.	11.3987	-1	-1	34	0	0	13794317	13794476	11.556	33	13794316	13794555	11.3987	34
Chr5	364831	365047	.	0	.	11.3987	-1	-1	56	0	0	364831	365047	13.5508	60	364832	364998	11.3987	51
Chr5	25906765	25907018	.	0	.	11.3971	-1	-1	38	0	0	25906765	25907018	13.6668	39	25906766	25907016	11.3971	37
Chr3	20810014	20810304	.	0	.	11.3865	-1	-1	111	0	0	20810014	20810251	11.3865	112	20810021	20810304	12.9127	104
Chr3	13835189	13835293	.	0	.	11.384	-1	-1	67	0	0	13835189	13835293	11.384	70	13835189	13835293	12.1427	65
Chr5	24506050	24506554	.	0	.	11.3562	-1	-1	241	0	0	24506092	24506553	12.5839	199	24506050	24506554	11.3562	241
Chr2	12302992	12303111	.	0	.	11.3455	-1	-1	42	0	0	12302992	12303111	11.5388	43	12302992	12303111	11.3455	42
Chr2	13621950	13622389	.	0	.	11.3455	-1	-1	255	0	0	13621950	13622389	11.3949	254	13621953	13622379	11.3455	254
Chr5	8447966	8448138	.	0	.	11.2879	-1	-1	126	0	0	8447966	8448138	11.2879	126	8447966	8448138	12.6545	127
Chr5	12060924	12061004	.	0	.	11.2674	-1	-1	42	0	0	12060924	12061004	11.6731	42	12060924	12061003	11.2674	42
Chr1	30180668	30180989	.	0	.	11.2658	-1	-1	141	0	0	30180714	30180989	12.8113	95	30180668	30180989	11.2658	142
Chr5	12064725	12064952	.	0	.	11.2431	-1	-1	117	0	0	12064725	12064952	11.2431	117	12064725	12064952	11.432	117
Chr5	4074473	4074825	.	0	.	11.2383	-1	-1	263	0	0	4074474	4074816	11.5282	262	4074473	4074825	11.2383	263
Chr2	3337351	3337441	.	0	.	11.2307	-1	-1	44	0	0	3337351	3337437	11.2307	42	3337351	3337441	11.4351	46
Chr5	12056441	12056508	.	0	.	11.202	-1	-1	25	0	0	12056441	12056508	11.202	25	12056441	12056508	12.2752	26
Chr1	18329483	18329716	.	0	.	11.1861	-1	-1	121	0	0	18329487	18329712	11.6936	118	18329483	18329716	11.1861	120
Chr2	3275750	3275916	.	0	.	11.1861	-1	-1	77	0	0	3275752	3275912	12.2611	67	3275750	3275916	11.1861	85
Chr3	3019060	3019422	.	0	.	11.1742	-1	-1	243	0	0	3019073	3019398	11.1742	230	3019060	3019422	11.4363	243
Chr5	21638732	21639212	.	0	.	11.1646	-1	-1	360	0	0	21638736	21639212	11.1646	354	21638732	21639209	11.8874	362
Chr2	3466962	3467065	.	0	.	11.1605	-1	-1	54	0	0	3466968	3467064	11.1605	47	3466962	3467065	13.046	55
ChrM	276723	276816	.	0	.	11.1433	-1	-1	50	0	0	276723	276814	11.1433	50	276723	276816	12.3154	50
Chr2	1717364	1717949	.	0	.	11.133	-1	-1	477	0	0	1717365	1717921	12.0031	476	1717364	1717949	11.133	478
Chr3	19375844	19376277	.	0	.	11.1064	-1	-1	326	0	0	19375844	19376277	11.7452	326	19375844	19376275	11.1064	327
Chr5	1308955	1309203	.	0	.	11.1064	-1	-1	184	0	0	1308966	1309203	18.9505	177	1308955	1309203	11.1064	181
Chr5	15438140	15438496	.	0	.	11.1064	-1	-1	113	0	0	15438150	15438496	14.617	99	15438140	15438429	11.1064	117
Chr2	3619700	3619838	.	0	.	11.1002	-1	-1	96	0	0	3619700	3619838	11.1002	93	3619701	3619838	13.1427	99
Chr2	3486218	3486305	.	0	.	11.0861	-1	-1	42	0	0	3486218	3486302	11.42	42	3486218	3486305	11.0861	42
Chr3	14224176	14224263	.	0	.	11.0573	-1	-1	45	0	0	14224181	14224263	11.0573	43	14224176	14224263	14.4941	42
Chr1	18344399	18344787	.	0	.	11.0298	-1	-1	308	0	0	18344399	18344771	13.1642	309	18344429	18344787	11.0298	278
Chr3	9783639	9783945	.	0	.	11.0229	-1	-1	157	0	0	9783689	9783944	11.0229	108	9783639	9783945	11.0533	157
Chr4	16859398	16859627	.	0	.	11.0226	-1	-1	110	0	0	16859416	16859627	13.6647	94	16859398	16859619	11.0226	108
Chr5	21979608	21980006	.	0	.	11.0206	-1	-1	356	0	0	21979674	21980000	11.0206	289	21979608	21980006	11.577	358
Chr3	11106142	11106392	.	0	.	11.0076	-1	-1	43	0	0	11106142	11106381	11.0076	43	11106142	11106392	12.0309	43
Chr1	5673573	5673817	.	0	.	11.0001	-1	-1	153	0	0	5673575	5673817	14.2386	152	5673573	5673814	11.0001	152
Chr1	27603533	27603846	.	0	.	10.9885	-1	-1	208	0	0	27603556	27603846	10.9885	188	27603533	27603809	11.9965	205
Chr5	25497716	25498032	.	0	.	10.9885	-1	-1	100	0	0	25497716	25498032	10.9885	99	25497727	25498032	12.1958	90
Chr4	273959	274354	.	0	.	10.9782	-1	-1	313	0	0	273959	274351	10.9782	314	274017	274354	12.2622	254
Chr1	30048347	30048600	.	0	.	10.9541	-1	-1	44	0	0	30048347	30048599	10.9541	48	30048351	30048600	11.3987	37
Chr1	11391075	11391270	.	0	.	10.9204	-1	-1	40	0	0	11391076	11391270	11.9687	40	11391075	11391270	10.9204	40
Chr2	3500777	3500965	.	0	.	10.9197	-1	-1	144	0	0	3500777	3500964	10.9197	144	3500777	3500965	11.5102	144
Chr5	9315553	9316004	.	0	.	10.9147	-1	-1	141	0	0	9315555	9316003	10.9147	138	9315553	9316004	11.3609	142
Chr1	27463710	27464039	.	0	.	10.9085	-1	-1	87	0	0	27463722	27463978	15.3498	75	27463710	27464039	10.9085	87
Chr3	14223169	14223261	.	0	.	10.8681	-1	-1	51	0	0	14223169	14223259	10.8681	51	14223169	14223261	14.7731	51
Chr5	12065148	12065392	.	0	.	10.8625	-1	-1	38	0	0	12065150	12065387	11.9299	36	12065148	12065392	10.8625	38
Chr2	3305135	3305239	.	0	.	10.8509	-1	-1	46	0	0	3305139	3305237	10.8509	42	3305135	3305239	12.4216	46
Chr3	13713348	13713453	.	0	.	10.8509	-1	-1	49	0	0	13713349	13713444	10.8509	48	13713348	13713453	12.6342	49
Chr1	6237889	6238058	.	0	.	10.8407	-1	-1	124	0	0	6237920	6238058	11.4012	93	6237889	6238056	10.8407	124
Chr3	6529135	6529537	.	0	.	10.8366	-1	-1	171	0	0	6529141	6529525	10.8366	165	6529135	6529537	11.0758	171
Chr1	9060968	9061230	.	0	.	10.8166	-1	-1	177	0	0	9060968	9061230	10.8166	177	9060968	9061190	11.4917	177
Chr2	16198468	16198711	.	0	.	10.8036	-1	-1	74	0	0	16198476	16198704	15.9089	66	16198468	16198711	10.8036	75
Chr4	3978051	3978183	.	0	.	10.7987	-1	-1	73	0	0	3978051	3978177	10.7987	73	3978053	3978183	11.0644	71
ChrM	141248	141339	.	0	.	10.7822	-1	-1	44	0	0	141248	141338	10.7822	44	141248	141339	11.6511	44
Chr4	6853728	6853930	.	0	.	10.7743	-1	-1	90	0	0	6853729	6853923	11.6248	89	6853728	6853930	10.7743	90
Chr5	19012130	19012259	.	0	.	10.7493	-1	-1	88	0	0	19012130	19012259	10.7493	88	19012133	19012259	10.939	85
Chr1	18165649	18165972	.	0	.	10.7478	-1	-1	42	0	0	18165653	18165969	10.7478	38	18165649	18165972	11.1994	42
ChrM	143216	143313	.	0	.	10.7478	-1	-1	38	0	0	143218	143310	10.7478	36	143216	143313	13.3383	39
Chr1	12924957	12925205	.	0	.	10.7477	-1	-1	145	0	0	12924957	12925205	12.3298	141	12924966	12925204	10.7477	141
Chr1	17825365	17825672	.	0	.	10.7477	-1	-1	203	0	0	17825365	17825640	11.1433	204	17825387	17825672	10.7477	180
Chr1	19902295	19902524	.	0	.	10.7389	-1	-1	86	0	0	19902296	19902524	12.2255	87	19902295	19902508	10.7389	84
Chr3	3838989	3839160	.	0	.	10.7211	-1	-1	131	0	0	3838989	3839160	11.6023	133	3838990	3839159	10.7211	129
Chr5	11724412	11724509	.	0	.	10.7208	-1	-1	42	0	0	11724412	11724509	12.0883	42	11724412	11724509	10.7208	42
Chr3	7974549	7974772	.	0	.	10.6946	-1	-1	109	0	0	7974549	7974772	12.5018	108	7974552	7974769	10.6946	108
Chr5	8589122	8589464	.	0	.	10.6946	-1	-1	280	0	0	8589126	8589451	10.7994	276	8589122	8589464	10.6946	280
Chr1	26651916	26652061	.	0	.	10.6867	-1	-1	33	0	0	26651916	26652055	11.8979	30	26651918	26652061	10.6867	35
Chr2	3260354	3260440	.	0	.	10.679	-1	-1	42	0	0	3260355	3260437	10.679	41	3260354	3260440	13.9362	42
Chr1	23690503	23690797	.	0	.	10.6699	-1	-1	52	0	0	23690505	23690793	10.6699	50	23690503	23690797	10.6934	52
Chr2	3393362	3393522	.	0	.	10.6618	-1	-1	116	0	0	3393369	3393521	10.6618	111	3393362	3393522	13.1125	115
Chr5	18972420	18972739	.	0	.	10.656	-1	-1	222	0	0	18972423	18972739	10.656	219	18972420	18972739	11.2627	222
Chr2	12759771	12759996	.	0	.	10.6547	-1	-1	61	0	0	12759771	12759996	11.4012	63	12759773	12759995	10.6547	58
Chr5	17066162	17066375	.	0	.	10.6414	-1	-1	125	0	0	17066162	17066373	11.0057	127	17066173	17066375	10.6414	112
Chr2	3393966	3394131	.	0	.	10.6281	-1	-1	107	0	0	3393966	3394130	11.5904	107	3393966	3394131	10.6281	107
Chr5	11184699	11184870	.	0	.	10.6198	-1	-1	131	0	0	11184700	11184869	12.0081	130	11184699	11184870	10.6198	131
Chr1	5921875	5922290	.	0	.	10.6154	-1	-1	120	0	0	5921875	5922290	11.4724	120	5921876	5922276	10.6154	120
Chr1	15587520	15587581	.	0	.	10.6016	-1	-1	38	0	0	15587520	15587581	14.1355	37	15587521	15587580	10.6016	38
Chr5	3679313	3679879	.	0	.	10.6016	-1	-1	446	0	0	3679313	3679843	13.3616	446	3679317	3679879	10.6016	442
Chr5	23707824	23708337	.	0	.	10.6016	-1	-1	450	0	0	23707824	23708337	11.384	450	23707824	23708319	10.6016	450
Chr1	2565070	2565394	.	0	.	10.5997	-1	-1	127	0	0	2565070	2565394	12.6894	127	2565070	2565390	10.5997	127
Chr5	8668029	8668352	.	0	.	10.5894	-1	-1	220	0	0	8668046	8668348	14.4186	203	8668029	8668352	10.5894	220
Chr5	11787165	11787230	.	0	.	10.5883	-1	-1	26	0	0	11787165	11787228	11.2809	26	11787168	11787230	10.5883	23
Chr1	20046473	20046823	.	0	.	10.5617	-1	-1	228	0	0	20046473	20046797	12.3814	229	20046478	20046823	10.5617	223
Chr4	2351882	2352245	.	0	.	10.5617	-1	-1	170	0	0	2351891	2352241	16.8697	227	2351882	2352245	10.5617	104
ChrM	100610	100694	.	0	.	10.5617	-1	-1	40	0	0	100610	100694	12.4158	40	100610	100694	10.5617	40
ChrM	107455	107559	.	0	.	10.5414	-1	-1	60	0	0	107458	107558	10.5414	57	107455	107559	12.3419	60
Chr2	3337575	3337658	.	0	.	10.541	-1	-1	39	0	0	3337575	3337658	10.6803	40	3337575	3337658	10.541	39
Chr3	5045407	5045730	.	0	.	10.5304	-1	-1	99	0	0	5045427	5045661	13.981	79	5045407	5045730	10.5304	99
Chr3	14212686	14212837	.	0	.	10.525	-1	-1	49	0	0	14212686	14212828	11.292	49	14212686	14212837	10.525	49
ChrM	78885	78968	.	0	.	10.507	-1	-1	42	0	0	78886	78965	10.507	41	78885	78968	10.8938	42
Chr5	18700165	18700564	.	0	.	10.4984	-1	-1	175	0	0	18700201	18700545	11.4949	142	18700165	18700564	10.4984	173
Chr2	6733220	6733600	.	0	.	10.482	-1	-1	170	0	0	6733220	6733600	11.2637	170	6733230	6733600	10.482	160
Chr4	11509805	11510157	.	0	.	10.482	-1	-1	87	0	0	11509805	11510090	12.0203	87	11509807	11510157	10.482	85
Chr4	15896801	15897014	.	0	.	10.4625	-1	-1	109	0	0	15896811	15897012	10.5218	99	15896801	15897014	10.4625	109
Chr3	9132005	9132503	.	0	.	10.4543	-1	-1	279	0	0	9132005	9132503	12.8014	276	9132031	9132497	10.4543	256
Chr5	9987621	9988087	.	0	.	10.4422	-1	-1	395	0	0	9987623	9988087	16.1646	393	9987621	9988069	10.4422	395
Chr5	1557932	1558635	.	0	.	10.4368	-1	-1	509	0	0	1557935	1558629	11.2636	506	1557932	1558635	10.4368	509
Chr5	11703357	11703591	.	0	.	10.4366	-1	-1	88	0	0	11703365	11703591	10.4366	80	11703357	11703591	11.1831	88
Chr3	23116879	23117320	.	0	.	10.4289	-1	-1	400	0	0	23116879	23117320	10.8166	399	23116911	23117319	10.4289	369
Chr4	5992741	5993034	.	0	.	10.4289	-1	-1	102	0	0	5992743	5993034	20.0682	144	5992741	5993033	10.4289	59
Chr1	18747929	18748294	.	0	.	10.4023	-1	-1	210	0	0	18747941	18748290	11.7624	198	18747929	18748294	10.4023	210
Chr1	4373046	4373789	.	0	.	10.3697	-1	-1	323	0	0	4373111	4373789	19.2782	259	4373046	4373701	10.3697	323
Chr1	30067465	30067761	.	0	.	10.3694	-1	-1	131	0	0	30067465	30067691	10.3694	132	30067466	30067761	11.9168	129
Chr4	17363047	17363372	.	0	.	10.3254	-1	-1	284	0	0	17363047	17363372	13.891	284	17363051	17363372	10.3254	281
Chr2	8880273	8880696	.	0	.	10.3226	-1	-1	99	0	0	8880286	8880696	10.421	86	8880273	8880695	10.3226	99
Chr1	8089143	8089340	.	0	.	10.3179	-1	-1	157	0	0	8089158	8089340	10.3179	147	8089143	8089340	10.4422	153
Chr1	5022337	5022576	.	0	.	10.3152	-1	-1	49	0	0	5022343	5022569	10.623	44	5022337	5022576	10.3152	49
Chr1	27389847	27390140	.	0	.	10.3152	-1	-1	175	0	0	27389849	27390137	11.4376	173	27389847	27390140	10.3152	175
Chr3	14198955	14199064	.	0	.	10.3085	-1	-1	64	0	0	14198955	14199064	10.3085	64	14198955	14199064	10.326	64
ChrM	165774	165862	.	0	.	10.3007	-1	-1	44	0	0	165774	165861	10.3007	44	165775	165862	12.0231	43
ChrM	297953	298295	.	0	.	10.3007	-1	-1	206	0	0	297953	298291	10.3007	209	297953	298295	12.7538	204
Chr2	3338190	3338294	.	0	.	10.2987	-1	-1	40	0	0	3338190	3338287	10.9138	40	3338190	3338294	10.2987	40
Chr4	2332661	2332817	.	0	.	10.2759	-1	-1	120	0	0	2332661	2332817	10.2759	122	2332662	2332816	10.7189	118
Chr4	2416870	2417617	.	0	.	10.2737	-1	-1	123	0	0	2416877	2417617	10.2737	113	2416870	2417615	10.5086	126
Chr1	27216902	27217133	.	0	.	10.27	-1	-1	125	0	0	27216924	27217131	11.0313	104	27216902	27217133	10.27	124
Chr5	14726716	14726903	.	0	.	10.2663	-1	-1	59	0	0	14726716	14726903	10.2663	59	14726720	14726893	10.3093	56
Chr1	24621317	24621483	.	0	.	10.2632	-1	-1	63	0	0	24621317	24621483	10.2632	53	24621318	24621479	11.1783	72
Chr2	3410989	3411166	.	0	.	10.2491	-1	-1	47	0	0	3410993	3411165	10.2491	44	3410989	3411166	10.6813	47
Chr2	3434294	3434414	.	0	.	10.2491	-1	-1	56	0	0	3434296	3434413	10.2491	54	3434294	3434414	10.5484	56
Chr5	11757575	11757659	.	0	.	10.2462	-1	-1	42	0	0	11757581	11757659	10.2462	37	11757575	11757659	12.2601	42
Chr2	3475842	3475946	.	0	.	10.2319	-1	-1	47	0	0	3475848	3475939	10.2319	41	3475842	3475946	11.3987	47
Chr1	10151582	10152266	.	0	.	10.2296	-1	-1	426	0	0	10151582	10152266	13.5186	430	10151583	10152266	10.2296	421
Chr1	19974910	19975487	.	0	.	10.2241	-1	-1	96	0	0	19974910	19975430	11.4334	96	19974910	19975487	10.2241	97
Chr2	14790430	14790766	.	0	.	10.2163	-1	-1	69	0	0	14790436	14790766	10.4554	63	14790430	14790664	10.2163	69
ChrM	74449	74566	.	0	.	10.2147	-1	-1	60	0	0	74450	74556	10.2147	59	74449	74566	11.0931	60
Chr1	1819983	1820544	.	0	.	10.2115	-1	-1	182	0	0	1819983	1820544	11.6135	182	1819988	1820540	10.2115	177
Chr5	22764413	22764806	.	0	.	10.2043	-1	-1	252	0	0	22764415	22764796	11.865	251	22764413	22764806	10.2043	252
Chr2	3482399	3482516	.	0	.	10.1975	-1	-1	59	0	0	3482400	3482515	10.1975	58	3482399	3482516	13.232	59
Chr4	438899	439059	.	0	.	10.1975	-1	-1	117	0	0	438899	439059	10.1975	120	438901	439059	11.5448	113
Chr2	10112764	10113101	.	0	.	10.1932	-1	-1	88	0	0	10112772	10113019	12.4108	80	10112764	10113101	10.1932	88
Chr2	10549379	10549541	.	0	.	10.1803	-1	-1	119	0	0	10549379	10549539	10.1803	119	10549383	10549541	10.5219	116
Chr1	23109446	23109710	.	0	.	10.1799	-1	-1	84	0	0	23109451	23109630	10.7031	83	23109446	23109710	10.1799	80
Chr4	4000348	4000634	.	0	.	10.1764	-1	-1	252	0	0	4000354	4000633	11.0573	246	4000348	4000634	10.1764	252
Chr5	8447267	8447370	.	0	.	10.1699	-1	-1	59	0	0	8447276	8447368	10.334	50	8447267	8447370	10.1699	59
Chr1	11763319	11763815	.	0	.	10.1596	-1	-1	364	0	0	11763326	11763802	13.5457	357	11763319	11763815	10.1596	364
ChrM	134044	134145	.	0	.	10.1459	-1	-1	65	0	0	134065	134144	10.1459	44	134044	134145	12.8866	65
Chr3	4289731	4290115	.	0	.	10.1379	-1	-1	275	0	0	4289731	4290107	11.1806	275	4289732	4290115	10.1379	274
Chr4	11027394	11027540	.	0	.	10.1198	-1	-1	107	0	0	11027398	11027536	10.1198	103	11027394	11027540	10.7079	107
Chr1	1617189	1617383	.	0	.	10.11	-1	-1	44	0	0	1617189	1617381	10.4382	44	1617189	1617383	10.11	44
Chr5	11873337	11873456	.	0	.	10.11	-1	-1	41	0	0	11873337	11873456	12.7597	41	11873337	11873455	10.11	41
ChrM	237946	238033	.	0	.	10.11	-1	-1	43	0	0	237948	238033	10.6962	41	237946	238033	10.11	43
Chr1	2681003	2681314	.	0	.	10.0899	-1	-1	204	0	0	2681003	2681296	10.0899	204	2681014	2681314	10.4995	193
Chr3	20548465	20548729	.	0	.	10.08	-1	-1	144	0	0	20548465	20548644	13.2275	153	20548475	20548729	10.08	126
Chr1	24928790	24929136	.	0	.	10.0794	-1	-1	89	0	0	24928790	24929134	15.287	89	24928838	24929136	10.0794	41
Chr1	12358002	12358193	.	0	.	10.0728	-1	-1	91	0	0	12358002	12358193	10.6914	90	12358005	12358192	10.0728	89
Chr2	11080982	11081213	.	0	.	10.0702	-1	-1	80	0	0	11080987	11081213	12.1063	73	11080982	11081212	10.0702	82
Chr4	9051933	9052234	.	0	.	10.0702	-1	-1	106	0	0	9051933	9052234	12.3814	106	9051934	9052232	10.0702	105
Chr2	18007420	18007744	.	0	.	10.0696	-1	-1	279	0	0	18007420	18007744	11.8045	280	18007420	18007743	10.0696	279
Chr2	3297075	3297164	.	0	.	10.0599	-1	-1	44	0	0	3297075	3297164	10.0599	44	3297075	3297164	12.2091	44
Chr2	3346650	3346751	.	0	.	10.0599	-1	-1	35	0	0	3346651	3346742	10.0599	33	3346650	3346751	12.5146	36
Chr5	15529482	15529695	.	0	.	10.0599	-1	-1	44	0	0	15529482	15529694	10.0599	44	15529483	15529695	11.0798	43
ChrM	310698	310802	.	0	.	10.0599	-1	-1	43	0	0	310699	310797	10.0599	42	310698	310802	10.4422	43
ChrM	337941	338041	.	0	.	10.0569	-1	-1	53	0	0	337944	338039	10.3866	61	337941	338041	10.0569	42
Chr5	11735958	11736028	.	0	.	10.0565	-1	-1	40	0	0	11735960	11736028	11.3869	38	11735958	11736027	10.0565	40
Chr4	7617405	7617650	.	0	.	10.0519	-1	-1	73	0	0	7617408	7617638	10.0519	70	7617405	7617650	11.9146	73
Chr5	12052520	12052594	.	0	.	10.0495	-1	-1	36	0	0	12052522	12052594	11.2612	33	12052520	12052594	10.0495	37
Chr3	10790476	10790918	.	0	.	10.0255	-1	-1	326	0	0	10790476	10790918	10.0255	326	10790481	10790913	10.1233	322
Chr5	24968489	24968889	.	0	.	10.0244	-1	-1	314	0	0	24968496	24968889	11.4148	308	24968489	24968883	10.0244	314
Chr1	4166964	4167091	.	0	.	10.0147	-1	-1	86	0	0	4166977	4167091	12.0971	74	4166964	4167091	10.0147	86
ChrM	103426	103532	.	0	.	10.0083	-1	-1	41	0	0	103427	103523	10.0083	40	103426	103532	13.0992	41
Chr2	8683858	8684105	.	0	.	10.0036	-1	-1	103	0	0	8683864	8684105	10.6012	97	8683858	8684105	10.0036	103
Chr2	8452208	8452348	.	0	.	9.99046	-1	-1	86	0	0	8452254	8452347	10.0427	41	8452208	8452348	9.99046	86
Chr4	2578327	2578674	.	0	.	9.97717	-1	-1	115	0	0	2578327	2578674	10.4898	115	2578343	2578639	9.97717	99
ChrM	107301	107396	.	0	.	9.97393	-1	-1	45	0	0	107302	107394	9.97393	44	107301	107396	11.0666	45
Chr3	10338164	10338409	.	0	.	9.96389	-1	-1	181	0	0	10338164	10338406	10.7994	181	10338170	10338409	9.96389	175
Chr4	11760933	11761352	.	0	.	9.95899	-1	-1	138	0	0	11760946	11761142	11.254	125	11760933	11761352	9.95899	138
ChrM	64379	64461	.	0	.	9.9506	-1	-1	42	0	0	64380	64455	10.1115	41	64379	64461	9.9506	42
Chr4	15424144	15424411	.	0	.	9.9489	-1	-1	107	0	0	15424144	15424411	10.3323	108	15424150	15424410	9.9489	100
Chr2	13255652	13255888	.	0	.	9.92403	-1	-1	188	0	0	13255728	13255888	10.9032	112	13255652	13255887	9.92403	188
Chr2	15556754	15557012	.	0	.	9.91556	-1	-1	217	0	0	15556754	15557012	11.6744	217	15556788	15557012	9.91556	183
Chr2	3313683	3313789	.	0	.	9.90568	-1	-1	53	0	0	3313683	3313789	9.90568	53	3313686	3313789	10.3474	50
Chr2	3400846	3400923	.	0	.	9.90514	-1	-1	33	0	0	3400846	3400923	9.90514	33	3400846	3400922	10.3757	33
Chr1	9199571	9199886	.	0	.	9.89806	-1	-1	259	0	0	9199573	9199885	9.89806	257	9199571	9199886	10.6706	259
Chr1	26640128	26640432	.	0	.	9.89213	-1	-1	185	0	0	26640128	26640423	10.0718	185	26640133	26640432	9.89213	180
Chr2	11085568	11085996	.	0	.	9.87584	-1	-1	385	0	0	11085704	11085995	9.93865	249	11085568	11085996	9.87584	385
ChrM	320431	320524	.	0	.	9.85355	-1	-1	50	0	0	320440	320524	9.85355	41	320431	320524	11.1596	50
Chr3	1992958	1993330	.	0	.	9.85284	-1	-1	233	0	0	1992966	1993329	9.85284	220	1992958	1993330	10.5277	238
Chr5	20605072	20605149	.	0	.	9.84432	-1	-1	33	0	0	20605072	20605149	10.5586	34	20605072	20605147	9.84432	33
Chr4	13444782	13445225	.	0	.	9.83257	-1	-1	305	0	0	13444795	13445222	9.83257	291	13444782	13445225	10.7101	306
Chr1	15587276	15587421	.	0	.	9.83103	-1	-1	102	0	0	15587276	15587421	12.7769	102	15587282	15587418	9.83103	96
Chr2	15171881	15172087	.	0	.	9.82457	-1	-1	97	0	0	15171890	15172085	9.82457	88	15171881	15172087	10.0799	97
Chr1	8595883	8596109	.	0	.	9.81868	-1	-1	96	0	0	8595883	8596109	11.9449	95	8595884	8596068	9.81868	97
Chr1	8640391	8640774	.	0	.	9.81775	-1	-1	86	0	0	8640391	8640764	11.0573	87	8640391	8640774	9.81775	85
Chr2	12805653	12805832	.	0	.	9.81146	-1	-1	148	0	0	12805655	12805832	9.81146	146	12805653	12805832	11.2795	148
Chr2	3337860	3337938	.	0	.	9.7998	-1	-1	35	0	0	3337860	3337937	9.7998	35	3337860	3337938	11.205	35
Chr2	18082712	18082987	.	0	.	9.79855	-1	-1	89	0	0	18082719	18082987	14.6695	83	18082712	18082983	9.79855	89
Chr1	13640359	13640587	.	0	.	9.79118	-1	-1	149	0	0	13640359	13640587	9.90514	149	13640363	13640579	9.79118	145
Chr2	3356984	3357073	.	0	.	9.78477	-1	-1	41	0	0	3356985	3357069	9.78477	43	3356984	3357073	12.2888	39
Chr4	12131250	12131534	.	0	.	9.78477	-1	-1	127	0	0	12131253	12131509	9.78477	124	12131250	12131534	9.79118	127
ChrM	76002	76114	.	0	.	9.78477	-1	-1	59	0	0	76002	76109	9.78477	60	76002	76114	12.3951	59
Chr3	6804173	6804410	.	0	.	9.7789	-1	-1	125	0	0	6804194	6804404	10.7819	104	6804173	6804410	9.7789	125
Chr4	135135	135344	.	0	.	9.77848	-1	-1	160	0	0	135167	135340	10.4468	128	135135	135344	9.77848	160
Chr3	16838257	16838542	.	0	.	9.77789	-1	-1	175	0	0	16838259	16838463	12.8285	173	16838257	16838542	9.77789	176
Chr5	11787865	11787998	.	0	.	9.77789	-1	-1	94	0	0	11787865	11787998	10.679	93	11787865	11787998	9.77789	96
Chr5	11755448	11755566	.	0	.	9.77589	-1	-1	73	0	0	11755448	11755564	12.9361	73	11755448	11755566	9.77589	73
Chr3	255492	255936	.	0	.	9.77564	-1	-1	140	0	0	255529	255936	9.94772	103	255492	255918	9.77564	140
Chr4	16136168	16136670	.	0	.	9.76816	-1	-1	402	0	0	16136168	16136670	12.4326	403	16136181	16136670	9.76816	389
Chr2	15493512	15494045	.	0	.	9.76777	-1	-1	435	0	0	15493512	15494018	12.9788	441	15493594	15494045	9.76777	348
Chr1	17319017	17319191	.	0	.	9.76757	-1	-1	85	0	0	17319019	17319190	9.76757	83	17319017	17319191	10.1764	86
Chr5	23384116	23384555	.	0	.	9.76484	-1	-1	135	0	0	23384122	23384555	10.1312	132	23384116	23384553	9.76484	132
Chr3	16006331	16006750	.	0	.	9.76461	-1	-1	289	0	0	16006332	16006742	9.99112	289	16006331	16006750	9.76461	289
Chr5	24905350	24905674	.	0	.	9.75813	-1	-1	74	0	0	24905353	24905597	10.4101	71	24905350	24905674	9.75813	74
Chr5	12877452	12877740	.	0	.	9.75132	-1	-1	95	0	0	12877470	12877736	10.4726	77	12877452	12877740	9.75132	95
Chr5	14897016	14897484	.	0	.	9.75132	-1	-1	275	0	0	14897122	14897482	10.0427	170	14897016	14897484	9.75132	275
Chr4	1337382	1337764	.	0	.	9.74137	-1	-1	292	0	0	1337398	1337762	10.3762	276	1337382	1337764	9.74137	292
Chr2	9642543	9643201	.	0	.	9.73804	-1	-1	408	0	0	9642543	9643201	9.87075	410	9642680	9643200	9.73804	269
Chr4	176794	177131	.	0	.	9.73804	-1	-1	173	0	0	176794	177072	10.8337	173	176794	177131	9.73804	174
Chr2	11522498	11522637	.	0	.	9.73318	-1	-1	50	0	0	11522498	11522637	9.73318	50	11522505	11522634	10.5219	43
Chr2	3292185	3292287	.	0	.	9.72475	-1	-1	58	0	0	3292192	3292287	9.95673	52	3292185	3292287	9.72475	57
Chr3	9008755	9009057	.	0	.	9.72475	-1	-1	117	0	0	9008755	9009051	10.1115	117	9008756	9009057	9.72475	116
Chr2	3395090	3395172	.	0	.	9.69878	-1	-1	40	0	0	3395091	3395170	9.69878	39	3395090	3395172	10.9736	40
Chr1	19380774	19381028	.	0	.	9.69818	-1	-1	213	0	0	19380774	19381028	9.78477	213	19380854	19381028	9.69818	133
ChrM	228081	228182	.	0	.	9.6849	-1	-1	43	0	0	228081	228182	9.93953	43	228081	228182	9.6849	43
Chr1	7955470	7955672	.	0	.	9.67396	-1	-1	162	0	0	7955473	7955667	9.67396	158	7955470	7955672	11.1413	164
Chr5	24738904	24739187	.	0	.	9.66729	-1	-1	111	0	0	24738906	24739184	11.2414	102	24738904	24739187	9.66729	119
Chr5	21577861	21578042	.	0	.	9.66455	-1	-1	110	0	0	21577862	21578042	11.9577	114	21577861	21578010	9.66455	106
Chr5	957082	957792	.	0	.	9.6633	-1	-1	520	0	0	957175	957786	17.3579	427	957082	957792	9.6633	520
Chr2	18115273	18115433	.	0	.	9.66307	-1	-1	40	0	0	18115273	18115428	9.66307	40	18115275	18115433	10.068	38
Chr3	13800448	13800572	.	0	.	9.65833	-1	-1	85	0	0	13800452	13800571	11.1949	81	13800448	13800572	9.65833	86
Chr5	16407846	16408068	.	0	.	9.65478	-1	-1	158	0	0	16407846	16408037	9.65478	157	16407849	16408068	9.82407	156
Chr3	6772479	6772760	.	0	.	9.64504	-1	-1	171	0	0	6772479	6772760	9.64719	171	6772483	6772760	9.64504	168
Chr1	2991191	2991584	.	0	.	9.63809	-1	-1	212	0	0	2991205	2991584	10.5173	198	2991191	2991567	9.63809	212
Chr5	6266928	6267091	.	0	.	9.63176	-1	-1	106	0	0	6266928	6267091	10.0943	106	6266935	6267090	9.63176	100
Chr3	18923674	18924104	.	0	.	9.62066	-1	-1	319	0	0	18923674	18924082	10.3705	319	18923675	18924104	9.62066	318
Chr2	3313966	3314122	.	0	.	9.61109	-1	-1	63	0	0	3313966	3314121	9.61109	63	3313969	3314122	11.1531	60
Chr2	3280170	3280259	.	0	.	9.60519	-1	-1	39	0	0	3280170	3280259	10.6102	39	3280172	3280254	9.60519	37
Chr4	17538125	17538308	.	0	.	9.59886	-1	-1	105	0	0	17538125	17538270	9.84026	105	17538125	17538308	9.59886	106
Chr2	9635147	9635475	.	0	.	9.58396	-1	-1	111	0	0	9635149	9635475	10.5675	106	9635147	9635474	9.58396	114
Chr5	20861863	20862415	.	0	.	9.57862	-1	-1	97	0	0	20861867	20862415	16.4226	94	20861863	20862410	9.57862	96
Chr5	23198512	23198738	.	0	.	9.56121	-1	-1	105	0	0	23198514	23198737	9.56121	99	23198512	23198738	11.3721	109
Chr3	15357019	15357845	.	0	.	9.55205	-1	-1	84	0	0	15357065	15357845	9.76757	38	15357019	15357845	9.55205	84
Chr4	2804207	2804495	.	0	.	9.55205	-1	-1	209	0	0	2804207	2804494	10.765	209	2804255	2804495	9.55205	161
Chr5	5956700	5957270	.	0	.	9.55205	-1	-1	84	0	0	5956700	5957270	11.642	84	5956727	5957269	9.55205	57
Chr3	22470305	22470581	.	0	.	9.52857	-1	-1	146	0	0	22470307	22470556	9.65816	144	22470305	22470581	9.52857	146
Chr2	13757429	13757640	.	0	.	9.52548	-1	-1	163	0	0	13757443	13757640	9.81916	152	13757429	13757638	9.52548	160
Chr2	16064214	16064521	.	0	.	9.52304	-1	-1	163	0	0	16064217	16064513	9.52304	160	16064214	16064521	10.2455	163
Chr5	2266746	2267250	.	0	.	9.51377	-1	-1	322	0	0	2266760	2267250	9.51377	308	2266746	2267213	9.7791	323
Chr3	22731948	22732590	.	0	.	9.50113	-1	-1	198	0	0	22731949	22732590	9.5719	198	22731948	22732590	9.50113	197
Chr3	23016305	23016468	.	0	.	9.49891	-1	-1	124	0	0	23016310	23016468	10.7821	117	23016305	23016468	9.49891	126
Chr5	23532713	23533065	.	0	.	9.49891	-1	-1	165	0	0	23532774	23533060	10.765	104	23532713	23533065	9.49891	165
Chr1	11472621	11473166	.	0	.	9.49792	-1	-1	413	0	0	11472621	11473160	9.49792	407	11472685	11473166	10.4017	356
Chr5	6925706	6925920	.	0	.	9.49243	-1	-1	108	0	0	6925706	6925919	9.49243	107	6925710	6925920	10.9071	105
Chr1	4328486	4328703	.	0	.	9.48562	-1	-1	176	0	0	4328490	4328701	10.1115	173	4328486	4328703	9.48562	176
Chr3	16020229	16020543	.	0	.	9.48562	-1	-1	89	0	0	16020229	16020542	10.0771	90	16020233	16020543	9.48562	84
Chr4	7585573	7586084	.	0	.	9.48452	-1	-1	398	0	0	7585582	7586082	13.9038	389	7585573	7586084	9.48452	399
Chr5	26475651	26476381	.	0	.	9.47803	-1	-1	401	0	0	26475651	26476381	10.5733	359	26475654	26476322	9.47803	441
ChrM	67241	67344	.	0	.	9.47523	-1	-1	43	0	0	67243	67328	9.47523	41	67241	67344	11.2127	43
Chr1	18097676	18098134	.	0	.	9.47233	-1	-1	147	0	0	18097676	18098133	11.1605	147	18097686	18098134	9.47233	137
Chr2	11394204	11394476	.	0	.	9.47233	-1	-1	172	0	0	11394204	11394476	10.593	173	11394211	11394474	9.47233	164
Chr3	3890723	3891011	.	0	.	9.47233	-1	-1	101	0	0	3890735	3891011	10.1287	89	3890723	3891010	9.47233	101
Chr3	19204353	19204656	.	0	.	9.47233	-1	-1	175	0	0	19204355	19204639	10.2319	173	19204353	19204656	9.47233	175
Chr5	22802139	22802361	.	0	.	9.45905	-1	-1	117	0	0	22802139	22802361	11.2984	117	22802142	22802361	9.45905	114
Chr1	15081964	15082306	.	0	.	9.45519	-1	-1	222	0	0	15081964	15082305	10.1565	222	15081970	15082306	9.45519	216
Chr5	26659187	26659629	.	0	.	9.44959	-1	-1	256	0	0	26659187	26659629	9.92388	115	26659187	26659629	9.44959	397
Chr3	2903286	2903410	.	0	.	9.44576	-1	-1	80	0	0	2903287	2903401	10.0427	79	2903286	2903410	9.44576	81
Chr2	16090818	16091125	.	0	.	9.44084	-1	-1	182	0	0	16090894	16091119	9.44084	103	16090818	16091125	10.3093	186
Chr3	115232	115308	.	0	.	9.44084	-1	-1	41	0	0	115232	115308	9.44084	41	115232	115308	10.4554	41
Chr2	3497442	3497656	.	0	.	9.43247	-1	-1	87	0	0	3497444	3497656	10.1675	85	3497442	3497656	9.43247	88
Chr1	27655483	27655739	.	0	.	9.42957	-1	-1	144	0	0	27655485	27655732	9.42957	142	27655483	27655739	10.2491	145
Chr3	2534531	2534879	.	0	.	9.42364	-1	-1	174	0	0	2534531	2534878	9.42364	175	2534536	2534879	10.2163	168
Chr3	16548288	16548699	.	0	.	9.41919	-1	-1	96	0	0	16548288	16548699	11.1089	96	16548289	16548698	9.41919	95
Chr4	1256856	1257080	.	0	.	9.41919	-1	-1	52	0	0	1256856	1257080	10.2835	51	1256866	1257072	9.41919	44
Chr5	20068855	20069294	.	0	.	9.41356	-1	-1	218	0	0	20068855	20069294	9.41356	218	20068858	20069293	9.55058	215
Chr3	16568879	16569085	.	0	.	9.40644	-1	-1	165	0	0	16568883	16569078	9.40644	161	16568879	16569085	10.017	165
Chr4	14741949	14742362	.	0	.	9.40591	-1	-1	368	0	0	14742115	14742362	10.1631	202	14741949	14742362	9.40591	368
Chr1	24041050	24041264	.	0	.	9.40082	-1	-1	75	0	0	24041070	24041261	11.1868	55	24041050	24041264	9.40082	75
Chr2	16885530	16886036	.	0	.	9.38668	-1	-1	239	0	0	16885617	16886036	9.38668	152	16885530	16886036	10.8645	239
Chr1	8912332	8912704	.	0	.	9.38574	-1	-1	126	0	0	8912332	8912704	9.38574	122	8912336	8912693	9.74092	127
Chr5	12028959	12029076	.	0	.	9.37934	-1	-1	55	0	0	12028970	12029076	12.3986	44	12028959	12029073	9.37934	55
Chr3	13705911	13705999	.	0	.	9.37205	-1	-1	43	0	0	13705912	13705999	9.37205	42	13705911	13705998	10.2429	43
Chr5	19144146	19144304	.	0	.	9.37205	-1	-1	67	0	0	19144160	19144300	9.37205	58	19144146	19144304	9.41919	62
Chr3	9959681	9960092	.	0	.	9.36911	-1	-1	43	0	0	9959681	9960092	9.36911	43	9959681	9960010	10.3499	43
Chr1	20930574	20930952	.	0	.	9.36605	-1	-1	168	0	0	20930576	20930888	11.4184	165	20930574	20930952	9.36605	170
Chr2	14282946	14283194	.	0	.	9.36605	-1	-1	147	0	0	14282946	14283191	13.9807	147	14282947	14283194	9.36605	146
Chr5	11706924	11707027	.	0	.	9.36354	-1	-1	51	0	0	11706924	11707027	9.36354	51	11706925	11707026	9.69969	51
Chr2	916834	917336	.	0	.	9.35277	-1	-1	314	0	0	916883	917336	15.8207	265	916834	917330	9.35277	314
Chr3	8473517	8473827	.	0	.	9.35277	-1	-1	127	0	0	8473522	8473827	12.0203	122	8473517	8473827	9.35277	127
Chr2	3626328	3626433	.	0	.	9.35138	-1	-1	42	0	0	3626328	3626428	9.35138	42	3626329	3626433	9.94638	41
Chr3	15991130	15991845	.	0	.	9.34064	-1	-1	280	0	0	15991142	15991841	10.6275	267	15991130	15991845	9.34064	282
Chr3	6373148	6373382	.	0	.	9.33948	-1	-1	31	0	0	6373148	6373377	10.4038	31	6373148	6373382	9.33948	31
Chr3	6380574	6381462	.	0	.	9.33902	-1	-1	684	0	0	6380585	6381462	14.261	673	6380574	6381422	9.33902	684
Chr5	14255955	14256327	.	0	.	9.33766	-1	-1	72	0	0	14255956	14256327	9.33766	71	14255955	14256289	10.2429	72
Chr5	18264592	18264763	.	0	.	9.33766	-1	-1	37	0	0	18264592	18264763	9.33766	41	18264592	18264759	9.79118	34
Chr3	8114840	8115187	.	0	.	9.33438	-1	-1	187	0	0	8114840	8115187	9.33438	185	8114855	8115187	9.72919	174
Chr2	3489077	3489162	.	0	.	9.31954	-1	-1	42	0	0	3489077	3489161	9.31954	42	3489077	3489162	9.31976	42
Chr3	6272105	6272343	.	0	.	9.31713	-1	-1	114	0	0	6272105	6272330	9.88096	114	6272121	6272343	9.31713	98
Chr2	3331335	3331417	.	0	.	9.31597	-1	-1	40	0	0	3331335	3331417	10.1901	41	3331338	3331416	9.31597	36
Chr1	3947758	3948278	.	0	.	9.31373	-1	-1	261	0	0	3947769	3948277	12.4405	251	3947758	3948278	9.31373	261
Chr2	1535051	1535349	.	0	.	9.31291	-1	-1	166	0	0	1535051	1535338	9.87075	166	1535060	1535349	9.31291	158
Chr5	12026873	12026975	.	0	.	9.31291	-1	-1	58	0	0	12026878	12026975	9.45803	53	12026873	12026975	9.31291	58
Chr2	3047105	3047327	.	0	.	9.30327	-1	-1	181	0	0	3047105	3047327	9.30327	182	3047143	3047327	11.2525	143
Chr1	28070142	28070347	.	0	.	9.29955	-1	-1	165	0	0	28070219	28070341	9.29955	88	28070142	28070347	9.44924	165
ChrM	339402	339492	.	0	.	9.29276	-1	-1	46	0	0	339409	339492	9.29276	39	339402	339492	9.73192	46
Chr5	11702232	11702602	.	0	.	9.29123	-1	-1	100	0	0	11702239	11702598	10.9845	94	11702232	11702602	9.29123	100
Chr3	23288386	23288738	.	0	.	9.27379	-1	-1	135	0	0	23288386	23288738	9.27379	135	23288482	23288735	10.911	39
Chr3	18993927	18994185	.	0	.	9.27306	-1	-1	100	0	0	18993941	18994184	11.5904	86	18993927	18994185	9.27306	100
Chr4	7042193	7042762	.	0	.	9.25168	-1	-1	262	0	0	7042246	7042762	9.25168	210	7042193	7042762	9.3262	262
Chr1	1486882	1487422	.	0	.	9.24649	-1	-1	268	0	0	1486882	1487413	10.0255	264	1486907	1487422	9.24649	247
Chr1	8839485	8839960	.	0	.	9.24649	-1	-1	329	0	0	8839539	8839943	9.66439	278	8839485	8839960	9.24649	327
Chr5	18486276	18486401	.	0	.	9.23448	-1	-1	40	0	0	18486276	18486401	9.23448	37	18486277	18486401	9.60519	42
Chr1	25803348	25803878	.	0	.	9.23084	-1	-1	183	0	0	25803413	25803878	9.23084	119	25803348	25803857	9.34462	183
Chr5	22080132	22080738	.	0	.	9.22714	-1	-1	204	0	0	22080212	22080732	9.22714	124	22080132	22080738	10.5076	204
Chr2	9579504	9580015	.	0	.	9.2215	-1	-1	200	0	0	9579520	9580014	11.6032	222	9579504	9580015	9.2215	162
Chr5	301978	302160	.	0	.	9.2205	-1	-1	92	0	0	301979	302159	10.3699	91	301978	302160	9.2205	92
Chr4	13296371	13296708	.	0	.	9.21992	-1	-1	126	0	0	13296371	13296708	13.3057	126	13296375	13296706	9.21992	122
Chr5	2132053	2132516	.	0	.	9.21962	-1	-1	224	0	0	2132059	2132516	10.622	218	2132053	2132514	9.21962	224
Chr1	10447466	10447782	.	0	.	9.21728	-1	-1	157	0	0	10447466	10447778	9.21728	157	10447466	10447782	9.45905	157
Chr2	8114436	8114874	.	0	.	9.21618	-1	-1	56	0	0	8114436	8114869	9.21618	57	8114436	8114874	9.51066	56
Chr2	7920016	7920252	.	0	.	9.20663	-1	-1	141	0	0	7920029	7920246	10.5242	127	7920016	7920252	9.20663	142
ChrM	227903	227995	.	0	.	9.20663	-1	-1	50	0	0	227904	227994	9.80196	49	227903	227995	9.20663	50
Chr3	1491669	1492191	.	0	.	9.20131	-1	-1	481	0	0	1491671	1492190	9.20131	477	1491669	1492191	11.5968	483
Chr5	18604981	18605425	.	0	.	9.18289	-1	-1	239	0	0	18605064	18605425	9.18289	156	18604981	18605409	9.96389	240
Chr2	18563786	18564045	.	0	.	9.18006	-1	-1	108	0	0	18563786	18564039	9.85355	109	18563798	18564045	9.18006	95
Chr3	18963962	18964303	.	0	.	9.1714	-1	-1	36	0	0	18963962	18964295	10.3013	36	18963963	18964303	9.1714	35
Chr4	15382479	15382916	.	0	.	9.17088	-1	-1	304	0	0	15382526	15382915	9.17088	254	15382479	15382916	9.46668	307
Chr3	1818012	1818372	.	0	.	9.15916	-1	-1	118	0	0	1818015	1818334	9.29236	115	1818012	1818372	9.15916	119
Chr3	19276184	19276511	.	0	.	9.15714	-1	-1	219	0	0	19276184	19276491	9.97703	219	19276184	19276511	9.15714	219
Chr5	17639808	17639958	.	0	.	9.1552	-1	-1	107	0	0	17639808	17639958	9.1552	108	17639872	17639958	9.43692	43
Chr2	3332982	3333148	.	0	.	9.14806	-1	-1	44	0	0	3332983	3333148	9.14806	43	3332982	3333148	9.26213	44
Chr1	5268416	5268768	.	0	.	9.14021	-1	-1	231	0	0	5268416	5268757	9.37334	231	5268416	5268768	9.14021	231
Chr2	11809153	11809430	.	0	.	9.1313	-1	-1	109	0	0	11809153	11809430	9.1313	109	11809158	11809418	9.8576	104
Chr4	5847009	5847486	.	0	.	9.1313	-1	-1	434	0	0	5847043	5847485	9.1313	400	5847009	5847486	9.19335	434
Chr1	8925142	8925491	.	0	.	9.11905	-1	-1	191	0	0	8925142	8925491	11.6791	192	8925142	8925429	9.11905	191
Chr2	3381823	3381979	.	0	.	9.11411	-1	-1	45	0	0	3381823	3381979	9.11411	46	3381823	3381978	10.3359	44
Chr3	13710761	13710828	.	0	.	9.11411	-1	-1	34	0	0	13710762	13710828	9.11411	32	13710761	13710828	11.7175	35
Chr1	25326935	25327103	.	0	.	9.11363	-1	-1	125	0	0	25327017	25327103	9.66439	43	25326935	25327103	9.11363	126
Chr3	267457	267899	.	0	.	9.11363	-1	-1	329	0	0	267462	267889	9.62143	325	267457	267899	9.11363	329
Chr4	4010720	4010818	.	0	.	9.10293	-1	-1	43	0	0	4010720	4010812	9.10293	43	4010720	4010818	10.06	43
Chr2	3263405	3263513	.	0	.	9.10035	-1	-1	52	0	0	3263405	3263510	9.75037	53	3263405	3263513	9.10035	52
Chr3	9300902	9301361	.	0	.	9.09994	-1	-1	201	0	0	9300902	9301354	9.09994	201	9300902	9301361	10.8565	201
Chr1	29015728	29016139	.	0	.	9.0977	-1	-1	304	0	0	29015754	29016139	11.3214	279	29015728	29016139	9.0977	303
Chr1	27974924	27975274	.	0	.	9.09426	-1	-1	187	0	0	27974930	27975270	9.09426	181	27974924	27975274	9.80469	187
Chr4	11215030	11215188	.	0	.	9.09348	-1	-1	42	0	0	11215047	11215187	11.348	25	11215030	11215188	9.09348	42
Chr2	3259633	3259708	.	0	.	9.07971	-1	-1	33	0	0	3259633	3259708	9.07971	33	3259633	3259708	11.5448	33
Chr4	1101000	1101607	.	0	.	9.07971	-1	-1	289	0	0	1101005	1101601	9.07971	284	1101000	1101607	9.88418	289
Chr2	13256018	13256243	.	0	.	9.07639	-1	-1	118	0	0	13256031	13256241	11.3501	105	13256018	13256243	9.07639	119
Chr4	56739	57221	.	0	.	9.06577	-1	-1	309	0	0	56788	57221	17.425	260	56739	57220	9.06577	309
Chr4	11371151	11371226	.	0	.	9.06252	-1	-1	38	0	0	11371151	11371226	9.06252	38	11371151	11371226	9.64504	38
Chr5	12885344	12885671	.	0	.	9.06252	-1	-1	39	0	0	12885344	12885670	9.06252	39	12885344	12885671	11.8504	39
Chr1	24536927	24537772	.	0	.	9.06136	-1	-1	363	0	0	24536940	24537768	10.7109	348	24536927	24537772	9.06136	366
Chr1	27026330	27026775	.	0	.	9.05777	-1	-1	292	0	0	27026330	27026775	9.05777	292	27026330	27026775	9.49565	292
Chr4	3982463	3982570	.	0	.	9.05512	-1	-1	69	0	0	3982463	3982570	9.27533	69	3982463	3982570	9.05512	69
Chr1	18805304	18805591	.	0	.	9.04721	-1	-1	88	0	0	18805357	18805591	10.4536	37	18805304	18805581	9.04721	87
Chr2	3306621	3306694	.	0	.	9.04532	-1	-1	32	0	0	3306622	3306694	9.04532	33	3306621	3306694	9.18006	30
Chr2	3354550	3354654	.	0	.	9.04532	-1	-1	60	0	0	3354550	3354654	9.04532	60	3354561	3354654	11.2525	49
Chr2	3433960	3434044	.	0	.	9.04532	-1	-1	47	0	0	3433963	3434044	9.04532	44	3433960	3434044	11.0931	47
Chr5	24410436	24410922	.	0	.	9.03483	-1	-1	343	0	0	24410490	24410921	9.28294	292	24410436	24410922	9.03483	340
Chr2	3334927	3335021	.	0	.	9.02719	-1	-1	53	0	0	3334929	3335021	9.02719	55	3334927	3335021	10.9807	50
Chr5	21453686	21454050	.	0	.	9.0241	-1	-1	327	0	0	21453687	21454049	10.3097	325	21453686	21454050	9.0241	328
Chr1	28638337	28638769	.	0	.	9.02173	-1	-1	332	0	0	28638337	28638769	9.02173	330	28638337	28638769	9.89783	335
Chr5	21553343	21553434	.	0	.	9.01412	-1	-1	39	0	0	21553343	21553422	10.883	38	21553343	21553434	9.01412	40
Chr1	1582578	1582763	.	0	.	9.01093	-1	-1	76	0	0	1582578	1582759	9.01093	76	1582588	1582763	9.41919	66
ChrM	151747	151853	.	0	.	9.01093	-1	-1	44	0	0	151747	151848	9.01093	44	151747	151853	11.9567	44
Chr4	15228670	15228866	.	0	.	9.01043	-1	-1	39	0	0	15228670	15228866	9.01043	37	15228670	15228866	9.19079	41
Chr5	17806242	17806518	.	0	.	9.00215	-1	-1	151	0	0	17806312	17806518	12.0242	81	17806242	17806516	9.00215	151
Chr1	12138356	12138870	.	0	.	8.99407	-1	-1	424	0	0	12138488	12138859	10.679	292	12138356	12138870	8.99407	424
Chr1	4076026	4076390	.	0	.	8.98078	-1	-1	271	0	0	4076034	4076382	11.6341	258	4076026	4076390	8.98078	276
Chr1	108878	109072	.	0	.	8.9677	-1	-1	125	0	0	108889	109065	8.9677	114	108878	109072	9.63789	125
Chr1	6986231	6986399	.	0	.	8.9675	-1	-1	41	0	0	6986231	6986389	10.9025	41	6986235	6986399	8.9675	37
Chr3	1539259	1539726	.	0	.	8.9675	-1	-1	310	0	0	1539259	1539658	9.50962	310	1539269	1539726	8.9675	301
Chr3	11299584	11299716	.	0	.	8.9675	-1	-1	93	0	0	11299585	11299713	9.09691	92	11299584	11299716	8.9675	94
Chr5	8329428	8329699	.	0	.	8.9675	-1	-1	188	0	0	8329458	8329659	11.2809	161	8329428	8329699	8.9675	186
Chr1	11222680	11223027	.	0	.	8.95783	-1	-1	99	0	0	11222680	11223027	10.3184	99	11222680	11222974	8.95783	99
Chr1	3886266	3886535	.	0	.	8.95212	-1	-1	41	0	0	3886266	3886515	10.5818	41	3886266	3886535	8.95212	41
Chr2	3490783	3491168	.	0	.	8.9494	-1	-1	332	0	0	3490783	3491168	8.9494	330	3490783	3491160	9.4392	334
Chr5	15044544	15044891	.	0	.	8.94214	-1	-1	306	0	0	15044544	15044891	8.94214	307	15044642	15044890	9.3262	207
Chr5	3127249	3127525	.	0	.	8.93287	-1	-1	102	0	0	3127262	3127525	9.24693	89	3127249	3127522	8.93287	102
Chr5	3409984	3410458	.	0	.	8.93128	-1	-1	364	0	0	3410068	3410394	8.93128	281	3409984	3410458	9.16234	364
Chr3	19987138	19987445	.	0	.	8.93105	-1	-1	106	0	0	19987138	19987445	8.93105	106	19987138	19987429	9.10738	106
Chr3	16195628	16196023	.	0	.	8.9295	-1	-1	157	0	0	16195628	16195989	9.67105	157	16195628	16196023	8.9295	158
Chr5	9046299	9046649	.	0	.	8.92764	-1	-1	166	0	0	9046299	9046649	9.83636	166	9046301	9046647	8.92764	165
Chr2	3356801	3356892	.	0	.	8.92494	-1	-1	53	0	0	3356801	3356892	8.92494	53	3356801	3356891	9.08706	53
Chr3	17401683	17402023	.	0	.	8.92494	-1	-1	101	0	0	17401691	17402020	8.92494	92	17401683	17402023	10.6149	103
ChrM	229986	230082	.	0	.	8.92494	-1	-1	49	0	0	229986	230082	8.92494	40	229986	230082	9.76461	58
ChrM	232949	233177	.	0	.	8.92494	-1	-1	42	0	0	232950	233168	8.92494	42	232949	233177	10.0569	42
Chr3	18559065	18559637	.	0	.	8.9149	-1	-1	50	0	0	18559065	18559634	8.9149	48	18559069	18559637	9.59265	49
Chr3	13774715	13774786	.	0	.	8.90775	-1	-1	30	0	0	13774715	13774786	8.90775	30	13774715	13774785	12.7538	30
Chr1	21267177	21267618	.	0	.	8.90107	-1	-1	269	0	0	21267177	21267605	9.02812	269	21267180	21267618	8.90107	266
Chr5	8621456	8622032	.	0	.	8.90107	-1	-1	498	0	0	8621514	8621998	11.8483	440	8621456	8622032	8.90107	498
Chr5	9683724	9684116	.	0	.	8.8995	-1	-1	291	0	0	9683731	9684116	8.8995	284	9683724	9684114	10.0242	291
Chr5	22358987	22359631	.	0	.	8.8989	-1	-1	155	0	0	22358999	22359631	9.72629	143	22358987	22359564	8.8989	155
Chr3	5272676	5273252	.	0	.	8.8988	-1	-1	466	0	0	5272676	5273238	8.98866	466	5272676	5273252	8.8988	466
Chr1	17867009	17867240	.	0	.	8.8881	-1	-1	121	0	0	17867009	17867226	8.8881	121	17867009	17867240	9.93792	121
Chr2	11448871	11449273	.	0	.	8.8745	-1	-1	176	0	0	11448871	11449266	9.92234	173	11448875	11449273	8.8745	176
Chr3	899913	900267	.	0	.	8.8745	-1	-1	179	0	0	899913	900267	11.0296	179	900005	900267	8.8745	87
Chr5	4508370	4508545	.	0	.	8.8745	-1	-1	41	0	0	4508372	4508544	10.2319	37	4508370	4508545	8.8745	44
Chr3	14224865	14224949	.	0	.	8.87336	-1	-1	36	0	0	14224865	14224949	8.87336	36	14224865	14224946	9.06049	37
Chr4	8816559	8817136	.	0	.	8.87104	-1	-1	351	0	0	8816559	8817109	9.56702	351	8816559	8817136	8.87104	351
Chr4	1031429	1031814	.	0	.	8.86972	-1	-1	203	0	0	1031429	1031731	9.79054	203	1031430	1031814	8.86972	202
Chr5	6718841	6719289	.	0	.	8.86643	-1	-1	355	0	0	6718926	6719289	8.86643	270	6718841	6719289	9.04445	356
Chr2	17126824	17127028	.	0	.	8.86122	-1	-1	42	0	0	17126824	17127028	8.86122	42	17126824	17127028	8.99245	42
Chr4	15998866	15999476	.	0	.	8.86122	-1	-1	333	0	0	15998866	15999456	9.09691	332	15998890	15999476	8.86122	311
Chr2	8570388	8570736	.	0	.	8.85616	-1	-1	206	0	0	8570461	8570729	8.85616	133	8570388	8570736	10.0037	206
Chr5	25489325	25489477	.	0	.	8.85542	-1	-1	117	0	0	25489343	25489477	8.85542	98	25489325	25489477	9.35111	118
Chr4	12992427	12992626	.	0	.	8.85449	-1	-1	99	0	0	12992431	12992618	12.0383	96	12992427	12992626	8.85449	99
Chr4	18538696	18539122	.	0	.	8.84665	-1	-1	181	0	0	18538696	18539021	9.91478	181	18538696	18539122	8.84665	182
Chr3	8941137	8941498	.	0	.	8.84216	-1	-1	250	0	0	8941137	8941468	12.1803	250	8941164	8941498	8.84216	223
Chr1	29419908	29420070	.	0	.	8.84074	-1	-1	44	0	0	29419908	29420064	8.84074	44	29419908	29420070	9.12724	44
Chr1	6904019	6904303	.	0	.	8.83741	-1	-1	180	0	0	6904027	6904300	8.83741	173	6904019	6904303	9.50013	180
Chr3	16074601	16074963	.	0	.	8.83553	-1	-1	125	0	0	16074601	16074928	8.83553	127	16074602	16074963	9.26199	122
Chr1	29070027	29070280	.	0	.	8.83465	-1	-1	132	0	0	29070028	29070280	9.47523	131	29070027	29070280	8.83465	133
Chr1	15100121	15100464	.	0	.	8.82177	-1	-1	90	0	0	15100175	15100459	8.82177	38	15100121	15100464	10.296	89
Chr2	3360361	3360442	.	0	.	8.82177	-1	-1	40	0	0	3360361	3360441	8.82177	41	3360362	3360442	10.7477	38
Chr3	20370098	20370233	.	0	.	8.82177	-1	-1	100	0	0	20370101	20370233	8.82177	96	20370098	20370233	9.65833	101
Chr3	17520636	17521135	.	0	.	8.8215	-1	-1	398	0	0	17520654	17521134	12.0371	380	17520636	17521135	8.8215	399
Chr1	17424332	17424779	.	0	.	8.82136	-1	-1	84	0	0	17424356	17424779	8.97653	60	17424332	17424755	8.82136	84
Chr3	13710190	13710322	.	0	.	8.82136	-1	-1	36	0	0	13710190	13710307	9.54402	33	13710191	13710322	8.82136	38
Chr4	11397610	11397961	.	0	.	8.82136	-1	-1	211	0	0	11397610	11397957	8.84358	211	11397620	11397961	8.82136	201
Chr4	17658543	17658903	.	0	.	8.82011	-1	-1	255	0	0	17658543	17658891	8.82011	254	17658545	17658903	11.3349	255
Chr2	14884941	14885147	.	0	.	8.8191	-1	-1	97	0	0	14884947	14885146	8.8191	91	14884941	14885147	10.6033	97
Chr3	4269656	4270012	.	0	.	8.80807	-1	-1	207	0	0	4269656	4270012	9.78477	207	4269660	4269996	8.80807	203
Chr4	3978624	3978767	.	0	.	8.80543	-1	-1	43	0	0	3978625	3978767	8.80543	42	3978624	3978760	10.2232	43
Chr3	285772	285918	.	0	.	8.80457	-1	-1	31	0	0	285772	285918	8.80457	31	285773	285917	9.84432	30
Chr4	6545210	6545287	.	0	.	8.80457	-1	-1	39	0	0	6545210	6545286	8.80457	39	6545210	6545287	9.69818	39
Chr3	1031546	1031785	.	0	.	8.79795	-1	-1	105	0	0	1031548	1031784	8.79795	102	1031546	1031785	10.184	106
Chr1	1017681	1018163	.	0	.	8.79479	-1	-1	362	0	0	1017686	1018120	10.1287	361	1017681	1018163	8.79479	358
Chr1	9864595	9865008	.	0	.	8.79479	-1	-1	82	0	0	9864595	9864999	10.1115	82	9864599	9865008	8.79479	78
Chr5	3889122	3889646	.	0	.	8.79215	-1	-1	273	0	0	3889237	3889646	8.79215	158	3889122	3889646	9.10467	274
Chr2	14760501	14760625	.	0	.	8.78737	-1	-1	35	0	0	14760503	14760625	8.78737	36	14760501	14760625	9.33948	33
Chr1	9446078	9446706	.	0	.	8.7815	-1	-1	418	0	0	9446078	9446705	10.4898	417	9446100	9446706	8.7815	398
Chr4	8669328	8669944	.	0	.	8.76822	-1	-1	77	0	0	8669328	8669942	8.99373	75	8669336	8669944	8.76822	71
Chr3	19417189	19417549	.	0	.	8.76663	-1	-1	231	0	0	19417196	19417549	10.2237	223	19417189	19417502	8.76663	232
Chr5	11971701	11971824	.	0	.	8.75493	-1	-1	33	0	0	11971701	11971823	10.0771	34	11971701	11971824	8.75493	33
Chr1	22149419	22149689	.	0	.	8.74165	-1	-1	184	0	0	22149451	22149688	9.37205	153	22149419	22149689	8.74165	184
Chr1	29559464	29559832	.	0	.	8.74028	-1	-1	114	0	0	29559490	29559832	12.0184	88	29559464	29559822	8.74028	115
Chr1	12096354	12096692	.	0	.	8.73578	-1	-1	154	0	0	12096400	12096692	8.73578	106	12096354	12096691	9.2332	157
Chr3	7214147	7214238	.	0	.	8.73578	-1	-1	50	0	0	7214147	7214237	8.73578	50	7214147	7214238	10.9288	50
Chr1	20859420	20859646	.	0	.	8.72836	-1	-1	180	0	0	20859420	20859644	9.80196	180	20859421	20859646	8.72836	180
Chr4	6985267	6985563	.	0	.	8.72836	-1	-1	105	0	0	6985287	6985562	9.83313	85	6985267	6985563	8.72836	105
Chr1	30390815	30391272	.	0	.	8.72505	-1	-1	88	0	0	30390867	30391229	9.04762	36	30390815	30391272	8.72505	88
Chr2	19336668	19336871	.	0	.	8.71835	-1	-1	79	0	0	19336669	19336871	10.7457	78	19336668	19336858	8.71835	79
Chr3	8812427	8812705	.	0	.	8.71508	-1	-1	42	0	0	8812427	8812705	9.26887	42	8812427	8812634	8.71508	42
Chr1	15690665	15690738	.	0	.	8.70139	-1	-1	40	0	0	15690667	15690730	8.70139	38	15690665	15690738	9.04721	41
Chr5	9944805	9945320	.	0	.	8.70139	-1	-1	43	0	0	9944806	9945301	8.70139	42	9944805	9945320	9.75132	43
Chr5	23187585	23187935	.	0	.	8.69674	-1	-1	250	0	0	23187585	23187927	8.69674	249	23187590	23187935	9.32656	247
Chr1	8003186	8003427	.	0	.	8.69478	-1	-1	187	0	0	8003231	8003427	8.69478	140	8003186	8003427	9.35202	189
Chr1	10876434	10876762	.	0	.	8.68851	-1	-1	285	0	0	10876483	10876759	8.83896	236	10876434	10876762	8.68851	285
Chr2	3451858	3451955	.	0	.	8.68851	-1	-1	42	0	0	3451860	3451949	9.1313	50	3451858	3451955	8.68851	33
Chr3	7239086	7239382	.	0	.	8.68851	-1	-1	95	0	0	7239086	7239381	9.07971	94	7239089	7239382	8.68851	93
Chr3	7496294	7496563	.	0	.	8.68419	-1	-1	49	0	0	7496294	7496563	8.68419	47	7496294	7496563	8.99407	51
Chr5	19071683	19071954	.	0	.	8.68419	-1	-1	154	0	0	19071687	19071954	8.68419	150	19071683	19071950	9.64504	154
Chr1	28654463	28655020	.	0	.	8.67522	-1	-1	91	0	0	28654517	28655020	9.37918	41	28654463	28655011	8.67522	87
Chr2	1676738	1677063	.	0	.	8.67522	-1	-1	107	0	0	1676802	1676990	10.2663	43	1676738	1677063	8.67522	107
Chr3	20157140	20157421	.	0	.	8.67522	-1	-1	174	0	0	20157140	20157421	10.5242	174	20157151	20157419	8.67522	164
Chr5	4061940	4062600	.	0	.	8.667	-1	-1	73	0	0	4061940	4062580	8.667	73	4061944	4062600	10.6149	70
Chr2	7490082	7490364	.	0	.	8.66434	-1	-1	92	0	0	7490085	7490364	9.02897	89	7490082	7490364	8.66434	92
Chr3	22134827	22135109	.	0	.	8.66432	-1	-1	187	0	0	22134834	22135102	8.66432	180	22134827	22135109	9.21992	187
Chr3	12104174	12104445	.	0	.	8.66194	-1	-1	127	0	0	12104180	12104445	9.99112	122	12104174	12104438	8.66194	127
Chr3	2645054	2645265	.	0	.	8.65916	-1	-1	44	0	0	2645054	2645265	8.90647	47	2645055	2645250	8.65916	41
Chr3	20978492	20978991	.	0	.	8.65371	-1	-1	206	0	0	20978590	20978966	8.65371	109	20978492	20978991	8.82136	205
Chr1	15201465	15201587	.	0	.	8.6498	-1	-1	79	0	0	15201465	15201585	8.6498	81	15201467	15201587	9.80446	76
Chr2	3476249	3476362	.	0	.	8.6498	-1	-1	43	0	0	3476250	3476353	8.6498	42	3476249	3476362	8.76822	43
Chr4	13307204	13307496	.	0	.	8.6498	-1	-1	247	0	0	13307204	13307496	8.6498	248	13307260	13307496	8.7815	191
Chr3	21041971	21042218	.	0	.	8.6491	-1	-1	115	0	0	21041975	21042218	8.6491	109	21041971	21042200	8.6872	117
Chr1	5451043	5451449	.	0	.	8.64865	-1	-1	245	0	0	5451044	5451411	8.89683	244	5451043	5451449	8.64865	245
Chr1	18431826	18432165	.	0	.	8.64699	-1	-1	153	0	0	18431827	18432162	9.33839	152	18431826	18432165	8.64699	153
Chr3	4560843	4561110	.	0	.	8.64405	-1	-1	112	0	0	4560843	4561110	8.64405	112	4560847	4561109	8.92764	108
Chr2	18045672	18046029	.	0	.	8.63893	-1	-1	93	0	0	18045684	18046022	9.56667	85	18045672	18046029	8.63893	90
Chr3	3467510	3467783	.	0	.	8.63537	-1	-1	145	0	0	3467555	3467781	8.68419	95	3467510	3467783	8.63537	151
Chr2	16804585	16804868	.	0	.	8.63468	-1	-1	223	0	0	16804601	16804868	9.21926	207	16804585	16804867	8.63468	223
Chr3	22272150	22272601	.	0	.	8.62871	-1	-1	52	0	0	22272151	22272529	8.62871	52	22272150	22272601	10.0128	51
Chr5	16733597	16733790	.	0	.	8.62222	-1	-1	159	0	0	16733611	16733790	9.04699	142	16733597	16733790	8.62222	162
Chr1	5044123	5044471	.	0	.	8.61978	-1	-1	248	0	0	5044127	5044471	11.4123	243	5044123	5044471	8.61978	249
Chr2	12499121	12499280	.	0	.	8.61677	-1	-1	35	0	0	12499121	12499278	9.12923	35	12499124	12499280	8.61677	32
Chr2	3399235	3399336	.	0	.	8.61541	-1	-1	46	0	0	3399243	3399334	8.61541	37	3399235	3399336	10.4023	47
Chr5	16550903	16551184	.	0	.	8.61541	-1	-1	119	0	0	16550907	16551184	8.61541	116	16550903	16551140	9.25977	119
Chr2	19304203	19304623	.	0	.	8.60932	-1	-1	224	0	0	19304203	19304619	9.01281	223	19304211	19304623	8.60932	217
Chr1	8487126	8487641	.	0	.	8.6088	-1	-1	271	0	0	8487126	8487638	9.19466	271	8487127	8487641	8.6088	270
Chr5	8661686	8662235	.	0	.	8.60118	-1	-1	423	0	0	8661686	8662235	10.0156	423	8661698	8662235	8.60118	411
Chr2	3357562	3357641	.	0	.	8.59821	-1	-1	39	0	0	3357563	3357641	8.59821	39	3357562	3357641	9.04721	38
Chr5	22605088	22605491	.	0	.	8.59705	-1	-1	91	0	0	22605088	22605491	8.93622	88	22605088	22605484	8.59705	95
Chr5	18859779	18860351	.	0	.	8.59551	-1	-1	527	0	0	18859779	18860351	11.2121	527	18859779	18860351	8.59551	528
Chr5	19247894	19248097	.	0	.	8.5736	-1	-1	109	0	0	19247894	19248090	8.5736	105	19247894	19248097	8.73431	114
Chr3	16342035	16342325	.	0	.	8.56894	-1	-1	115	0	0	16342047	16342296	10.2835	95	16342035	16342325	8.56894	123
Chr4	10670352	10670541	.	0	.	8.56382	-1	-1	42	0	0	10670356	10670527	8.56382	38	10670352	10670541	10.9204	42
Chr1	20807867	20808250	.	0	.	8.56312	-1	-1	193	0	0	20807867	20808168	9.41839	194	20807871	20808250	8.56312	189
Chr1	19699199	19699609	.	0	.	8.56181	-1	-1	120	0	0	19699200	19699571	9.90654	109	19699199	19699609	8.56181	130
Chr1	16964820	16965332	.	0	.	8.55566	-1	-1	335	0	0	16964820	16965332	9.38925	335	16964825	16965330	8.55566	330
Chr5	25134665	25134846	.	0	.	8.55566	-1	-1	89	0	0	25134665	25134844	13.3616	89	25134666	25134846	8.55566	88
Chr2	12113862	12114253	.	0	.	8.55223	-1	-1	159	0	0	12113869	12114249	9.22666	152	12113862	12114253	8.55223	159
Chr1	410445	410766	.	0	.	8.55089	-1	-1	233	0	0	410457	410765	8.56062	226	410445	410766	8.55089	228
Chr2	12181892	12182179	.	0	.	8.54778	-1	-1	182	0	0	12181892	12182179	11.0502	173	12181893	12182178	8.54778	190
ChrM	252816	252904	.	0	.	8.54662	-1	-1	42	0	0	252816	252903	8.54662	42	252816	252904	9.31291	42
Chr2	10846908	10847665	.	0	.	8.54396	-1	-1	598	0	0	10846920	10847665	8.54396	585	10846908	10847665	9.50961	599
Chr2	114855	115036	.	0	.	8.54237	-1	-1	60	0	0	114862	115026	9.20009	55	114855	115036	8.54237	59
Chr5	6382461	6382716	.	0	.	8.54073	-1	-1	87	0	0	6382461	6382716	9.33323	87	6382478	6382692	8.54073	70
Chr2	16016158	16016424	.	0	.	8.53358	-1	-1	148	0	0	16016224	16016424	8.76008	85	16016158	16016424	8.53358	145
Chr3	2201298	2201511	.	0	.	8.52943	-1	-1	115	0	0	2201298	2201501	8.52943	116	2201299	2201511	9.71147	114
Chr1	3709558	3709701	.	0	.	8.52909	-1	-1	107	0	0	3709558	3709701	8.68419	107	3709558	3709701	8.52909	108
Chr3	596333	597156	.	0	.	8.52909	-1	-1	168	0	0	596333	597156	8.80457	169	596333	597133	8.52909	168
Chr3	6416570	6416927	.	0	.	8.52909	-1	-1	221	0	0	6416571	6416921	8.70139	220	6416570	6416927	8.52909	221
Chr5	19938580	19938913	.	0	.	8.52909	-1	-1	161	0	0	19938580	19938913	9.61514	161	19938585	19938904	8.52909	156
Chr1	29452301	29452646	.	0	.	8.52041	-1	-1	134	0	0	29452301	29452646	12.1796	134	29452301	29452635	8.52041	134
Chr5	4047394	4047800	.	0	.	8.5158	-1	-1	108	0	0	4047394	4047800	11.4184	108	4047394	4047781	8.5158	108
Chr2	2233988	2234136	.	0	.	8.51223	-1	-1	106	0	0	2233988	2234136	8.51223	107	2233997	2234136	9.5919	97
Chr1	21241968	21242238	.	0	.	8.51157	-1	-1	113	0	0	21241968	21242238	8.62733	113	21241972	21242237	8.51157	109
Chr5	23356693	23356916	.	0	.	8.50457	-1	-1	185	0	0	23356703	23356916	8.50457	176	23356693	23356916	9.31824	185
Chr1	28407022	28407185	.	0	.	8.50252	-1	-1	84	0	0	28407022	28407185	10.9541	83	28407031	28407185	8.50252	76
Chr1	24251240	24251641	.	0	.	8.49959	-1	-1	313	0	0	24251262	24251596	8.49959	291	24251240	24251641	9.038	313
Chr3	9736645	9736915	.	0	.	8.49666	-1	-1	227	0	0	9736654	9736908	9.61476	218	9736645	9736915	8.49666	228
Chr1	18478717	18478989	.	0	.	8.49503	-1	-1	97	0	0	18478717	18478989	8.49503	97	18478719	18478989	8.80807	96
Chr1	20430464	20430859	.	0	.	8.49461	-1	-1	236	0	0	20430544	20430859	10.1682	148	20430464	20430851	8.49461	245
Chr3	22248025	22248279	.	0	.	8.49083	-1	-1	157	0	0	22248025	22248271	9.1712	157	22248026	22248279	8.49083	157
Chr3	17561710	17562232	.	0	.	8.48996	-1	-1	96	0	0	17561710	17562232	10.6878	96	17561710	17562136	8.48996	96
Chr1	18459783	18460233	.	0	.	8.48923	-1	-1	227	0	0	18459889	18460230	9.07971	121	18459783	18460233	8.48923	228
Chr3	18038141	18038504	.	0	.	8.48923	-1	-1	227	0	0	18038141	18038504	8.61541	230	18038159	18038503	8.48923	207
Chr2	3316683	3316792	.	0	.	8.4795	-1	-1	55	0	0	3316683	3316792	9.3024	42	3316684	3316792	8.4795	67
ChrM	312543	312637	.	0	.	8.47784	-1	-1	53	0	0	312553	312636	8.47784	43	312543	312637	9.28634	53
ChrM	313329	313418	.	0	.	8.47784	-1	-1	49	0	0	313333	313417	8.47784	44	313329	313418	9.39262	50
Chr3	8375164	8375376	.	0	.	8.47738	-1	-1	121	0	0	8375165	8375376	9.25978	87	8375164	8375376	8.47738	155
Chr5	16267296	16267459	.	0	.	8.47595	-1	-1	124	0	0	16267307	16267459	9.32046	108	16267296	16267459	8.47595	129
Chr4	16764287	16764792	.	0	.	8.46572	-1	-1	256	0	0	16764334	16764792	8.68923	209	16764287	16764792	8.46572	256
Chr1	1013580	1013692	.	0	.	8.46266	-1	-1	66	0	0	1013605	1013686	9.99112	41	1013580	1013692	8.46266	67
Chr4	2136219	2136419	.	0	.	8.46266	-1	-1	160	0	0	2136229	2136418	8.70139	150	2136219	2136419	8.46266	161
Chr5	11959205	11959296	.	0	.	8.46136	-1	-1	46	0	0	11959205	11959279	8.47301	46	11959206	11959296	8.46136	45
Chr3	11725156	11725465	.	0	.	8.46064	-1	-1	72	0	0	11725158	11725465	8.46064	70	11725156	11725433	8.68851	72
Chr5	24139617	24140229	.	0	.	8.46064	-1	-1	526	0	0	24139617	24140225	8.46064	527	24139629	24140229	8.54237	513
Chr2	12896896	12897100	.	0	.	8.45975	-1	-1	160	0	0	12896896	12897099	9.7007	160	12896897	12897100	8.45975	159
Chr5	23418980	23419374	.	0	.	8.45484	-1	-1	176	0	0	23419065	23419327	8.45484	91	23418980	23419374	8.64605	176
Chr2	1066498	1066688	.	0	.	8.44938	-1	-1	87	0	0	1066498	1066688	10.421	87	1066504	1066684	8.44938	81
Chr5	5583947	5584308	.	0	.	8.44938	-1	-1	228	0	0	5583947	5584293	9.18102	228	5583986	5584308	8.44938	189
Chr2	3260648	3260744	.	0	.	8.44345	-1	-1	52	0	0	3260656	3260737	8.44345	44	3260648	3260744	10.0037	52
Chr2	10421679	10421808	.	0	.	8.44345	-1	-1	53	0	0	10421679	10421808	8.44345	54	10421679	10421808	8.92764	53
Chr1	7872490	7873073	.	0	.	8.43565	-1	-1	125	0	0	7872494	7873073	10.9685	121	7872490	7873073	8.43565	126
Chr2	1642661	1642887	.	0	.	8.43065	-1	-1	90	0	0	1642662	1642884	9.36609	89	1642661	1642887	8.43065	90
Chr1	2847747	2848367	.	0	.	8.42795	-1	-1	102	0	0	2847747	2848366	8.42795	103	2847747	2848367	9.14982	102
Chr2	3361581	3361694	.	0	.	8.42625	-1	-1	40	0	0	3361581	3361694	8.42625	40	3361581	3361688	13.4332	40
Chr2	19550931	19551312	.	0	.	8.4228	-1	-1	261	0	0	19550931	19551307	9.04532	261	19550944	19551312	8.4228	248
Chr5	882624	883095	.	0	.	8.42058	-1	-1	358	0	0	882705	883095	14.4664	282	882624	883088	8.42058	354
Chr1	26788760	26789001	.	0	.	8.40952	-1	-1	93	0	0	26788760	26788999	8.68419	92	26788761	26789001	8.40952	93
Chr5	793684	794002	.	0	.	8.40952	-1	-1	123	0	0	793684	794002	8.70139	124	793690	793996	8.40952	117
Chr1	2035497	2035854	.	0	.	8.39623	-1	-1	177	0	0	2035503	2035854	9.61839	165	2035497	2035842	8.39623	183
Chr1	22301305	22301562	.	0	.	8.39623	-1	-1	124	0	0	22301305	22301560	9.1657	117	22301305	22301562	8.39623	131
Chr2	18230650	18230791	.	0	.	8.39253	-1	-1	42	0	0	18230650	18230791	8.77022	42	18230651	18230790	8.39253	41
Chr4	15415810	15416184	.	0	.	8.38737	-1	-1	167	0	0	15415810	15416136	10.1543	168	15415814	15416184	8.38737	163
Chr1	25351109	25351262	.	0	.	8.38295	-1	-1	96	0	0	25351109	25351262	9.1657	95	25351116	25351260	8.38295	91
Chr4	1520496	1520766	.	0	.	8.38295	-1	-1	92	0	0	1520522	1520764	8.8833	66	1520496	1520766	8.38295	92
Chr2	3484638	3484723	.	0	.	8.3721	-1	-1	39	0	0	3484643	3484723	9.07874	35	3484638	3484722	8.3721	39
Chr3	7928094	7928469	.	0	.	8.36966	-1	-1	213	0	0	7928094	7928453	9.1485	214	7928094	7928469	8.36966	213
Chr3	19521561	19521765	.	0	.	8.36966	-1	-1	121	0	0	19521561	19521764	10.3351	121	19521562	19521765	8.36966	120
Chr3	18521917	18522086	.	0	.	8.3682	-1	-1	109	0	0	18521917	18522086	11.3817	110	18521918	18522065	8.3682	107
Chr2	11531710	11532059	.	0	.	8.36732	-1	-1	304	0	0	11531710	11532059	11.0286	304	11531757	11532059	8.36732	257
Chr5	6419386	6419860	.	0	.	8.36494	-1	-1	170	0	0	6419387	6419778	10.0698	163	6419386	6419860	8.36494	176
Chr2	13327328	13327916	.	0	.	8.35804	-1	-1	378	0	0	13327328	13327850	9.72576	378	13327342	13327916	8.35804	364
Chr3	7292974	7293184	.	0	.	8.35746	-1	-1	127	0	0	7292974	7293178	8.35746	127	7292974	7293184	9.11363	127
ChrM	71278	71369	.	0	.	8.35746	-1	-1	45	0	0	71281	71369	8.35746	46	71278	71365	10.1233	42
Chr3	18011353	18011592	.	0	.	8.35575	-1	-1	119	0	0	18011353	18011590	8.35575	156	18011363	18011592	8.99147	72
Chr2	1159664	1160089	.	0	.	8.34939	-1	-1	297	0	0	1159664	1160089	9.08486	297	1159670	1160076	8.34939	291
Chr5	24455988	24456476	.	0	.	8.34368	-1	-1	302	0	0	24455988	24456476	10.1062	302	24456011	24456458	8.34368	280
Chr5	19739781	19739918	.	0	.	8.34309	-1	-1	39	0	0	19739781	19739915	8.54662	40	19739781	19739918	8.34309	39
Chr5	22880644	22880786	.	0	.	8.34309	-1	-1	39	0	0	22880644	22880786	9.1313	39	22880644	22880786	8.34309	39
Chr3	15605021	15605277	.	0	.	8.34027	-1	-1	113	0	0	15605056	15605275	8.34027	81	15605021	15605277	9.02064	111
Chr5	25417032	25417299	.	0	.	8.33775	-1	-1	157	0	0	25417032	25417299	8.33775	157	25417032	25417298	8.40941	157
Chr5	1399376	1399671	.	0	.	8.33268	-1	-1	209	0	0	1399474	1399671	8.33268	112	1399376	1399671	8.60575	209
Chr4	16996880	16997183	.	0	.	8.32763	-1	-1	195	0	0	16996929	16997176	8.83825	146	16996880	16997183	8.32763	195
Chr5	7680275	7681382	.	0	.	8.3224	-1	-1	92	0	0	7680281	7681379	8.3224	87	7680275	7681382	8.72224	92
Chr1	9162927	9163196	.	0	.	8.31652	-1	-1	120	0	0	9162927	9163196	9.78477	119	9162938	9163196	8.31652	111
Chr5	11794322	11794412	.	0	.	8.31652	-1	-1	46	0	0	11794322	11794412	9.23448	44	11794326	11794412	8.31652	45
Chr5	20676567	20676914	.	0	.	8.31652	-1	-1	91	0	0	20676568	20676913	9.21706	90	20676567	20676914	8.31652	91
Chr2	3624594	3624684	.	0	.	8.31498	-1	-1	44	0	0	3624594	3624684	8.48136	44	3624594	3624684	8.31498	44
Chr1	3637167	3637343	.	0	.	8.31267	-1	-1	39	0	0	3637167	3637336	8.31267	42	3637167	3637343	9.80446	36
Chr3	18632448	18632651	.	0	.	8.30873	-1	-1	89	0	0	18632448	18632651	8.30873	88	18632495	18632644	8.95333	43
Chr1	27541861	27542319	.	0	.	8.30587	-1	-1	43	0	0	27541861	27542191	8.30587	44	27541861	27542319	8.52909	43
Chr5	18912318	18912542	.	0	.	8.30547	-1	-1	39	0	0	18912318	18912531	8.31604	39	18912319	18912542	8.30547	39
Chr2	3360938	3361034	.	0	.	8.29991	-1	-1	43	0	0	3360938	3361034	8.35746	43	3360939	3361034	8.29991	42
Chr2	11160905	11161085	.	0	.	8.29848	-1	-1	123	0	0	11160906	11161084	8.29848	122	11160905	11161085	9.29868	123
Chr5	26453033	26453548	.	0	.	8.29422	-1	-1	121	0	0	26453033	26453499	11.3727	116	26453035	26453548	8.29422	124
Chr4	7343544	7343725	.	0	.	8.28995	-1	-1	90	0	0	7343552	7343725	10.1975	82	7343544	7343721	8.28995	90
Chr4	16091339	16091941	.	0	.	8.28995	-1	-1	251	0	0	16091352	16091935	8.90383	237	16091339	16091941	8.28995	252
ChrM	173285	173361	.	0	.	8.28995	-1	-1	33	0	0	173285	173361	9.32046	34	173285	173361	8.28995	33
Chr5	12062114	12062203	.	0	.	8.2794	-1	-1	44	0	0	12062122	12062197	8.2794	40	12062114	12062203	8.94982	41
Chr4	15473739	15473926	.	0	.	8.27715	-1	-1	108	0	0	15473758	15473920	10.9087	89	15473739	15473926	8.27715	108
Chr2	18059235	18059421	.	0	.	8.27667	-1	-1	98	0	0	18059237	18059416	10.3351	97	18059235	18059421	8.27667	98
Chr4	8715128	8715394	.	0	.	8.27667	-1	-1	135	0	0	8715128	8715315	8.66391	135	8715128	8715394	8.27667	136
Chr5	7979278	7979556	.	0	.	8.27667	-1	-1	124	0	0	7979306	7979556	8.87336	102	7979278	7979556	8.27667	118
Chr1	28492570	28492812	.	0	.	8.26864	-1	-1	42	0	0	28492580	28492812	8.75109	32	28492570	28492812	8.26864	42
Chr1	9240819	9241316	.	0	.	8.26338	-1	-1	377	0	0	9240825	9241306	8.30587	371	9240819	9241316	8.26338	378
Chr2	345637	345926	.	0	.	8.26338	-1	-1	121	0	0	345637	345926	9.23448	121	345637	345850	8.26338	121
Chr1	4217093	4217554	.	0	.	8.25829	-1	-1	263	0	0	4217095	4217509	8.25829	252	4217093	4217554	9.43253	272
Chr4	10278446	10278792	.	0	.	8.25802	-1	-1	127	0	0	10278449	10278789	8.25802	163	10278446	10278792	8.85616	88
ChrM	81702	81782	.	0	.	8.25428	-1	-1	38	0	0	81706	81782	8.25428	34	81702	81782	9.49891	38
Chr1	16800910	16801350	.	0	.	8.2501	-1	-1	267	0	0	16800911	16801272	8.40905	266	16800910	16801350	8.2501	267
Chr2	11135199	11135702	.	0	.	8.2501	-1	-1	351	0	0	11135199	11135700	8.68419	346	11135201	11135702	8.2501	355
Chr2	13479049	13479393	.	0	.	8.2501	-1	-1	211	0	0	13479049	13479342	9.19264	214	13479078	13479393	8.2501	180
Chr1	6894683	6895151	.	0	.	8.24953	-1	-1	113	0	0	6894683	6895151	8.37355	111	6894687	6895151	8.24953	111
Chr4	18319460	18319740	.	0	.	8.24658	-1	-1	38	0	0	18319460	18319740	8.71632	38	18319461	18319729	8.24658	38
Chr4	7758353	7758598	.	0	.	8.24571	-1	-1	117	0	0	7758372	7758591	9.11153	92	7758353	7758598	8.24571	124
Chr3	4035542	4035789	.	0	.	8.24356	-1	-1	150	0	0	4035549	4035789	10.5892	143	4035542	4035789	8.24356	151
Chr5	9628874	9629119	.	0	.	8.24176	-1	-1	123	0	0	9628876	9629112	18.3558	121	9628874	9629119	8.24176	123
Chr1	29655941	29656622	.	0	.	8.23975	-1	-1	637	0	0	29655960	29656622	8.23975	618	29655941	29656622	8.24628	637
Chr1	25156753	25157028	.	0	.	8.23709	-1	-1	128	0	0	25156819	25157025	8.23709	62	25156753	25157028	8.56894	129
ChrM	110039	110215	.	0	.	8.23709	-1	-1	112	0	0	110040	110196	8.23709	111	110039	110215	9.24649	113
Chr1	7167763	7168271	.	0	.	8.23681	-1	-1	447	0	0	7167763	7168271	10.7306	447	7167767	7168255	8.23681	443
Chr3	8139097	8139293	.	0	.	8.23263	-1	-1	151	0	0	8139097	8139293	10.1229	151	8139098	8139292	8.23263	150
Chr2	9831818	9832150	.	0	.	8.22968	-1	-1	112	0	0	9831843	9832149	8.22968	87	9831818	9832150	9.04721	112
Chr5	22865861	22866107	.	0	.	8.22651	-1	-1	107	0	0	22865861	22866091	8.62656	107	22865868	22866107	8.22651	100
Chr4	5185807	5186462	.	0	.	8.22353	-1	-1	462	0	0	5185807	5186397	9.23733	462	5185865	5186462	8.22353	405
Chr5	8389098	8389267	.	0	.	8.22086	-1	-1	85	0	0	8389098	8389262	8.22086	86	8389098	8389267	8.72784	84
Chr1	10630568	10630893	.	0	.	8.21989	-1	-1	111	0	0	10630569	10630893	8.21989	110	10630568	10630892	8.44938	112
Chr3	13771162	13771235	.	0	.	8.21989	-1	-1	31	0	0	13771165	13771235	8.21989	28	13771162	13771235	8.74165	31
ChrM	273754	273874	.	0	.	8.21989	-1	-1	67	0	0	273760	273864	8.21989	62	273754	273874	9.06049	66
Chr1	7496964	7497214	.	0	.	8.21519	-1	-1	105	0	0	7496964	7497214	8.81278	105	7496964	7497214	8.21519	105
Chr1	15607824	15607981	.	0	.	8.21024	-1	-1	108	0	0	15607824	15607970	9.21728	108	15607825	15607981	8.21024	108
Chr1	21094326	21094835	.	0	.	8.21024	-1	-1	192	0	0	21094413	21094835	10.1287	105	21094326	21094831	8.21024	193
Chr3	20964691	20964907	.	0	.	8.21024	-1	-1	111	0	0	20964691	20964896	8.6498	111	20964691	20964907	8.21024	111
Chr5	26531086	26531284	.	0	.	8.20851	-1	-1	85	0	0	26531131	26531284	8.20851	40	26531086	26531283	8.30582	86
Chr1	12246048	12246520	.	0	.	8.20269	-1	-1	164	0	0	12246067	12246519	8.20269	145	12246048	12246520	8.70179	165
Chr4	17230253	17230690	.	0	.	8.20269	-1	-1	108	0	0	17230253	17230689	8.20269	108	17230257	17230690	8.64865	104
Chr4	18034237	18034529	.	0	.	8.20269	-1	-1	227	0	0	18034238	18034529	8.20269	227	18034237	18034529	8.22353	227
Chr3	11803409	11803935	.	0	.	8.19983	-1	-1	349	0	0	11803409	11803907	11.5707	352	11803409	11803935	8.19983	347
Chr2	16843307	16843963	.	0	.	8.19709	-1	-1	184	0	0	16843320	16843954	9.65856	171	16843307	16843963	8.19709	184
Chr3	7912746	7913179	.	0	.	8.1903	-1	-1	365	0	0	7912884	7913179	8.1903	222	7912746	7913177	8.41271	371
Chr1	20061366	20061800	.	0	.	8.18784	-1	-1	135	0	0	20061366	20061800	8.64429	141	20061374	20061800	8.18784	122
Chr1	29427614	29427896	.	0	.	8.18748	-1	-1	39	0	0	29427617	29427896	8.78539	36	29427614	29427896	8.18748	39
Chr2	7353670	7353886	.	0	.	8.1855	-1	-1	105	0	0	7353674	7353884	8.1855	98	7353670	7353886	8.4228	109
Chr4	12634647	12634870	.	0	.	8.1855	-1	-1	113	0	0	12634647	12634859	8.1855	114	12634651	12634870	8.36966	109
Chr5	22529686	22530041	.	0	.	8.18458	-1	-1	135	0	0	22529779	22529931	11.6425	42	22529686	22530041	8.18458	136
Chr5	16472480	16472745	.	0	.	8.18367	-1	-1	228	0	0	16472480	16472745	9.33766	227	16472543	16472739	8.18367	166
Chr3	20545826	20546162	.	0	.	8.17509	-1	-1	144	0	0	20545868	20546149	8.17509	102	20545826	20546162	9.73862	144
Chr1	2493265	2493522	.	0	.	8.17257	-1	-1	114	0	0	2493269	2493477	8.42915	110	2493265	2493522	8.17257	115
Chr1	701099	701471	.	0	.	8.17039	-1	-1	180	0	0	701099	701471	9.79621	181	701101	701462	8.17039	177
Chr2	6482335	6482575	.	0	.	8.17039	-1	-1	68	0	0	6482335	6482572	8.40905	68	6482341	6482575	8.17039	62
Chr2	8361898	8362463	.	0	.	8.17039	-1	-1	42	0	0	8361902	8362454	8.89055	38	8361898	8362463	8.17039	42
Chr2	15856358	15856650	.	0	.	8.17039	-1	-1	202	0	0	15856436	15856650	8.34027	124	15856358	15856649	8.17039	202
Chr3	13641023	13641098	.	0	.	8.17039	-1	-1	35	0	0	13641023	13641098	8.56382	35	13641023	13641094	8.17039	36
Chr4	12808271	12808582	.	0	.	8.17039	-1	-1	84	0	0	12808273	12808561	8.56382	80	12808271	12808582	8.17039	86
Chr4	16265758	16266075	.	0	.	8.16944	-1	-1	106	0	0	16265758	16266069	10.4168	107	16265758	16266075	8.16944	106
ChrM	226721	226805	.	0	.	8.1683	-1	-1	44	0	0	226721	226804	8.1683	44	226721	226805	9.12692	44
ChrM	333742	333859	.	0	.	8.1683	-1	-1	61	0	0	333756	333848	8.1683	47	333742	333859	9.9506	61
Chr1	10721848	10722318	.	0	.	8.16763	-1	-1	426	0	0	10721855	10722315	8.38193	419	10721848	10722318	8.16763	426
Chr1	19893422	19893815	.	0	.	8.16561	-1	-1	56	0	0	19893423	19893715	8.61288	56	19893422	19893815	8.16561	55
Chr1	25193092	25193448	.	0	.	8.1571	-1	-1	70	0	0	25193097	25193437	8.20269	66	25193092	25193448	8.1571	70
Chr5	24291804	24292440	.	0	.	8.15431	-1	-1	99	0	0	24291807	24292440	8.77691	96	24291804	24292433	8.15431	100
Chr5	3317914	3318451	.	0	.	8.15111	-1	-1	218	0	0	3317926	3318440	8.15111	206	3317914	3318451	9.21992	218
Chr4	18049553	18050154	.	0	.	8.15092	-1	-1	442	0	0	18049603	18050148	8.47302	391	18049553	18050154	8.15092	444
Chr3	20378727	20379222	.	0	.	8.14683	-1	-1	249	0	0	20378767	20379222	8.82217	210	20378727	20379212	8.14683	248
Chr4	6406372	6406562	.	0	.	8.14382	-1	-1	85	0	0	6406376	6406562	10.6913	92	6406372	6406560	8.14382	74
Chr5	8643515	8643707	.	0	.	8.14382	-1	-1	121	0	0	8643515	8643705	9.68159	121	8643517	8643707	8.14382	119
Chr5	23308209	23308494	.	0	.	8.14302	-1	-1	69	0	0	23308213	23308494	8.14302	66	23308209	23308492	8.28876	69
Chr5	2825440	2825737	.	0	.	8.13594	-1	-1	109	0	0	2825515	2825737	8.13594	37	2825440	2825716	8.37931	107
Chr3	18409682	18409918	.	0	.	8.13391	-1	-1	50	0	0	18409682	18409917	8.13391	50	18409682	18409918	9.75132	51
Chr3	15795791	15796235	.	0	.	8.13053	-1	-1	248	0	0	15795791	15796235	10.0943	246	15795853	15796233	8.13053	189
Chr5	16250823	16251040	.	0	.	8.13053	-1	-1	139	0	0	16250850	16251040	9.6128	112	16250823	16251040	8.13053	139
Chr5	17100358	17100538	.	0	.	8.12051	-1	-1	98	0	0	17100361	17100538	10.4924	94	17100358	17100523	8.12051	99
Chr4	13741965	13742476	.	0	.	8.11971	-1	-1	380	0	0	13741965	13742476	8.11971	375	13741973	13742470	8.6536	378
Chr5	22657949	22658280	.	0	.	8.11725	-1	-1	237	0	0	22657949	22658280	10.4594	237	22658018	22658278	8.11725	168
ChrM	322847	322948	.	0	.	8.11725	-1	-1	43	0	0	322847	322948	8.49503	43	322847	322945	8.11725	44
Chr1	6282059	6282430	.	0	.	8.11671	-1	-1	174	0	0	6282072	6282347	8.11671	161	6282059	6282430	8.52909	174
Chr1	6655269	6655511	.	0	.	8.11671	-1	-1	94	0	0	6655269	6655511	8.11671	94	6655270	6655506	9.31291	94
Chr1	3886986	3887206	.	0	.	8.11455	-1	-1	131	0	0	3887017	3887206	8.76563	100	3886986	3887206	8.11455	131
Chr3	2037740	2038039	.	0	.	8.10953	-1	-1	131	0	0	2037740	2038038	8.12728	132	2037741	2038039	8.10953	129
Chr5	18218456	18218741	.	0	.	8.1059	-1	-1	42	0	0	18218456	18218733	9.31653	42	18218457	18218741	8.1059	42
Chr1	6765433	6765650	.	0	.	8.10396	-1	-1	90	0	0	6765434	6765650	9.47523	89	6765433	6765648	8.10396	90
Chr5	23124561	23124821	.	0	.	8.10252	-1	-1	70	0	0	23124581	23124819	8.33052	50	23124561	23124821	8.10252	70
Chr2	3431518	3431605	.	0	.	8.09952	-1	-1	39	0	0	3431519	3431605	8.09952	40	3431518	3431604	8.44938	38
Chr3	15801149	15801390	.	0	.	8.09952	-1	-1	148	0	0	15801149	15801383	8.09952	143	15801157	15801390	8.14382	146
Chr3	19282421	19282918	.	0	.	8.09326	-1	-1	165	0	0	19282421	19282914	8.73081	159	19282434	19282918	8.09326	158
Chr1	1613000	1613215	.	0	.	8.09068	-1	-1	95	0	0	1613021	1613210	9.18289	74	1613000	1613215	8.09068	95
Chr1	11801825	11802146	.	0	.	8.09068	-1	-1	154	0	0	11801828	11802135	9.49243	153	11801825	11802146	8.09068	153
Chr2	11290299	11290517	.	0	.	8.09068	-1	-1	109	0	0	11290299	11290516	8.68419	111	11290309	11290517	8.09068	98
Chr5	5924037	5924420	.	0	.	8.09068	-1	-1	304	0	0	5924043	5924420	8.95934	303	5924037	5924412	8.09068	300
Chr5	19317502	19317777	.	0	.	8.09068	-1	-1	111	0	0	19317502	19317775	10.2491	110	19317502	19317777	8.09068	112
Chr5	7217137	7217365	.	0	.	8.08302	-1	-1	97	0	0	7217184	7217365	9.21689	51	7217137	7217360	8.08302	96
Chr2	3319991	3320077	.	0	.	8.08232	-1	-1	41	0	0	3319996	3320073	8.08232	36	3319991	3320077	9.15349	42
Chr2	6202672	6202866	.	0	.	8.08232	-1	-1	98	0	0	6202672	6202866	8.08232	99	6202674	6202866	8.62208	95
Chr2	251930	252221	.	0	.	8.07739	-1	-1	133	0	0	251944	252221	9.1657	123	251930	252206	8.07739	130
Chr3	19661942	19662258	.	0	.	8.07739	-1	-1	74	0	0	19661964	19662258	8.94214	52	19661942	19662258	8.07739	75
Chr2	19027236	19028212	.	0	.	8.07283	-1	-1	537	0	0	19027241	19028200	9.56467	532	19027236	19028212	8.07283	538
Chr3	20361084	20361334	.	0	.	8.07183	-1	-1	33	0	0	20361084	20361334	8.93254	38	20361084	20361334	8.07183	29
Chr2	2737641	2738039	.	0	.	8.06512	-1	-1	297	0	0	2737664	2738025	8.06512	276	2737641	2738039	9.08706	295
Chr3	20310080	20310339	.	0	.	8.06512	-1	-1	112	0	0	20310080	20310339	8.06512	113	20310081	20310335	8.54237	110
Chr5	18811833	18812094	.	0	.	8.06512	-1	-1	126	0	0	18811834	18811998	8.06512	125	18811833	18812094	8.43609	126
Chr2	777815	777974	.	0	.	8.06411	-1	-1	118	0	0	777815	777974	10.7253	122	777815	777972	8.06411	115
Chr2	16423295	16423615	.	0	.	8.06411	-1	-1	174	0	0	16423296	16423615	9.18289	173	16423295	16423615	8.06411	174
Chr5	171119	171787	.	0	.	8.06411	-1	-1	193	0	0	171119	171787	9.35486	194	171119	171721	8.06411	193
Chr5	3018201	3018356	.	0	.	8.06411	-1	-1	48	0	0	3018201	3018350	9.69878	53	3018203	3018356	8.06411	42
Chr2	17648882	17649460	.	0	.	8.0547	-1	-1	42	0	0	17648882	17649460	8.4495	42	17648882	17649452	8.0547	43
Chr3	20718868	20719148	.	0	.	8.05161	-1	-1	69	0	0	20718868	20719148	8.51524	69	20718870	20719148	8.05161	67
Chr1	10356444	10356864	.	0	.	8.05082	-1	-1	106	0	0	10356444	10356779	8.70139	111	10356444	10356864	8.05082	101
Chr5	357695	358074	.	0	.	8.05082	-1	-1	217	0	0	357695	358074	8.80457	217	357695	358048	8.05082	217
Chr5	472412	473314	.	0	.	8.05052	-1	-1	555	0	0	472486	473313	8.41348	602	472412	473314	8.05052	434
Chr2	18730304	18731074	.	0	.	8.05021	-1	-1	226	0	0	18730385	18731058	12.0611	146	18730304	18731074	8.05021	225
Chr3	22362491	22362657	.	0	.	8.03803	-1	-1	54	0	0	22362491	22362654	8.03803	55	22362504	22362657	9.01783	41
Chr3	7413448	7413977	.	0	.	8.0377	-1	-1	182	0	0	7413448	7413890	8.0377	182	7413499	7413977	9.12036	132
Chr1	23362445	23362702	.	0	.	8.03753	-1	-1	150	0	0	23362445	23362690	9.59561	151	23362445	23362702	8.03753	150
Chr5	22681181	22681352	.	0	.	8.03753	-1	-1	109	0	0	22681181	22681350	10.4898	107	22681181	22681352	8.03753	111
Chr5	4275143	4275401	.	0	.	8.03234	-1	-1	128	0	0	4275143	4275401	8.03234	129	4275143	4275366	9.15072	128
Chr4	221547	221696	.	0	.	8.02642	-1	-1	105	0	0	221551	221696	11.1937	102	221547	221687	8.02642	104
Chr1	2904798	2904951	.	0	.	8.02425	-1	-1	79	0	0	2904798	2904946	8.03073	80	2904810	2904951	8.02425	67
Chr5	9288882	9289249	.	0	.	8.02425	-1	-1	233	0	0	9288882	9289248	8.40905	233	9288886	9289249	8.02425	229
Chr5	24443121	24443308	.	0	.	8.02425	-1	-1	34	0	0	24443125	24443301	10.1803	30	24443121	24443308	8.02425	34
Chr2	8985323	8985660	.	0	.	8.02053	-1	-1	243	0	0	8985383	8985647	8.25272	184	8985323	8985660	8.02053	243
Chr5	8729954	8730146	.	0	.	8.01699	-1	-1	39	0	0	8729954	8730145	8.01699	40	8729954	8730146	8.55333	39
Chr5	11730428	11730584	.	0	.	8.01691	-1	-1	64	0	0	11730428	11730584	8.01691	64	11730432	11730578	8.07337	60
Chr2	6777194	6777745	.	0	.	8.01353	-1	-1	413	0	0	6777353	6777745	8.01353	253	6777194	6777742	8.09068	414
Chr2	1281442	1281924	.	0	.	8.01096	-1	-1	403	0	0	1281447	1281919	10.2835	383	1281442	1281924	8.01096	419
Chr5	653685	654181	.	0	.	8.01096	-1	-1	143	0	0	653705	654181	9.3603	122	653685	654159	8.01096	145
Chr2	3495946	3496182	.	0	.	8.01039	-1	-1	169	0	0	3495951	3496181	8.01039	36	3495946	3496182	17.0677	171
Chr1	5423538	5423933	.	0	.	8.00891	-1	-1	220	0	0	5423538	5423931	8.00891	220	5423542	5423933	8.43637	216
Chr5	19342306	19342674	.	0	.	7.99934	-1	-1	109	0	0	19342309	19342626	7.99934	106	19342306	19342674	8.74559	109
Chr1	26781801	26782301	.	0	.	7.99634	-1	-1	299	0	0	26781900	26782284	7.99634	199	26781801	26782301	9.16678	300
Chr2	3358596	3358701	.	0	.	7.99634	-1	-1	55	0	0	3358607	3358696	7.99634	44	3358596	3358701	8.22353	55
Chr1	28365843	28366050	.	0	.	7.9893	-1	-1	82	0	0	28365843	28366050	7.9893	89	28365843	28366049	7.99068	75
Chr5	21557941	21558610	.	0	.	7.98508	-1	-1	225	0	0	21557995	21558610	7.98508	171	21557941	21558527	9.16392	225
Chr4	15500668	15501171	.	0	.	7.98472	-1	-1	294	0	0	15500814	15501144	8.40499	148	15500668	15501171	7.98472	294
Chr4	12675530	12675825	.	0	.	7.98439	-1	-1	108	0	0	12675531	12675825	8.40329	105	12675530	12675792	7.98439	111
Chr2	9732285	9732598	.	0	.	7.98395	-1	-1	174	0	0	9732315	9732598	8.37178	144	9732285	9732595	7.98395	174
Chr2	9528347	9528692	.	0	.	7.98176	-1	-1	313	0	0	9528374	9528690	8.40909	288	9528347	9528692	7.98176	311
Chr1	19945727	19945908	.	0	.	7.97914	-1	-1	107	0	0	19945734	19945892	7.97914	102	19945727	19945908	8.66194	106
Chr3	8104296	8104782	.	0	.	7.97864	-1	-1	172	0	0	8104296	8104782	7.97864	173	8104297	8104777	7.99796	170
Chr5	18743014	18743228	.	0	.	7.97803	-1	-1	97	0	0	18743014	18743228	7.97803	101	18743027	18743218	8.07739	80
Chr1	14149536	14149825	.	0	.	7.97172	-1	-1	138	0	0	14149551	14149825	8.51309	124	14149536	14149794	7.97172	137
Chr3	21871240	21871417	.	0	.	7.97111	-1	-1	88	0	0	21871240	21871405	8.54662	88	21871240	21871417	7.97111	88
Chr1	6932683	6933106	.	0	.	7.97011	-1	-1	334	0	0	6932683	6933106	9.39714	334	6932686	6933103	7.97011	331
Chr3	2611841	2612420	.	0	.	7.96701	-1	-1	241	0	0	2611934	2612420	7.96701	149	2611841	2612412	8.45553	241
Chr2	14957700	14958003	.	0	.	7.96312	-1	-1	86	0	0	14957700	14958001	7.96312	40	14957700	14958003	8.20386	133
ChrM	98263	98366	.	0	.	7.96195	-1	-1	60	0	0	98265	98364	7.96195	58	98263	98366	9.93732	60
Chr4	13860554	13861121	.	0	.	7.95899	-1	-1	208	0	0	13860642	13861121	10.5386	120	13860554	13861120	7.95899	208
Chr5	1215587	1216256	.	0	.	7.95701	-1	-1	379	0	0	1215637	1216253	7.95701	328	1215587	1216256	7.99879	381
Chr1	4766717	4766966	.	0	.	7.95384	-1	-1	210	0	0	4766718	4766966	7.95384	209	4766717	4766966	8.63518	211
Chr5	23222803	23223109	.	0	.	7.95295	-1	-1	191	0	0	23222804	23223107	7.95295	190	23222803	23223109	8.89656	191
Chr3	16897982	16898441	.	0	.	7.95241	-1	-1	286	0	0	16897982	16898441	8.14292	284	16897984	16898440	7.95241	286
Chr1	27265563	27265897	.	0	.	7.95155	-1	-1	244	0	0	27265563	27265845	8.41007	245	27265568	27265897	7.95155	239
Chr3	18802685	18803021	.	0	.	7.94616	-1	-1	190	0	0	18802692	18803021	7.95643	183	18802685	18803021	7.94616	190
Chr2	11374200	11374770	.	0	.	7.94475	-1	-1	343	0	0	11374200	11374763	7.94475	343	11374205	11374770	7.99768	339
Chr1	3786972	3787322	.	0	.	7.94454	-1	-1	276	0	0	3786976	3787314	8.49503	272	3786972	3787322	7.94454	277
Chr2	529237	529948	.	0	.	7.94454	-1	-1	523	0	0	529237	529875	8.25428	520	529237	529948	7.94454	526
Chr2	13507436	13507833	.	0	.	7.94454	-1	-1	94	0	0	13507436	13507823	9.09691	94	13507436	13507833	7.94454	94
Chr5	16807113	16807364	.	0	.	7.94454	-1	-1	38	0	0	16807114	16807364	8.01353	36	16807113	16807340	7.94454	40
Chr2	17541707	17542296	.	0	.	7.94086	-1	-1	467	0	0	17541708	17542265	8.58076	466	17541707	17542296	7.94086	468
Chr3	8605169	8605735	.	0	.	7.93644	-1	-1	111	0	0	8605169	8605734	10.6822	110	8605170	8605735	7.93644	111
Chr1	25657504	25658034	.	0	.	7.93274	-1	-1	118	0	0	25657505	25658025	9.71433	116	25657504	25658034	7.93274	119
Chr1	21507358	21507769	.	0	.	7.93125	-1	-1	224	0	0	21507358	21507766	8.08653	224	21507360	21507769	7.93125	222
Chr4	5722785	5723244	.	0	.	7.93125	-1	-1	262	0	0	5722787	5723235	8.97653	259	5722785	5723244	7.93125	264
Chr1	22551042	22551370	.	0	.	7.92755	-1	-1	273	0	0	22551171	22551363	7.92755	144	22551042	22551370	8.03753	273
Chr4	15261227	15261849	.	0	.	7.92755	-1	-1	167	0	0	15261234	15261847	7.92755	161	15261227	15261849	8.30324	167
Chr3	5645575	5646696	.	0	.	7.9275	-1	-1	535	0	0	5645580	5646597	7.9275	531	5645575	5646696	8.10878	535
Chr1	17356473	17356772	.	0	.	7.91797	-1	-1	66	0	0	17356473	17356730	8.04793	65	17356473	17356772	7.91797	67
Chr2	1081611	1081885	.	0	.	7.91797	-1	-1	118	0	0	1081611	1081885	8.51223	119	1081611	1081869	7.91797	118
Chr2	10454474	10454932	.	0	.	7.91797	-1	-1	95	0	0	10454478	10454932	8.99373	90	10454474	10454924	7.91797	97
Chr4	5828269	5828557	.	0	.	7.91797	-1	-1	181	0	0	5828284	5828555	10.1803	167	5828269	5828557	7.91797	181
Chr4	3951145	3951635	.	0	.	7.91548	-1	-1	136	0	0	3951145	3951634	9.97892	136	3951151	3951635	7.91548	130
Chr1	28676757	28676990	.	0	.	7.91535	-1	-1	37	0	0	28676757	28676981	10.0468	40	28676758	28676990	7.91535	33
Chr3	93443	93819	.	0	.	7.91355	-1	-1	125	0	0	93486	93700	9.34656	82	93443	93819	7.91355	126
Chr4	5732149	5732575	.	0	.	7.91268	-1	-1	94	0	0	5732149	5732575	8.53859	94	5732151	5732569	7.91268	92
Chr4	5737398	5737511	.	0	.	7.91172	-1	-1	35	0	0	5737398	5737509	10.0713	35	5737398	5737511	7.91172	35
Chr2	14310672	14311040	.	0	.	7.911	-1	-1	142	0	0	14310686	14311040	7.911	131	14310672	14311038	9.20573	140
ChrM	136899	136981	.	0	.	7.91036	-1	-1	42	0	0	136901	136977	7.91036	41	136899	136981	8.59551	42
Chr5	21124902	21125069	.	0	.	7.90547	-1	-1	32	0	0	21124902	21125069	7.90547	32	21124902	21125049	8.30324	32
Chr1	14508682	14508851	.	0	.	7.90468	-1	-1	39	0	0	14508682	14508850	9.63	39	14508684	14508851	7.90468	38
Chr3	20408038	20408351	.	0	.	7.90468	-1	-1	208	0	0	20408046	20408340	8.94214	203	20408038	20408351	7.90468	206
Chr3	14210051	14210137	.	0	.	7.90271	-1	-1	47	0	0	14210055	14210137	7.90271	43	14210051	14210137	8.61074	47
Chr2	7826725	7826889	.	0	.	7.89817	-1	-1	97	0	0	7826736	7826874	8.26288	84	7826725	7826889	7.89817	99
Chr1	23824349	23824544	.	0	.	7.89426	-1	-1	101	0	0	23824349	23824544	7.89426	101	23824355	23824540	9.00769	96
Chr1	7754155	7754341	.	0	.	7.89316	-1	-1	40	0	0	7754155	7754341	7.89316	40	7754155	7754341	8.03753	40
Chr5	19991519	19991699	.	0	.	7.89316	-1	-1	142	0	0	19991519	19991699	7.89316	142	19991519	19991699	8.86122	143
ChrM	94016	94094	.	0	.	7.89316	-1	-1	40	0	0	94018	94092	7.89316	38	94016	94094	8.50252	41
Chr3	9465348	9465555	.	0	.	7.89283	-1	-1	87	0	0	9465349	9465543	9.27975	86	9465348	9465555	7.89283	87
Chr1	12851755	12852163	.	0	.	7.8914	-1	-1	231	0	0	12851768	12852163	11.2293	222	12851755	12852104	7.8914	228
Chr4	6564128	6564278	.	0	.	7.8914	-1	-1	100	0	0	6564140	6564278	10.3179	88	6564128	6564277	7.8914	100
Chr2	372152	372530	.	0	.	7.88118	-1	-1	218	0	0	372152	372521	8.45477	219	372154	372530	7.88118	216
Chr3	5745915	5746168	.	0	.	7.87811	-1	-1	212	0	0	5745915	5746168	9.479	212	5745922	5746168	7.87811	205
Chr2	1638553	1638805	.	0	.	7.87596	-1	-1	215	0	0	1638555	1638805	7.87596	216	1638553	1638805	7.93125	212
Chr3	3216177	3216465	.	0	.	7.87596	-1	-1	93	0	0	3216178	3216465	7.87596	63	3216177	3216463	8.07739	123
Chr3	8349231	8349433	.	0	.	7.87596	-1	-1	158	0	0	8349231	8349433	7.87596	158	8349232	8349432	8.82136	158
Chr5	2774467	2774838	.	0	.	7.87063	-1	-1	211	0	0	2774467	2774838	7.87063	211	2774510	2774838	8.1571	168
Chr3	22120764	22121081	.	0	.	7.87048	-1	-1	132	0	0	22120766	22121073	9.82295	130	22120764	22121081	7.87048	132
Chr1	15084073	15084159	.	0	.	7.86947	-1	-1	44	0	0	15084074	15084159	7.86947	43	15084073	15084159	9.12622	44
Chr1	17234898	17235204	.	0	.	7.86861	-1	-1	178	0	0	17234898	17235198	9.89335	178	17234899	17235204	7.86861	177
Chr2	10727016	10727380	.	0	.	7.86483	-1	-1	143	0	0	10727016	10727377	8.35746	143	10727016	10727380	7.86483	143
Chr1	19844465	19844738	.	0	.	7.86087	-1	-1	160	0	0	19844472	19844732	11.1801	153	19844465	19844738	7.86087	161
Chr2	3397000	3397389	.	0	.	7.85877	-1	-1	339	0	0	3397003	3397384	7.85877	119	3397000	3397389	14.0424	345
Chr5	7043214	7043493	.	0	.	7.85638	-1	-1	43	0	0	7043215	7043435	7.85638	42	7043214	7043493	8.98746	43
Chr4	17592	17840	.	0	.	7.85388	-1	-1	156	0	0	17592	17840	7.85388	158	17618	17840	7.95338	129
Chr5	25836229	25836642	.	0	.	7.85198	-1	-1	122	0	0	25836233	25836635	9.73364	117	25836229	25836642	7.85198	124
Chr5	16404173	16404494	.	0	.	7.85157	-1	-1	108	0	0	16404188	16404493	8.9437	93	16404173	16404494	7.85157	108
Chr1	17811887	17812203	.	0	.	7.85154	-1	-1	168	0	0	17811888	17812195	9.93953	167	17811887	17812203	7.85154	168
Chr4	6696575	6696873	.	0	.	7.85154	-1	-1	107	0	0	6696575	6696815	7.87596	107	6696575	6696873	7.85154	108
Chr5	11823146	11823224	.	0	.	7.85154	-1	-1	39	0	0	11823146	11823224	9.88795	40	11823146	11823212	7.85154	38
Chr5	15446343	15446534	.	0	.	7.85154	-1	-1	151	0	0	15446343	15446534	8.25428	153	15446345	15446534	7.85154	147
Chr1	19213346	19213613	.	0	.	7.84157	-1	-1	162	0	0	19213351	19213613	7.84157	157	19213346	19213610	7.87811	162
Chr2	3342740	3342837	.	0	.	7.84157	-1	-1	41	0	0	3342744	3342836	7.84157	39	3342740	3342837	9.2332	39
Chr4	8814505	8814851	.	0	.	7.83897	-1	-1	312	0	0	8814506	8814851	9.57209	311	8814505	8814849	7.83897	313
Chr1	19320396	19320666	.	0	.	7.83826	-1	-1	216	0	0	19320396	19320658	8.75298	218	19320413	19320666	7.83826	198
Chr5	5111037	5111262	.	0	.	7.83826	-1	-1	49	0	0	5111047	5111260	7.97914	40	5111037	5111262	7.83826	48
Chr2	15285999	15286387	.	0	.	7.83814	-1	-1	345	0	0	15286069	15286387	7.83814	276	15285999	15286386	10.1815	345
Chr2	16327174	16327333	.	0	.	7.83271	-1	-1	71	0	0	16327176	16327284	7.83271	69	16327174	16327333	8.13801	71
Chr5	18969598	18969761	.	0	.	7.82573	-1	-1	128	0	0	18969607	18969761	10.2028	123	18969598	18969761	7.82573	124
Chr1	30165714	30166043	.	0	.	7.82497	-1	-1	197	0	0	30165714	30166043	7.94475	197	30165714	30166043	7.82497	197
Chr2	13798767	13799070	.	0	.	7.82497	-1	-1	128	0	0	13798767	13799070	8.04793	129	13798777	13799061	7.82497	118
Chr3	13809448	13809536	.	0	.	7.82497	-1	-1	50	0	0	13809448	13809536	8.30587	57	13809449	13809536	7.82497	43
Chr3	15358190	15358512	.	0	.	7.82497	-1	-1	136	0	0	15358200	15358512	8.39186	127	15358190	15358511	7.82497	136
Chr5	2399049	2399702	.	0	.	7.82449	-1	-1	320	0	0	2399049	2399698	7.82449	599	2399049	2399702	8.10396	42
Chr4	1088754	1088933	.	0	.	7.82437	-1	-1	59	0	0	1088756	1088932	7.82437	57	1088754	1088933	9.36605	60
Chr4	11670711	11670981	.	0	.	7.82437	-1	-1	113	0	0	11670757	11670981	7.82437	67	11670711	11670979	8.19696	114
Chr2	18107064	18107626	.	0	.	7.82068	-1	-1	34	0	0	18107064	18107548	8.92708	29	18107065	18107626	7.82068	39
Chr5	608130	608674	.	0	.	7.81215	-1	-1	84	0	0	608130	608671	8.00598	84	608134	608674	7.81215	80
Chr1	12188556	12189009	.	0	.	7.81169	-1	-1	183	0	0	12188620	12188945	8.77018	119	12188556	12189009	7.81169	183
Chr3	17927179	17927416	.	0	.	7.81169	-1	-1	90	0	0	17927179	17927410	8.75298	91	17927179	17927416	7.81169	89
Chr5	21044118	21044464	.	0	.	7.81169	-1	-1	107	0	0	21044119	21044464	10.0091	106	21044118	21044464	7.81169	107
Chr4	10104493	10105175	.	0	.	7.81043	-1	-1	565	0	0	10104494	10105175	7.81043	564	10104493	10105172	8.13337	565
Chr2	8543723	8544461	.	0	.	7.8096	-1	-1	311	0	0	8543794	8544399	8.01781	241	8543723	8544461	7.8096	311
Chr1	23251085	23251489	.	0	.	7.80781	-1	-1	222	0	0	23251086	23251432	9.36038	221	23251085	23251489	7.80781	222
Chr2	3265332	3265443	.	0	.	7.80718	-1	-1	57	0	0	3265333	3265443	7.80718	57	3265332	3265441	9.19335	57
ChrM	63004	63114	.	0	.	7.80718	-1	-1	64	0	0	63024	63109	7.80718	45	63004	63114	11.598	64
Chr2	13002573	13002967	.	0	.	7.80585	-1	-1	266	0	0	13002573	13002967	8.24877	268	13002584	13002966	7.80585	253
Chr5	2474377	2474701	.	0	.	7.7984	-1	-1	158	0	0	2474387	2474700	8.78737	148	2474377	2474701	7.7984	158
Chr5	16067686	16067925	.	0	.	7.7984	-1	-1	38	0	0	16067686	16067908	7.96686	38	16067687	16067925	7.7984	37
Chr5	16290407	16290736	.	0	.	7.7984	-1	-1	108	0	0	16290407	16290728	8.06512	105	16290409	16290736	7.7984	109
Chr2	12173502	12173800	.	0	.	7.79637	-1	-1	106	0	0	12173502	12173800	7.79637	106	12173515	12173792	7.8585	94
Chr4	18206482	18206639	.	0	.	7.79448	-1	-1	104	0	0	18206485	18206637	12.2965	101	18206482	18206639	7.79448	104
Chr1	13205329	13205407	.	0	.	7.78998	-1	-1	42	0	0	13205329	13205404	7.78998	39	13205330	13205407	9.10035	44
Chr1	16871251	16871763	.	0	.	7.78512	-1	-1	437	0	0	16871252	16871763	9.63	471	16871251	16871762	7.78512	403
Chr1	19572510	19573228	.	0	.	7.78512	-1	-1	285	0	0	19572510	19573228	9.11411	285	19572513	19573181	7.78512	283
Chr1	27901848	27902052	.	0	.	7.78512	-1	-1	71	0	0	27901848	27902047	9.01093	72	27901849	27902052	7.78512	70
Chr3	21701072	21701564	.	0	.	7.78512	-1	-1	338	0	0	21701235	21701564	9.13182	176	21701072	21701558	7.78512	338
Chr1	2368389	2368953	.	0	.	7.7808	-1	-1	423	0	0	2368390	2368948	8.58485	422	2368389	2368953	7.7808	423
Chr1	29869674	29870293	.	0	.	7.77621	-1	-1	379	0	0	29869674	29870237	7.77621	379	29869684	29870293	8.5844	369
Chr1	29459069	29459670	.	0	.	7.77594	-1	-1	387	0	0	29459070	29459581	8.79717	386	29459069	29459670	7.77594	388
Chr3	1934570	1934752	.	0	.	7.77278	-1	-1	98	0	0	1934633	1934749	7.77278	36	1934570	1934752	8.19696	98
Chr1	12746359	12746499	.	0	.	7.77183	-1	-1	40	0	0	12746359	12746499	8.30587	41	12746362	12746499	7.77183	36
Chr1	8948155	8948428	.	0	.	7.76735	-1	-1	130	0	0	8948208	8948428	9.10374	118	8948155	8948428	7.76735	90
Chr2	637671	637949	.	0	.	7.76724	-1	-1	111	0	0	637674	637949	8.29108	108	637671	637878	7.76724	112
Chr3	14214814	14215032	.	0	.	7.75886	-1	-1	141	0	0	14214814	14215032	8.80412	107	14214814	14215032	7.75886	175
Chr3	1582936	1583385	.	0	.	7.75855	-1	-1	96	0	0	1582936	1583375	8.25428	96	1582936	1583385	7.75855	96
Chr3	9634432	9635160	.	0	.	7.75682	-1	-1	427	0	0	9634452	9635152	8.04328	408	9634432	9635160	7.75682	427
Chr5	726620	726810	.	0	.	7.7557	-1	-1	138	0	0	726629	726810	7.7557	129	726620	726803	8.23961	139
Chr1	5617529	5617830	.	0	.	7.75566	-1	-1	153	0	0	5617529	5617830	9.37713	153	5617587	5617830	7.75566	95
Chr1	11155334	11155788	.	0	.	7.75559	-1	-1	349	0	0	11155334	11155714	7.75559	348	11155337	11155788	7.83826	347
Chr1	14474438	14474525	.	0	.	7.75559	-1	-1	43	0	0	14474438	14474524	7.75559	43	14474441	14474525	8.17039	40
Chr2	17977068	17977261	.	0	.	7.75559	-1	-1	92	0	0	17977121	17977256	7.75559	39	17977068	17977261	8.19696	92
Chr4	2525256	2525781	.	0	.	7.75559	-1	-1	339	0	0	2525256	2525724	7.75559	339	2525258	2525781	7.83826	338
Chr5	17831158	17831372	.	0	.	7.75559	-1	-1	48	0	0	17831158	17831372	7.75559	49	17831161	17831363	8.72836	45
ChrM	80686	80786	.	0	.	7.75559	-1	-1	43	0	0	80686	80780	7.75559	43	80686	80786	8.56894	43
Chr3	8708	9017	.	0	.	7.75349	-1	-1	182	0	0	8725	9017	9.3499	165	8708	9017	7.75349	183
Chr1	4182585	4183230	.	0	.	7.74915	-1	-1	70	0	0	4182630	4183169	8.06944	27	4182585	4183230	7.74915	68
Chr3	1603061	1603516	.	0	.	7.74328	-1	-1	349	0	0	1603205	1603515	8.54876	205	1603061	1603516	7.74328	349
Chr5	2010987	2011416	.	0	.	7.74275	-1	-1	100	0	0	2010987	2011359	9.13472	100	2010989	2011416	7.74275	98
Chr1	10330242	10330475	.	0	.	7.73839	-1	-1	97	0	0	10330242	10330475	7.73839	97	10330247	10330464	7.74526	92
Chr2	6758305	6758677	.	0	.	7.73839	-1	-1	82	0	0	6758335	6758677	7.73839	55	6758305	6758598	8.13053	79
Chr5	18093332	18093523	.	0	.	7.73839	-1	-1	118	0	0	18093332	18093523	7.73839	112	18093340	18093502	7.85154	116
Chr3	19181397	19182067	.	0	.	7.73417	-1	-1	512	0	0	19181537	19182057	11.6165	373	19181397	19182067	7.73417	512
Chr1	2374526	2375094	.	0	.	7.73198	-1	-1	126	0	0	2374526	2375093	9.07971	126	2374527	2375094	7.73198	125
Chr1	3093152	3093528	.	0	.	7.73198	-1	-1	34	0	0	3093154	3093528	9.07971	36	3093152	3093528	7.73198	30
Chr3	1329425	1329766	.	0	.	7.73198	-1	-1	104	0	0	1329437	1329703	8.21989	93	1329425	1329766	7.73198	104
Chr3	10398155	10398412	.	0	.	7.73198	-1	-1	214	0	0	10398155	10398411	9.44084	215	10398156	10398412	7.73198	212
Chr5	921872	922093	.	0	.	7.73138	-1	-1	42	0	0	921875	921999	7.73138	39	921872	922093	8.07348	43
Chr3	7709671	7709975	.	0	.	7.7251	-1	-1	140	0	0	7709686	7709928	7.97211	133	7709671	7709975	7.7251	132
Chr1	767962	768282	.	0	.	7.72172	-1	-1	173	0	0	767973	768282	8.02561	164	767962	768282	7.72172	172
Chr1	8408480	8408802	.	0	.	7.71869	-1	-1	133	0	0	8408480	8408760	7.92755	93	8408486	8408802	7.71869	168
Chr1	15925902	15926286	.	0	.	7.71869	-1	-1	97	0	0	15925902	15926281	9.11411	97	15925967	15926286	7.71869	33
Chr3	22553837	22554203	.	0	.	7.71869	-1	-1	173	0	0	22553851	22554196	8.35746	160	22553837	22554203	7.71869	173
Chr5	19144568	19144774	.	0	.	7.71869	-1	-1	122	0	0	19144568	19144773	8.83896	120	19144568	19144774	7.71869	124
Chr4	17695255	17695491	.	0	.	7.71487	-1	-1	135	0	0	17695258	17695491	9.14887	135	17695255	17695491	7.71487	132
Chr1	11531755	11532571	.	0	.	7.70919	-1	-1	711	0	0	11531755	11532562	8.88099	712	11531756	11532571	7.70919	710
Chr5	1608900	1609173	.	0	.	7.70703	-1	-1	102	0	0	1608959	1609166	7.70703	44	1608900	1609173	8.89577	102
Chr1	15085631	15085885	.	0	.	7.70695	-1	-1	35	0	0	15085632	15085885	7.70695	34	15085631	15085866	8.2117	35
Chr3	2251735	2252040	.	0	.	7.70541	-1	-1	89	0	0	2251735	2252040	7.92755	89	2251742	2252037	7.70541	83
Chr4	6649076	6649423	.	0	.	7.70541	-1	-1	219	0	0	6649076	6649421	8.47784	219	6649077	6649423	7.70541	218
Chr5	19558955	19559224	.	0	.	7.70541	-1	-1	169	0	0	19558973	19559224	8.63261	151	19558955	19559215	7.70541	169
Chr1	11072361	11072473	.	0	.	7.69231	-1	-1	78	0	0	11072361	11072470	10.1458	78	11072364	11072473	7.69231	76
Chr1	9966412	9966898	.	0	.	7.69212	-1	-1	278	0	0	9966647	9966884	8.12604	44	9966412	9966898	7.69212	278
Chr4	17027978	17028267	.	0	.	7.69212	-1	-1	103	0	0	17027978	17028267	8.13391	105	17027978	17028267	7.69212	101
Chr5	16813009	16813225	.	0	.	7.68942	-1	-1	102	0	0	16813048	16813225	10.8093	63	16813009	16813225	7.68942	102
Chr3	2034028	2034399	.	0	.	7.68821	-1	-1	285	0	0	2034032	2034389	8.2422	281	2034028	2034399	7.68821	286
Chr4	16680026	16680576	.	0	.	7.68818	-1	-1	118	0	0	16680109	16680552	7.68818	34	16680026	16680576	10.0936	120
Chr2	3294556	3294643	.	0	.	7.6868	-1	-1	44	0	0	3294556	3294642	7.6868	44	3294559	3294643	9.89746	41
Chr5	8050032	8050472	.	0	.	7.68661	-1	-1	155	0	0	8050032	8050433	9.52309	152	8050039	8050472	7.68661	151
Chr4	858067	858672	.	0	.	7.68625	-1	-1	153	0	0	858067	858618	8.47062	148	858069	858672	7.68625	157
Chr3	2114822	2115163	.	0	.	7.68193	-1	-1	89	0	0	2114822	2115100	8.32567	89	2114823	2115163	7.68193	89
Chr2	13674296	13674562	.	0	.	7.67937	-1	-1	159	0	0	13674297	13674562	7.67937	160	13674296	13674561	7.74677	157
Chr1	29609630	29610007	.	0	.	7.67883	-1	-1	117	0	0	29609630	29609992	8.25428	117	29609630	29610007	7.67883	117
Chr4	7814083	7814200	.	0	.	7.67883	-1	-1	33	0	0	7814083	7814146	8.87336	33	7814083	7814200	7.67883	33
Chr5	18715025	18715099	.	0	.	7.67839	-1	-1	36	0	0	18715026	18715097	7.67839	35	18715025	18715099	8.51205	37
Chr4	16285010	16285570	.	0	.	7.67169	-1	-1	310	0	0	16285010	16285505	7.90606	310	16285015	16285570	7.67169	305
Chr4	679228	679492	.	0	.	7.6705	-1	-1	148	0	0	679228	679492	8.59002	149	679235	679481	7.6705	141
Chr5	25211652	25212193	.	0	.	7.66662	-1	-1	164	0	0	25211652	25212106	7.9729	165	25211664	25212193	7.66662	152
Chr1	22128264	22128658	.	0	.	7.66555	-1	-1	111	0	0	22128265	22128650	7.79445	110	22128264	22128658	7.66555	112
Chr5	5310890	5311268	.	0	.	7.66543	-1	-1	217	0	0	5310897	5311268	11.9255	210	5310890	5311264	7.66543	217
Chr1	1193704	1194040	.	0	.	7.65856	-1	-1	130	0	0	1193709	1194040	8.91899	125	1193704	1194040	7.65856	131
Chr3	10904414	10904669	.	0	.	7.65657	-1	-1	141	0	0	10904429	10904669	7.65657	126	10904414	10904661	8.21355	142
Chr3	6180828	6180951	.	0	.	7.65297	-1	-1	39	0	0	6180828	6180907	7.74719	35	6180828	6180951	7.65297	43
Chr4	10677137	10677309	.	0	.	7.65241	-1	-1	103	0	0	10677137	10677309	7.65241	100	10677154	10677308	8.35638	90
Chr3	18991965	18992160	.	0	.	7.65226	-1	-1	122	0	0	18991966	18992160	8.13391	118	18991965	18992160	7.65226	126
Chr5	442909	443088	.	0	.	7.65185	-1	-1	55	0	0	442909	443088	8.38476	56	442910	443082	7.65185	54
Chr4	14372898	14373306	.	0	.	7.6502	-1	-1	110	0	0	14372921	14373306	7.6502	88	14372898	14373299	7.94613	109
Chr3	22268520	22268766	.	0	.	7.64463	-1	-1	100	0	0	22268530	22268765	8.46401	93	22268520	22268766	7.64463	97
Chr5	19249440	19249752	.	0	.	7.64271	-1	-1	138	0	0	19249450	19249752	10.1755	129	19249440	19249740	7.64271	138
Chr1	12310758	12311018	.	0	.	7.63898	-1	-1	115	0	0	12310758	12311006	7.87596	115	12310760	12311018	7.63898	113
Chr1	28085585	28085809	.	0	.	7.63898	-1	-1	161	0	0	28085628	28085809	9.02778	121	28085585	28085801	7.63898	158
Chr3	815430	815695	.	0	.	7.63898	-1	-1	218	0	0	815500	815695	9.26887	148	815430	815695	7.63898	218
Chr1	21975688	21976088	.	0	.	7.63871	-1	-1	89	0	0	21975688	21976088	8.96898	90	21975694	21976083	7.63871	83
Chr1	17766595	17766889	.	0	.	7.63531	-1	-1	201	0	0	17766595	17766881	7.63531	201	17766648	17766889	7.90292	148
Chr1	16127198	16127529	.	0	.	7.63521	-1	-1	245	0	0	16127198	16127529	7.63521	248	16127198	16127524	7.85154	243
Chr1	10506010	10506377	.	0	.	7.63134	-1	-1	164	0	0	10506054	10506359	7.63134	120	10506010	10506377	7.90888	164
Chr3	73033	73639	.	0	.	7.62968	-1	-1	206	0	0	73034	73639	7.62968	205	73033	73575	10.436	206
Chr5	162138	162638	.	0	.	7.62917	-1	-1	356	0	0	162138	162604	8.7814	356	162138	162638	7.62917	356
Chr2	10976297	10976944	.	0	.	7.62616	-1	-1	110	0	0	10976297	10976944	7.63341	110	10976297	10976936	7.62616	111
Chr1	7548046	7548312	.	0	.	7.62569	-1	-1	137	0	0	7548062	7548312	8.42625	117	7548046	7548307	7.62569	142
Chr2	3272668	3272754	.	0	.	7.62569	-1	-1	43	0	0	3272671	3272754	7.6868	41	3272668	3272752	7.62569	42
Chr2	14506567	14507225	.	0	.	7.62569	-1	-1	494	0	0	14506567	14507225	8.6498	492	14506577	14507224	7.62569	486
Chr3	21092094	21092310	.	0	.	7.62569	-1	-1	176	0	0	21092094	21092310	9.76757	180	21092094	21092309	7.62569	173
Chr3	23065759	23066079	.	0	.	7.62569	-1	-1	134	0	0	23065759	23066071	7.87596	134	23065761	23066079	7.62569	133
Chr2	3273275	3273367	.	0	.	7.61802	-1	-1	43	0	0	3273275	3273362	7.61802	44	3273275	3273367	9.91075	43
Chr3	4932330	4932552	.	0	.	7.61802	-1	-1	82	0	0	4932332	4932552	7.61802	83	4932330	4932544	7.93125	80
Chr1	5580548	5580870	.	0	.	7.61241	-1	-1	148	0	0	5580548	5580870	8.82177	144	5580555	5580862	7.61241	145
Chr1	28524306	28524511	.	0	.	7.61241	-1	-1	96	0	0	28524306	28524511	7.63521	97	28524314	28524486	7.61241	88
Chr2	17002392	17002742	.	0	.	7.61241	-1	-1	172	0	0	17002400	17002741	8.64145	165	17002392	17002742	7.61241	172
Chr3	10424012	10424298	.	0	.	7.61241	-1	-1	113	0	0	10424015	10424297	8.61541	111	10424012	10424298	7.61241	113
Chr4	1407132	1407472	.	0	.	7.61241	-1	-1	74	0	0	1407166	1407472	7.89316	40	1407132	1407394	7.61241	74
Chr5	3368108	3368442	.	0	.	7.61241	-1	-1	93	0	0	3368109	3368442	10.8681	91	3368108	3368442	7.61241	95
Chr5	9490856	9491177	.	0	.	7.61241	-1	-1	238	0	0	9490864	9491141	8.34027	232	9490856	9491177	7.61241	237
Chr1	7873845	7874008	.	0	.	7.61188	-1	-1	40	0	0	7873845	7874008	7.61188	39	7873846	7874003	8.0233	40
Chr3	6671470	6671677	.	0	.	7.60975	-1	-1	171	0	0	6671470	6671676	7.60975	171	6671475	6671677	7.63783	166
Chr3	3125107	3125290	.	0	.	7.60972	-1	-1	138	0	0	3125112	3125290	9.40986	134	3125107	3125282	7.60972	138
Chr2	18806645	18807267	.	0	.	7.60451	-1	-1	333	0	0	18806645	18807267	7.60451	334	18806651	18807263	8.93535	327
Chr1	26514949	26515167	.	0	.	7.603	-1	-1	104	0	0	26515012	26515167	9.55206	44	26514949	26515164	7.603	101
Chr1	4998295	4998873	.	0	.	7.60281	-1	-1	469	0	0	4998295	4998806	7.60281	469	4998297	4998873	7.96905	467
Chr3	2706244	2706606	.	0	.	7.60082	-1	-1	309	0	0	2706245	2706606	7.60082	308	2706244	2706604	7.73198	309
Chr5	18591377	18591557	.	0	.	7.60082	-1	-1	89	0	0	18591386	18591556	7.60082	81	18591377	18591557	8.66194	88
ChrM	51205	51294	.	0	.	7.60082	-1	-1	47	0	0	51205	51293	7.60082	45	51206	51294	11.1994	48
Chr1	2915959	2916212	.	0	.	7.59912	-1	-1	87	0	0	2915961	2916210	7.7212	85	2915959	2916212	7.59912	88
Chr1	23423830	23424019	.	0	.	7.59912	-1	-1	80	0	0	23423830	23424019	7.60082	84	23423852	23424019	7.59912	55
Chr3	498777	499021	.	0	.	7.59912	-1	-1	109	0	0	498777	499021	7.7212	109	498787	499019	7.59912	100
Chr1	1240224	1240472	.	0	.	7.59749	-1	-1	162	0	0	1240246	1240472	7.59749	137	1240224	1240467	9.57084	165
Chr3	13587175	13587249	.	0	.	7.59235	-1	-1	37	0	0	13587175	13587249	8.5924	37	13587175	13587248	7.59235	37
Chr2	3483903	3484043	.	0	.	7.59045	-1	-1	98	0	0	3483903	3484042	8.04793	98	3483903	3484043	7.59045	98
Chr4	12338418	12338992	.	0	.	7.59043	-1	-1	380	0	0	12338418	12338907	7.59043	314	12338429	12338992	8.28416	435
Chr1	5166697	5167029	.	0	.	7.58998	-1	-1	80	0	0	5166698	5166964	7.58998	79	5166697	5167029	7.59134	80
Chr2	16908441	16908856	.	0	.	7.58963	-1	-1	113	0	0	16908455	16908812	8.0989	99	16908441	16908856	7.58963	113
Chr1	25158375	25158715	.	0	.	7.58584	-1	-1	111	0	0	25158391	25158713	10.1803	96	25158375	25158715	7.58584	110
Chr4	9920223	9920737	.	0	.	7.58584	-1	-1	244	0	0	9920269	9920737	8.00926	298	9920223	9920735	7.58584	144
Chr3	1949836	1950036	.	0	.	7.58545	-1	-1	112	0	0	1949836	1950030	9.05264	63	1949836	1950036	7.58545	162
Chr3	7816743	7817155	.	0	.	7.58514	-1	-1	117	0	0	7816749	7817155	7.58739	111	7816743	7817155	7.58514	117
Chr5	5406896	5407100	.	0	.	7.58468	-1	-1	162	0	0	5406901	5407100	7.58468	158	5406896	5407100	7.82331	162
Chr4	10321498	10322234	.	0	.	7.5826	-1	-1	133	0	0	10321514	10322218	7.5826	117	10321498	10322234	7.69167	133
Chr1	18680616	18681271	.	0	.	7.58156	-1	-1	466	0	0	18680629	18681271	7.58156	412	18680616	18681258	8.84243	508
Chr3	3857279	3857849	.	0	.	7.57948	-1	-1	158	0	0	3857285	3857848	7.57948	152	3857279	3857849	8.98052	158
Chr1	7088113	7088286	.	0	.	7.57943	-1	-1	66	0	0	7088123	7088278	7.57943	56	7088113	7088286	7.85834	66
Chr1	10001023	10002188	.	0	.	7.5794	-1	-1	661	0	0	10001031	10002133	9.47852	657	10001023	10002188	7.5794	658
Chr1	24487648	24488072	.	0	.	7.57393	-1	-1	333	0	0	24487651	24488058	8.46534	330	24487648	24488072	7.57393	334
Chr1	6653087	6653262	.	0	.	7.57255	-1	-1	106	0	0	6653087	6653262	8.94214	108	6653087	6653260	7.57255	105
Chr3	2450500	2450722	.	0	.	7.57255	-1	-1	76	0	0	2450539	2450718	8.47784	37	2450500	2450722	7.57255	76
Chr3	6942634	6942800	.	0	.	7.57255	-1	-1	65	0	0	6942650	6942797	9.85355	50	6942634	6942800	7.57255	64
Chr4	10055228	10055500	.	0	.	7.57255	-1	-1	143	0	0	10055260	10055497	7.6868	111	10055228	10055500	7.57255	143
Chr5	23466492	23466721	.	0	.	7.57255	-1	-1	124	0	0	23466492	23466721	9.06252	127	23466502	23466690	7.57255	112
Chr5	25629443	25630035	.	0	.	7.57255	-1	-1	314	0	0	25629447	25630035	7.7992	131	25629443	25630034	7.57255	494
Chr5	2133803	2134085	.	0	.	7.56816	-1	-1	124	0	0	2133810	2134085	7.79863	117	2133803	2134085	7.56816	124
Chr4	17564525	17564788	.	0	.	7.56727	-1	-1	73	0	0	17564528	17564751	9.35968	70	17564525	17564788	7.56727	73
Chr2	3488672	3488850	.	0	.	7.56698	-1	-1	119	0	0	3488683	3488841	7.59139	103	3488672	3488850	7.56698	124
Chr1	27929484	27929744	.	0	.	7.56643	-1	-1	121	0	0	27929485	27929717	7.56643	83	27929484	27929744	7.70541	158
Chr2	3267898	3267994	.	0	.	7.56643	-1	-1	41	0	0	3267898	3267994	7.56643	44	3267898	3267994	10.4156	39
Chr2	9971536	9971776	.	0	.	7.56643	-1	-1	107	0	0	9971551	9971776	7.56643	97	9971536	9971776	7.90468	103
Chr4	3840781	3841002	.	0	.	7.56643	-1	-1	160	0	0	3840781	3841000	7.56643	160	3840781	3841002	8.84793	160
Chr5	19753857	19753979	.	0	.	7.56643	-1	-1	84	0	0	19753905	19753979	7.56643	36	19753857	19753979	8.22353	84
Chr3	4636082	4636365	.	0	.	7.56581	-1	-1	103	0	0	4636138	4636362	7.56581	45	4636082	4636365	7.57255	106
Chr3	22461739	22461957	.	0	.	7.56067	-1	-1	124	0	0	22461739	22461956	7.56067	124	22461753	22461957	8.85005	110
Chr5	23475454	23475703	.	0	.	7.55927	-1	-1	144	0	0	23475454	23475703	9.4673	144	23475454	23475672	7.55927	144
Chr4	15136644	15136928	.	0	.	7.55812	-1	-1	120	0	0	15136650	15136927	8.50016	109	15136644	15136928	7.55812	126
Chr3	4847141	4847516	.	0	.	7.55657	-1	-1	176	0	0	4847141	4847516	8.23241	183	4847145	4847511	7.55657	166
Chr5	26038767	26038919	.	0	.	7.55618	-1	-1	41	0	0	26038768	26038917	7.55618	40	26038767	26038919	8.63574	41
Chr1	22808993	22809226	.	0	.	7.55348	-1	-1	164	0	0	22809008	22809219	7.55348	150	22808993	22809226	8.60154	164
Chr1	3212219	3212555	.	0	.	7.54923	-1	-1	40	0	0	3212219	3212555	7.54923	38	3212220	3212553	8.35638	41
Chr1	4935927	4936066	.	0	.	7.54923	-1	-1	102	0	0	4935927	4936065	7.54923	102	4935927	4936066	8.47595	103
Chr4	12909344	12909687	.	0	.	7.54923	-1	-1	180	0	0	12909346	12909649	7.54923	178	12909344	12909687	7.82497	180
Chr1	9174648	9175074	.	0	.	7.54848	-1	-1	248	0	0	9174658	9174957	9.55863	238	9174648	9175074	7.54848	248
Chr4	9446047	9446188	.	0	.	7.54836	-1	-1	96	0	0	9446047	9446183	8.00369	97	9446108	9446188	7.54836	35
Chr5	22752775	22753380	.	0	.	7.54741	-1	-1	184	0	0	22752775	22753378	7.54741	184	22752775	22753380	8.08607	185
Chr5	10940041	10940241	.	0	.	7.54598	-1	-1	41	0	0	10940041	10940241	7.94475	41	10940045	10940235	7.54598	37
Chr5	11970688	11970763	.	0	.	7.54598	-1	-1	40	0	0	11970688	11970763	8.35746	41	11970688	11970762	7.54598	39
Chr1	20929898	20930437	.	0	.	7.5327	-1	-1	457	0	0	20929899	20930436	8.58102	460	20929898	20930437	7.5327	454
Chr5	26410226	26410580	.	0	.	7.5327	-1	-1	188	0	0	26410239	26410533	8.16578	176	26410226	26410580	7.5327	188
Chr1	4466555	4467311	.	0	.	7.53203	-1	-1	681	0	0	4466555	4467289	7.53203	681	4466633	4467311	8.80807	603
Chr5	23299238	23299478	.	0	.	7.53203	-1	-1	57	0	0	23299238	23299478	7.53203	57	23299254	23299478	7.63898	41
ChrM	98481	98563	.	0	.	7.53203	-1	-1	44	0	0	98481	98559	7.53203	44	98481	98563	9.19335	44
ChrM	145495	145571	.	0	.	7.53203	-1	-1	35	0	0	145498	145571	7.53203	32	145495	145571	9.00735	36
Chr1	24019127	24019491	.	0	.	7.52487	-1	-1	165	0	0	24019129	24019465	7.52487	163	24019127	24019491	7.56395	166
Chr2	19474384	19474877	.	0	.	7.52378	-1	-1	37	0	0	19474384	19474877	7.52378	37	19474384	19474875	7.71589	37
Chr1	3398333	3398590	.	0	.	7.52163	-1	-1	71	0	0	3398333	3398577	8.81765	70	3398333	3398590	7.52163	73
Chr5	22886450	22887035	.	0	.	7.52139	-1	-1	488	0	0	22886450	22887035	7.55384	489	22886527	22886975	7.52139	411
Chr1	10826836	10827368	.	0	.	7.51941	-1	-1	290	0	0	10826836	10827367	7.73764	81	10826837	10827368	7.51941	498
Chr1	11644846	11645224	.	0	.	7.51941	-1	-1	174	0	0	11644846	11645224	9.49243	174	11644852	11645172	7.51941	168
Chr2	4142420	4142858	.	0	.	7.51941	-1	-1	158	0	0	4142425	4142858	10.1115	154	4142420	4142854	7.51941	158
Chr3	10225551	10225754	.	0	.	7.51941	-1	-1	38	0	0	10225551	10225751	8.97653	37	10225553	10225754	7.51941	37
Chr5	5642682	5643079	.	0	.	7.51941	-1	-1	201	0	0	5642683	5643079	10.9885	199	5642682	5643042	7.51941	202
Chr1	6457025	6457418	.	0	.	7.51828	-1	-1	278	0	0	6457025	6457405	8.46939	278	6457026	6457418	7.51828	277
Chr5	26459453	26459736	.	0	.	7.51756	-1	-1	43	0	0	26459461	26459736	8.37032	35	26459453	26459733	7.51756	43
Chr3	21430083	21430684	.	0	.	7.51603	-1	-1	165	0	0	21430100	21430682	8.01836	148	21430083	21430684	7.51603	165
Chr3	18763924	18764427	.	0	.	7.51522	-1	-1	74	0	0	18763924	18764382	7.51522	75	18763925	18764427	7.91066	72
Chr2	13682207	13682732	.	0	.	7.51484	-1	-1	88	0	0	13682208	13682732	7.51484	87	13682207	13682732	8.35638	89
ChrM	78220	78311	.	0	.	7.51484	-1	-1	37	0	0	78220	78307	7.51484	36	78220	78311	7.61241	39
Chr2	3499458	3499536	.	0	.	7.50974	-1	-1	43	0	0	3499459	3499536	7.50974	42	3499458	3499536	7.68839	43
Chr5	16737994	16738211	.	0	.	7.50922	-1	-1	99	0	0	16738042	16738210	10.8706	54	16737994	16738211	7.50922	97
Chr3	22873695	22874072	.	0	.	7.50732	-1	-1	294	0	0	22873695	22874051	7.85295	295	22873699	22874072	7.50732	290
Chr1	9610845	9611151	.	0	.	7.50613	-1	-1	130	0	0	9610845	9611151	8.50468	130	9610846	9611151	7.50613	129
Chr3	10290952	10291384	.	0	.	7.50613	-1	-1	244	0	0	10290952	10291384	7.7212	245	10290954	10291382	7.50613	242
Chr4	630306	630519	.	0	.	7.50613	-1	-1	140	0	0	630317	630519	9.50962	129	630306	630514	7.50613	140
Chr5	2385159	2385559	.	0	.	7.50613	-1	-1	209	0	0	2385162	2385559	7.75559	206	2385159	2385554	7.50613	209
Chr2	19150977	19151368	.	0	.	7.50368	-1	-1	268	0	0	19150977	19151359	7.50368	268	19150977	19151368	8.53722	269
Chr3	17992057	17992227	.	0	.	7.50358	-1	-1	67	0	0	17992057	17992213	8.98437	67	17992084	17992227	7.50358	41
Chr5	834362	835014	.	0	.	7.49846	-1	-1	117	0	0	834363	835014	8.82034	116	834362	835014	7.49846	117
Chr5	19986221	19986641	.	0	.	7.49764	-1	-1	96	0	0	19986223	19986640	7.49764	94	19986221	19986641	7.69212	96
Chr2	7905339	7905743	.	0	.	7.49668	-1	-1	349	0	0	7905339	7905743	7.99634	349	7905347	7905739	7.49668	342
Chr2	3662125	3662202	.	0	.	7.49503	-1	-1	43	0	0	3662125	3662196	7.49503	43	3662125	3662202	7.51082	43
Chr1	20252482	20252778	.	0	.	7.49287	-1	-1	129	0	0	20252493	20252751	7.49287	118	20252482	20252778	7.8387	130
Chr2	18972845	18973362	.	0	.	7.4912	-1	-1	240	0	0	18972845	18973362	7.4912	241	18972972	18973362	7.85422	113
Chr2	3627452	3627529	.	0	.	7.48652	-1	-1	34	0	0	3627452	3627529	9.89434	34	3627453	3627528	7.48652	33
Chr1	414601	415136	.	0	.	7.48509	-1	-1	408	0	0	414605	415119	7.48509	409	414601	415136	8.07189	403
Chr3	6378104	6378327	.	0	.	7.48451	-1	-1	32	0	0	6378111	6378325	7.6528	23	6378104	6378327	7.48451	34
Chr1	4219780	4220147	.	0	.	7.48183	-1	-1	186	0	0	4219780	4220147	7.48183	186	4219780	4220146	8.07054	186
Chr1	29027430	29027841	.	0	.	7.48045	-1	-1	243	0	0	29027438	29027825	7.48045	232	29027430	29027841	7.5327	246
Chr2	3299360	3299466	.	0	.	7.48045	-1	-1	61	0	0	3299364	3299465	7.48045	58	3299360	3299466	8.18367	61
Chr5	7011178	7011435	.	0	.	7.4802	-1	-1	170	0	0	7011178	7011435	9.72397	223	7011178	7011435	7.4802	118
Chr1	22216015	22216194	.	0	.	7.47956	-1	-1	122	0	0	22216018	22216194	8.08232	119	22216015	22216190	7.47956	122
Chr4	13878441	13878942	.	0	.	7.47956	-1	-1	408	0	0	13878441	13878938	8.49503	409	13878527	13878942	7.47956	322
Chr3	23357019	23357405	.	0	.	7.47881	-1	-1	284	0	0	23357019	23357346	8.99886	284	23357027	23357405	7.47881	276
Chr5	26029647	26029960	.	0	.	7.4751	-1	-1	33	0	0	26029647	26029959	8.52988	25	26029651	26029960	7.4751	37
Chr3	10520138	10520584	.	0	.	7.47464	-1	-1	388	0	0	10520153	10520584	9.24664	374	10520138	10520584	7.47464	388
Chr1	19162160	19162794	.	0	.	7.47315	-1	-1	359	0	0	19162160	19162791	10.7287	360	19162220	19162794	7.47315	299
Chr2	16569238	16569480	.	0	.	7.47241	-1	-1	91	0	0	16569241	16569472	7.78687	91	16569238	16569480	7.47241	89
Chr2	7971981	7972671	.	0	.	7.46627	-1	-1	480	0	0	7971991	7972576	8.15111	470	7971981	7972671	7.46627	481
Chr3	13641484	13641568	.	0	.	7.46627	-1	-1	43	0	0	13641484	13641568	8.28868	43	13641485	13641566	7.46627	43
Chr5	2886773	2887169	.	0	.	7.46627	-1	-1	173	0	0	2886823	2887169	8.36269	123	2886773	2887168	7.46627	173
Chr5	4233942	4234317	.	0	.	7.46627	-1	-1	88	0	0	4233951	4234306	10.1631	79	4233942	4234317	7.46627	88
Chr3	7536421	7536730	.	0	.	7.46219	-1	-1	85	0	0	7536421	7536656	7.46219	85	7536463	7536730	7.69882	43
Chr5	4614362	4614569	.	0	.	7.45851	-1	-1	84	0	0	4614404	4614569	7.45851	43	4614362	4614562	7.636	84
Chr3	10287641	10287819	.	0	.	7.45781	-1	-1	72	0	0	10287641	10287816	7.45781	72	10287641	10287819	7.52468	72
Chr2	18000460	18000862	.	0	.	7.45555	-1	-1	107	0	0	18000460	18000860	12.6282	102	18000460	18000862	7.45555	112
Chr1	3338019	3338377	.	0	.	7.45299	-1	-1	258	0	0	3338028	3338370	8.23709	249	3338019	3338377	7.45299	258
Chr4	11782646	11783144	.	0	.	7.45023	-1	-1	351	0	0	11782651	11783117	7.69345	347	11782646	11783144	7.45023	351
Chr3	18859618	18860034	.	0	.	7.44912	-1	-1	49	0	0	18859619	18859936	7.44912	48	18859618	18860034	7.60094	49
Chr4	14371179	14371499	.	0	.	7.44869	-1	-1	219	0	0	14371215	14371435	7.44869	184	14371179	14371499	7.59169	219
Chr1	30019355	30019811	.	0	.	7.44605	-1	-1	288	0	0	30019450	30019811	7.44605	193	30019355	30019810	8.14382	289
Chr3	8987714	8987919	.	0	.	7.44605	-1	-1	119	0	0	8987725	8987919	7.44605	109	8987714	8987916	8.4228	118
Chr4	1874698	1874986	.	0	.	7.44605	-1	-1	80	0	0	1874729	1874953	7.44605	49	1874698	1874986	8.47595	80
Chr3	23181171	23181770	.	0	.	7.44137	-1	-1	199	0	0	23181171	23181692	7.60536	199	23181171	23181770	7.44137	200
Chr2	13016421	13016563	.	0	.	7.44041	-1	-1	36	0	0	13016422	13016560	7.60052	35	13016421	13016563	7.44041	36
Chr1	22065720	22065878	.	0	.	7.4397	-1	-1	39	0	0	22065721	22065877	7.56643	40	22065720	22065878	7.4397	38
Chr2	8718964	8719285	.	0	.	7.4397	-1	-1	176	0	0	8718967	8719285	8.03073	70	8718964	8719283	7.4397	279
Chr3	10881153	10881380	.	0	.	7.4397	-1	-1	49	0	0	10881153	10881323	9.66439	46	10881155	10881380	7.4397	51
Chr4	16431094	16431982	.	0	.	7.4397	-1	-1	795	0	0	16431094	16431982	7.4813	795	16431095	16431982	7.4397	794
Chr3	1055075	1055372	.	0	.	7.4395	-1	-1	179	0	0	1055096	1055372	8.21247	166	1055075	1055372	7.4395	172
Chr1	24359019	24359476	.	0	.	7.43587	-1	-1	240	0	0	24359019	24359473	7.9876	240	24359027	24359476	7.43587	232
Chr4	463335	463527	.	0	.	7.43232	-1	-1	47	0	0	463343	463527	8.51753	40	463335	463527	7.43232	47
Chr1	10266604	10266985	.	0	.	7.42886	-1	-1	41	0	0	10266605	10266985	7.42886	43	10266604	10266938	9.24649	38
Chr4	4330043	4330119	.	0	.	7.42886	-1	-1	38	0	0	4330043	4330114	7.42886	38	4330043	4330119	7.69212	38
Chr4	10309457	10309873	.	0	.	7.42886	-1	-1	71	0	0	10309457	10309873	7.42886	68	10309463	10309857	7.49284	68
Chr4	11211701	11211965	.	0	.	7.42886	-1	-1	89	0	0	11211702	11211965	7.42886	88	11211701	11211961	7.54598	89
Chr5	12870756	12870830	.	0	.	7.42886	-1	-1	34	0	0	12870760	12870829	7.42886	29	12870756	12870830	8.03753	35
ChrM	315838	315934	.	0	.	7.42886	-1	-1	43	0	0	315838	315923	7.42886	44	315838	315934	9.35277	43
Chr2	10774288	10774686	.	0	.	7.42642	-1	-1	134	0	0	10774288	10774686	8.82177	134	10774293	10774552	7.42642	129
Chr2	18379283	18379646	.	0	.	7.42642	-1	-1	145	0	0	18379283	18379598	8.34027	146	18379317	18379646	7.42642	111
Chr5	2218023	2218308	.	0	.	7.42642	-1	-1	117	0	0	2218023	2218308	8.30587	117	2218028	2218308	7.42642	112
Chr4	8484839	8485406	.	0	.	7.42386	-1	-1	408	0	0	8484841	8485406	7.42386	406	8484839	8485353	7.651	408
Chr1	22318199	22318741	.	0	.	7.42268	-1	-1	424	0	0	22318199	22318739	7.42268	426	22318212	22318741	7.59228	409
Chr5	21622287	21622576	.	0	.	7.4222	-1	-1	182	0	0	21622287	21622576	7.4222	182	21622287	21622512	7.52944	182
Chr2	3621634	3621925	.	0	.	7.41605	-1	-1	42	0	0	3621634	3621925	7.76776	42	3621634	3621924	7.41605	42
Chr1	7301353	7301681	.	0	.	7.41313	-1	-1	76	0	0	7301353	7301671	8.70139	112	7301353	7301681	7.41313	40
Chr1	14308103	14308493	.	0	.	7.41313	-1	-1	284	0	0	14308133	14308490	9.40644	254	14308103	14308493	7.41313	284
Chr5	3150383	3150749	.	0	.	7.41313	-1	-1	41	0	0	3150383	3150749	8.82177	41	3150383	3150748	7.41313	41
Chr5	24648462	24648598	.	0	.	7.41313	-1	-1	43	0	0	24648462	24648598	8.01353	44	24648463	24648598	7.41313	42
Chr3	9148367	9148908	.	0	.	7.40949	-1	-1	145	0	0	9148367	9148820	10.77	147	9148367	9148908	7.40949	143
Chr3	7812296	7813050	.	0	.	7.40945	-1	-1	476	0	0	7812307	7813050	8.03251	466	7812296	7813047	7.40945	476
Chr2	18372628	18373007	.	0	.	7.40175	-1	-1	255	0	0	18372628	18373006	7.97128	258	18372628	18373007	7.40175	253
Chr1	3031547	3031950	.	0	.	7.39985	-1	-1	350	0	0	3031547	3031950	9.26858	350	3031548	3031950	7.39985	349
Chr2	16918288	16918479	.	0	.	7.39985	-1	-1	76	0	0	16918288	16918479	9.71598	75	16918288	16918479	7.39985	77
Chr5	17209556	17209640	.	0	.	7.39985	-1	-1	42	0	0	17209558	17209640	7.65241	40	17209556	17209636	7.39985	42
Chr2	9631534	9631770	.	0	.	7.39883	-1	-1	93	0	0	9631534	9631758	7.39883	93	9631534	9631770	7.62991	93
Chr2	12978867	12979296	.	0	.	7.3985	-1	-1	134	0	0	12978867	12979189	7.73021	134	12978870	12979296	7.3985	131
Chr5	24666789	24667272	.	0	.	7.39772	-1	-1	360	0	0	24666793	24667272	9.41577	356	24666789	24667272	7.39772	360
Chr4	1319163	1319710	.	0	.	7.39446	-1	-1	226	0	0	1319163	1319708	7.39446	228	1319168	1319710	7.93125	219
ChrM	72211	72314	.	0	.	7.39446	-1	-1	46	0	0	72211	72305	7.39446	46	72213	72314	8.31652	45
Chr2	12023939	12024288	.	0	.	7.39086	-1	-1	219	0	0	12023948	12024202	11.0371	210	12023939	12024288	7.39086	219
Chr4	10958198	10958664	.	0	.	7.38714	-1	-1	254	0	0	10958198	10958655	8.35272	255	10958199	10958664	7.38714	252
Chr1	12839930	12840421	.	0	.	7.38656	-1	-1	305	0	0	12839975	12840421	8.34027	260	12839930	12840421	7.38656	306
Chr3	149813	150131	.	0	.	7.38656	-1	-1	274	0	0	149820	150131	7.60082	267	149813	150130	7.38656	274
Chr3	358502	358984	.	0	.	7.38568	-1	-1	280	0	0	358534	358984	8.05369	248	358502	358960	7.38568	280
Chr3	10470105	10470469	.	0	.	7.38229	-1	-1	113	0	0	10470105	10470377	8.25501	113	10470105	10470469	7.38229	113
Chr2	14180924	14181142	.	0	.	7.38097	-1	-1	35	0	0	14180924	14181142	9.04598	35	14180931	14181139	7.38097	28
Chr2	139030	139377	.	0	.	7.38041	-1	-1	232	0	0	139032	139361	7.50544	230	139030	139377	7.38041	232
Chr3	561666	562078	.	0	.	7.37905	-1	-1	195	0	0	561666	562077	7.37934	195	561666	562078	7.37905	195
Chr5	5529902	5530338	.	0	.	7.37328	-1	-1	73	0	0	5529902	5530338	8.20269	67	5529912	5530335	7.37328	70
Chr4	9787345	9787588	.	0	.	7.37089	-1	-1	141	0	0	9787346	9787587	7.4742	139	9787345	9787588	7.37089	142
Chr5	5227319	5227950	.	0	.	7.3671	-1	-1	262	0	0	5227319	5227950	8.17565	268	5227320	5227950	7.3671	255
Chr5	7557957	7558551	.	0	.	7.36489	-1	-1	179	0	0	7557957	7558550	7.7149	179	7558021	7558551	7.36489	115
Chr5	26180301	26180500	.	0	.	7.36462	-1	-1	91	0	0	26180301	26180500	7.36462	91	26180302	26180500	7.78722	90
Chr5	18369463	18369745	.	0	.	7.36356	-1	-1	179	0	0	18369476	18369738	7.36356	148	18369463	18369745	7.61083	197
Chr3	19980864	19981450	.	0	.	7.36338	-1	-1	79	0	0	19980873	19981444	7.4878	70	19980864	19981450	7.36338	79
Chr5	5262552	5262944	.	0	.	7.36129	-1	-1	361	0	0	5262552	5262944	7.55077	361	5262552	5262944	7.36129	362
Chr2	10988776	10989206	.	0	.	7.36007	-1	-1	148	0	0	10988847	10989206	7.36007	77	10988776	10989170	7.59912	148
Chr1	10432274	10432636	.	0	.	7.35999	-1	-1	242	0	0	10432274	10432634	8.75298	242	10432375	10432636	7.35999	142
Chr1	22699672	22700088	.	0	.	7.35999	-1	-1	228	0	0	22699731	22700088	7.63521	169	22699672	22700079	7.35999	228
Chr1	30033813	30034169	.	0	.	7.35999	-1	-1	153	0	0	30033878	30034162	8.01871	88	30033813	30034169	7.35999	153
Chr2	9247670	9248614	.	0	.	7.35999	-1	-1	299	0	0	9247670	9248614	8.6659	300	9247670	9248613	7.35999	299
Chr2	16963143	16963546	.	0	.	7.35999	-1	-1	140	0	0	16963143	16963544	8.32307	140	16963151	16963546	7.35999	132
Chr4	2762407	2762657	.	0	.	7.35999	-1	-1	79	0	0	2762407	2762657	9.18289	79	2762407	2762657	7.35999	79
Chr5	5934341	5934535	.	0	.	7.35999	-1	-1	152	0	0	5934341	5934534	9.35486	152	5934341	5934535	7.35999	153
Chr5	16600169	16600420	.	0	.	7.35999	-1	-1	157	0	0	16600169	16600420	7.46325	157	16600169	16600420	7.35999	157
Chr2	2763266	2763655	.	0	.	7.35225	-1	-1	297	0	0	2763266	2763639	7.35225	297	2763271	2763655	7.63415	292
Chr5	1950885	1951363	.	0	.	7.34949	-1	-1	163	0	0	1950885	1951363	7.8606	163	1950904	1951363	7.34949	144
Chr2	6926878	6927154	.	0	.	7.34671	-1	-1	241	0	0	6926911	6927153	9.02812	201	6926878	6927154	7.34671	248
Chr3	10400103	10400427	.	0	.	7.34671	-1	-1	153	0	0	10400103	10400344	7.97914	118	10400103	10400427	7.34671	189
Chr4	12609268	12609678	.	0	.	7.34671	-1	-1	322	0	0	12609276	12609678	8.92494	361	12609268	12609676	7.34671	276
ChrM	244740	244829	.	0	.	7.34671	-1	-1	41	0	0	244741	244827	7.58362	36	244740	244829	7.34671	45
Chr3	17689520	17690140	.	0	.	7.34483	-1	-1	530	0	0	17689520	17690139	7.34483	530	17689520	17690140	7.37853	530
Chr1	16519695	16519775	.	0	.	7.34287	-1	-1	39	0	0	16519696	16519774	7.34287	39	16519695	16519775	8.46266	38
Chr4	15528325	15528733	.	0	.	7.34287	-1	-1	300	0	0	15528382	15528733	7.34287	243	15528325	15528732	8.35638	301
ChrM	49289	49387	.	0	.	7.34287	-1	-1	54	0	0	49289	49386	7.34287	54	49289	49387	7.49284	54
Chr5	22055369	22055673	.	0	.	7.33814	-1	-1	214	0	0	22055378	22055673	7.46384	205	22055369	22055673	7.33814	214
Chr3	19821848	19822218	.	0	.	7.3355	-1	-1	114	0	0	19821859	19822217	7.63215	110	19821848	19822218	7.3355	108
Chr2	2901693	2902022	.	0	.	7.33342	-1	-1	140	0	0	2901693	2902022	8.21989	141	2901693	2902018	7.33342	140
Chr5	8616884	8617002	.	0	.	7.33342	-1	-1	34	0	0	8616884	8616953	9.30327	37	8616884	8617002	7.33342	31
Chr5	16316657	16316937	.	0	.	7.33342	-1	-1	136	0	0	16316667	16316936	7.37727	89	16316657	16316937	7.33342	173
Chr2	14324351	14324663	.	0	.	7.3334	-1	-1	161	0	0	14324352	14324662	7.3334	160	14324351	14324663	10.8806	162
Chr1	11456837	11457177	.	0	.	7.32678	-1	-1	272	0	0	11456845	11457177	8.07163	264	11456837	11457176	7.32678	272
Chr2	11298781	11299101	.	0	.	7.32568	-1	-1	198	0	0	11298834	11299084	7.32568	147	11298781	11299101	7.95903	196
Chr4	3999046	3999126	.	0	.	7.32568	-1	-1	37	0	0	3999048	3999126	7.32568	35	3999046	3999126	9.23047	38
Chr1	5395778	5395841	.	0	.	7.32525	-1	-1	34	0	0	5395778	5395840	7.55152	32	5395779	5395841	7.32525	35
Chr1	23102132	23102448	.	0	.	7.32334	-1	-1	128	0	0	23102151	23102448	8.25003	110	23102132	23102427	7.32334	128
Chr4	7142387	7142604	.	0	.	7.32131	-1	-1	128	0	0	7142387	7142604	7.32131	128	7142387	7142600	7.64642	129
Chr2	15368107	15368266	.	0	.	7.32014	-1	-1	43	0	0	15368107	15368260	7.54923	44	15368109	15368266	7.32014	40
Chr5	26157325	26157630	.	0	.	7.32014	-1	-1	205	0	0	26157329	26157609	8.6498	236	26157325	26157630	7.32014	170
Chr5	20208665	20209140	.	0	.	7.31872	-1	-1	359	0	0	20208667	20209140	7.31872	357	20208665	20209118	7.38081	360
Chr5	6670094	6670615	.	0	.	7.3144	-1	-1	229	0	0	6670112	6670615	9.51608	287	6670094	6670529	7.3144	153
Chr1	2445789	2446071	.	0	.	7.30985	-1	-1	107	0	0	2445810	2446071	9.21498	86	2445789	2446059	7.30985	107
Chr2	8831549	8831748	.	0	.	7.30848	-1	-1	107	0	0	8831549	8831748	7.30848	106	8831549	8831748	7.33342	108
Chr1	3119575	3119965	.	0	.	7.30687	-1	-1	269	0	0	3119603	3119936	7.30687	242	3119575	3119965	7.84318	269
Chr1	12217870	12218244	.	0	.	7.30685	-1	-1	141	0	0	12217870	12218244	9.06252	141	12217870	12218221	7.30685	141
Chr1	25456851	25457207	.	0	.	7.30685	-1	-1	87	0	0	25456877	25457201	7.94584	62	25456851	25457207	7.30685	87
Chr2	15388358	15388578	.	0	.	7.30685	-1	-1	91	0	0	15388381	15388571	9.64719	67	15388358	15388578	7.30685	92
Chr3	6875781	6876149	.	0	.	7.30685	-1	-1	204	0	0	6875783	6876149	7.42886	199	6875781	6876142	7.30685	208
Chr3	10401382	10401822	.	0	.	7.30685	-1	-1	133	0	0	10401382	10401822	9.44084	138	10401383	10401745	7.30685	128
Chr5	21841146	21841978	.	0	.	7.30685	-1	-1	480	0	0	21841146	21841977	7.6868	141	21841222	21841978	7.30685	404
Chr1	8515288	8515653	.	0	.	7.30087	-1	-1	146	0	0	8515288	8515616	8.41411	146	8515295	8515653	7.30087	139
Chr5	1267302	1267515	.	0	.	7.29949	-1	-1	36	0	0	1267302	1267512	7.29949	36	1267302	1267515	7.30723	37
Chr3	5599022	5599835	.	0	.	7.29921	-1	-1	173	0	0	5599022	5599835	7.29921	132	5599022	5599835	11.6544	173
Chr1	6814215	6814810	.	0	.	7.29886	-1	-1	411	0	0	6814258	6814790	7.29886	371	6814215	6814810	7.35318	408
Chr5	13611452	13611770	.	0	.	7.29768	-1	-1	149	0	0	13611452	13611770	7.75804	149	13611460	13611754	7.29768	141
Chr3	914342	914971	.	0	.	7.29433	-1	-1	402	0	0	914348	914966	7.29433	397	914342	914971	7.51253	401
Chr1	19315502	19315760	.	0	.	7.29356	-1	-1	143	0	0	19315546	19315757	7.91036	106	19315502	19315760	7.29356	136
Chr3	16038056	16038195	.	0	.	7.29356	-1	-1	102	0	0	16038119	16038183	8.28868	39	16038056	16038195	7.29356	102
Chr3	21177211	21177523	.	0	.	7.29356	-1	-1	263	0	0	21177219	21177519	8.19877	255	21177211	21177523	7.29356	263
Chr5	7937539	7937755	.	0	.	7.29356	-1	-1	115	0	0	7937542	7937743	7.34287	113	7937539	7937755	7.29356	114
Chr5	22930529	22930868	.	0	.	7.29356	-1	-1	301	0	0	22930529	22930868	7.97294	301	22930604	22930868	7.29356	227
Chr5	26741390	26741466	.	0	.	7.29356	-1	-1	34	0	0	26741390	26741466	7.58362	35	26741390	26741466	7.29356	34
Chr2	7485277	7485510	.	0	.	7.29128	-1	-1	122	0	0	7485299	7485510	7.29128	100	7485277	7485502	7.54598	122
Chr3	22096345	22096596	.	0	.	7.29128	-1	-1	113	0	0	22096355	22096576	7.29128	103	22096345	22096596	8.21024	113
Chr5	7701921	7702055	.	0	.	7.29128	-1	-1	37	0	0	7701921	7702055	7.29128	38	7701923	7702049	8.1571	35
Chr5	8872210	8872492	.	0	.	7.29128	-1	-1	130	0	0	8872214	8872478	7.29128	120	8872210	8872492	7.38656	137
ChrM	168185	168272	.	0	.	7.29128	-1	-1	41	0	0	168186	168266	7.29128	37	168185	168272	9.64504	45
Chr1	21427304	21427821	.	0	.	7.28816	-1	-1	413	0	0	21427304	21427821	7.56613	419	21427311	21427818	7.28816	401
Chr3	7983065	7983373	.	0	.	7.28635	-1	-1	205	0	0	7983083	7983373	7.28635	185	7983065	7983369	7.40163	208
Chr3	7704823	7705058	.	0	.	7.28133	-1	-1	64	0	0	7704823	7705058	8.44475	64	7704834	7704977	7.28133	53
Chr4	13990445	13990648	.	0	.	7.28028	-1	-1	100	0	0	13990445	13990641	8.79922	100	13990462	13990648	7.28028	83
Chr1	3477955	3478071	.	0	.	7.28003	-1	-1	43	0	0	3477955	3478050	8.37597	43	3477955	3478071	7.28003	43
Chr3	18478339	18478553	.	0	.	7.27904	-1	-1	27	0	0	18478339	18478551	8.13219	27	18478339	18478553	7.27904	27
Chr2	10074459	10075027	.	0	.	7.27455	-1	-1	391	0	0	10074476	10075003	7.27455	381	10074459	10075027	8.18055	384
Chr3	7104365	7104551	.	0	.	7.27409	-1	-1	73	0	0	7104369	7104551	7.27409	69	7104365	7104481	10.1499	73
Chr3	22016182	22016437	.	0	.	7.27409	-1	-1	214	0	0	22016183	22016437	7.27409	212	22016182	22016437	7.58584	215
Chr4	12792647	12792765	.	0	.	7.27409	-1	-1	41	0	0	12792647	12792764	7.27409	41	12792649	12792765	9.16678	40
Chr5	18839726	18840216	.	0	.	7.27409	-1	-1	384	0	0	18839726	18840216	7.27409	387	18839731	18840214	7.41313	376
Chr1	19602062	19602372	.	0	.	7.26957	-1	-1	106	0	0	19602062	19602366	9.43549	106	19602062	19602372	7.26957	107
Chr5	21293804	21294241	.	0	.	7.26957	-1	-1	334	0	0	21293907	21294241	7.81936	233	21293804	21294239	7.26957	332
Chr1	3503412	3503735	.	0	.	7.26699	-1	-1	100	0	0	3503412	3503721	8.01353	101	3503417	3503735	7.26699	95
Chr1	8506760	8506993	.	0	.	7.26699	-1	-1	116	0	0	8506761	8506993	8.54662	115	8506760	8506990	7.26699	116
Chr1	17960886	17961068	.	0	.	7.26699	-1	-1	122	0	0	17960901	17961068	9.49243	106	17960886	17961064	7.26699	123
Chr2	13756821	13757071	.	0	.	7.26699	-1	-1	116	0	0	13756823	13757003	8.25428	114	13756821	13757071	7.26699	116
Chr3	18340716	18341016	.	0	.	7.26699	-1	-1	133	0	0	18340731	18341016	8.37466	119	18340716	18341016	7.26699	133
Chr4	980650	980876	.	0	.	7.26699	-1	-1	151	0	0	980650	980870	7.66961	151	980656	980876	7.26699	146
Chr5	14235159	14235843	.	0	.	7.26699	-1	-1	162	0	0	14235160	14235835	7.89316	161	14235159	14235843	7.26699	162
Chr5	25097252	25098020	.	0	.	7.26699	-1	-1	484	0	0	25097254	25098010	8.1855	482	25097252	25098020	7.26699	484
Chr5	26515710	26516029	.	0	.	7.26699	-1	-1	166	0	0	26515710	26516028	7.56461	168	26515712	26516029	7.26699	163
Chr4	17431553	17431903	.	0	.	7.2668	-1	-1	126	0	0	17431573	17431835	9.82209	106	17431553	17431903	7.2668	126
Chr3	6273910	6274161	.	0	.	7.26619	-1	-1	40	0	0	6273910	6274161	7.56731	39	6273913	6274152	7.26619	38
Chr3	7326027	7326370	.	0	.	7.26394	-1	-1	113	0	0	7326028	7326370	7.58385	113	7326027	7326347	7.26394	113
Chr5	7377633	7377881	.	0	.	7.26193	-1	-1	84	0	0	7377633	7377881	7.58992	88	7377634	7377858	7.26193	79
Chr4	11424478	11424846	.	0	.	7.25748	-1	-1	152	0	0	11424479	11424846	7.25748	151	11424478	11424814	7.83241	152
Chr1	21462134	21462401	.	0	.	7.25689	-1	-1	227	0	0	21462134	21462401	7.25689	227	21462151	21462401	7.71869	210
Chr2	18548543	18548845	.	0	.	7.25689	-1	-1	187	0	0	18548543	18548843	7.25689	181	18548549	18548845	7.65226	187
Chr4	15252706	15252888	.	0	.	7.25689	-1	-1	137	0	0	15252706	15252888	7.25689	137	15252725	15252888	7.34671	118
Chr3	13816205	13816309	.	0	.	7.25663	-1	-1	60	0	0	13816205	13816304	7.25663	60	13816225	13816309	8.28318	40
Chr1	2394958	2395502	.	0	.	7.25371	-1	-1	411	0	0	2395015	2395502	7.55789	359	2394958	2395498	7.25371	407
Chr3	4195454	4195851	.	0	.	7.25371	-1	-1	90	0	0	4195454	4195796	8.75298	90	4195456	4195851	7.25371	89
Chr3	1336878	1337133	.	0	.	7.25317	-1	-1	181	0	0	1336878	1337133	7.25317	178	1336881	1337132	7.98645	181
Chr1	6966730	6967042	.	0	.	7.25256	-1	-1	215	0	0	6966782	6967040	8.0177	172	6966730	6967042	7.25256	207
Chr1	17634319	17634835	.	0	.	7.25191	-1	-1	261	0	0	17634319	17634835	8.12304	262	17634319	17634831	7.25191	261
Chr2	9873730	9874217	.	0	.	7.24956	-1	-1	176	0	0	9873738	9874217	7.24956	229	9873730	9874212	7.99196	115
Chr1	29616843	29617316	.	0	.	7.24662	-1	-1	257	0	0	29616843	29617311	7.24662	257	29616843	29617316	7.30685	258
Chr1	25275959	25276393	.	0	.	7.24259	-1	-1	179	0	0	25275962	25276391	9.49742	176	25275959	25276393	7.24259	179
Chr4	9448966	9449235	.	0	.	7.24228	-1	-1	189	0	0	9449013	9449235	7.62833	155	9448966	9449230	7.24228	177
Chr4	14622878	14623153	.	0	.	7.24112	-1	-1	136	0	0	14622905	14623149	7.24112	109	14622878	14623153	7.33094	136
Chr2	17074108	17074364	.	0	.	7.24042	-1	-1	133	0	0	17074108	17074361	10.1287	133	17074122	17074364	7.24042	119
Chr3	7275542	7275765	.	0	.	7.24042	-1	-1	183	0	0	7275542	7275765	8.94214	183	7275542	7275762	7.24042	184
Chr4	433774	433970	.	0	.	7.24042	-1	-1	156	0	0	433774	433970	7.62204	155	433774	433970	7.24042	157
Chr2	3465452	3465521	.	0	.	7.2397	-1	-1	30	0	0	3465455	3465521	7.2397	29	3465452	3465521	7.41313	28
Chr4	246723	247234	.	0	.	7.2397	-1	-1	247	0	0	246723	247232	7.2397	250	246724	247234	7.59912	244
Chr4	13364970	13365386	.	0	.	7.2397	-1	-1	221	0	0	13364970	13365317	7.2397	218	13364970	13365386	7.62569	224
Chr2	15043311	15043675	.	0	.	7.23474	-1	-1	274	0	0	15043390	15043673	8.20275	194	15043311	15043675	7.23474	276
Chr3	21511894	21512237	.	0	.	7.23445	-1	-1	219	0	0	21511894	21512237	8.43775	219	21511902	21512220	7.23445	211
Chr2	8838725	8839010	.	0	.	7.23206	-1	-1	179	0	0	8838726	8838993	7.23206	178	8838725	8839010	7.61241	179
Chr3	18855198	18855377	.	0	.	7.23158	-1	-1	39	0	0	18855198	18855376	8.74035	37	18855202	18855377	7.23158	37
Chr2	1058986	1059101	.	0	.	7.2225	-1	-1	77	0	0	1059024	1059101	7.2225	39	1058986	1059101	8.06411	77
Chr2	2329660	2329946	.	0	.	7.2225	-1	-1	149	0	0	2329660	2329908	7.2225	149	2329668	2329946	7.73198	141
ChrM	98667	98757	.	0	.	7.2225	-1	-1	45	0	0	98667	98756	7.2225	45	98667	98757	7.46627	45
Chr2	10910411	10910597	.	0	.	7.22062	-1	-1	73	0	0	10910411	10910591	7.22062	74	10910417	10910597	7.66406	66
Chr2	799370	799812	.	0	.	7.21959	-1	-1	55	0	0	799384	799739	9.29963	43	799370	799812	7.21959	53
Chr2	3492434	3492561	.	0	.	7.21898	-1	-1	33	0	0	3492434	3492561	8.9177	33	3492435	3492561	7.21898	32
Chr2	18175044	18175284	.	0	.	7.21747	-1	-1	47	0	0	18175051	18175284	7.21747	41	18175044	18175283	8.81011	47
Chr4	12861949	12862128	.	0	.	7.21741	-1	-1	128	0	0	12861949	12862128	8.51251	129	12861950	12862126	7.21741	127
Chr3	4049014	4049580	.	0	.	7.21688	-1	-1	321	0	0	4049014	4049580	8.57988	321	4049020	4049580	7.21688	315
Chr2	3607539	3607649	.	0	.	7.21685	-1	-1	49	0	0	3607539	3607649	7.95283	49	3607539	3607649	7.21685	49
Chr1	4473208	4473446	.	0	.	7.21385	-1	-1	113	0	0	4473208	4473442	7.99634	116	4473214	4473446	7.21385	104
Chr1	7007544	7007998	.	0	.	7.21385	-1	-1	202	0	0	7007544	7007943	8.23709	197	7007544	7007998	7.21385	207
Chr1	17054939	17055131	.	0	.	7.21385	-1	-1	66	0	0	17054941	17055130	8.09952	64	17054939	17055131	7.21385	66
Chr3	5730377	5731589	.	0	.	7.21385	-1	-1	87	0	0	5730377	5731589	8.25428	87	5730424	5731587	7.21385	41
Chr5	26776703	26776921	.	0	.	7.21385	-1	-1	106	0	0	26776703	26776921	7.29128	105	26776713	26776921	7.21385	97
Chr3	18503916	18504289	.	0	.	7.21372	-1	-1	276	0	0	18503926	18504289	8.1969	307	18503916	18504283	7.21372	236
Chr2	15724867	15725078	.	0	.	7.21368	-1	-1	84	0	0	15724867	15725040	9.69336	84	15724867	15725078	7.21368	84
Chr2	13799953	13800126	.	0	.	7.21181	-1	-1	105	0	0	13799956	13800126	9.03262	104	13799953	13800126	7.21181	104
Chr3	14215583	14215717	.	0	.	7.20978	-1	-1	84	0	0	14215584	14215715	7.20978	89	14215583	14215717	7.44785	79
Chr4	18018893	18019383	.	0	.	7.20636	-1	-1	355	0	0	18018919	18019358	8.43945	330	18018893	18019383	7.20636	355
Chr4	17482994	17483119	.	0	.	7.2053	-1	-1	91	0	0	17482994	17483119	7.2053	92	17482995	17483118	7.25371	90
Chr5	5121795	5122019	.	0	.	7.2053	-1	-1	147	0	0	5121805	5122019	7.2053	134	5121795	5122019	7.41313	150
Chr2	9463364	9463641	.	0	.	7.20214	-1	-1	236	0	0	9463389	9463641	7.20214	211	9463364	9463641	8.25291	236
Chr5	22896512	22896982	.	0	.	7.2011	-1	-1	397	0	0	22896522	22896970	7.85918	387	22896512	22896982	7.2011	397
Chr1	18379740	18380263	.	0	.	7.20057	-1	-1	35	0	0	18379740	18380261	8.34027	35	18379740	18380263	7.20057	35
Chr3	9555974	9556131	.	0	.	7.20057	-1	-1	74	0	0	9555974	9556089	7.36007	75	9555996	9556131	7.20057	51
Chr3	14186172	14186552	.	0	.	7.20057	-1	-1	247	0	0	14186172	14186552	7.80718	335	14186172	14186550	7.20057	160
Chr3	21949958	21950294	.	0	.	7.20057	-1	-1	238	0	0	21949959	21950294	8.11671	237	21949958	21950292	7.20057	238
Chr5	8458607	8459052	.	0	.	7.20057	-1	-1	402	0	0	8458616	8459050	7.77278	394	8458607	8459052	7.20057	402
Chr5	26835922	26836256	.	0	.	7.19797	-1	-1	220	0	0	26835922	26836256	8.28205	217	26835939	26836228	7.19797	206
Chr2	3486011	3486147	.	0	.	7.19702	-1	-1	76	0	0	3486024	3486145	7.19702	47	3486011	3486147	9.00122	93
Chr3	1825639	1825885	.	0	.	7.19211	-1	-1	157	0	0	1825639	1825885	7.19211	157	1825641	1825884	7.45049	155
Chr1	2141846	2142229	.	0	.	7.18811	-1	-1	136	0	0	2141847	2142229	7.18811	140	2141846	2142224	7.66555	131
Chr4	15153285	15153487	.	0	.	7.18811	-1	-1	144	0	0	15153298	15153485	7.18811	131	15153285	15153487	7.45299	144
Chr2	12927895	12928124	.	0	.	7.18728	-1	-1	69	0	0	12927895	12928124	8.15111	70	12927909	12928124	7.18728	55
Chr3	22230939	22231323	.	0	.	7.18728	-1	-1	233	0	0	22230939	22231314	7.46325	233	22230966	22231323	7.18728	206
Chr4	1779574	1779893	.	0	.	7.18728	-1	-1	145	0	0	1779583	1779891	8.28868	137	1779574	1779893	7.18728	145
Chr4	7261108	7261387	.	0	.	7.18728	-1	-1	143	0	0	7261111	7261364	7.46325	140	7261108	7261387	7.18728	143
Chr1	25300643	25301094	.	0	.	7.18271	-1	-1	107	0	0	25300643	25301063	7.69455	107	25300645	25301094	7.18271	105
Chr5	7735435	7736035	.	0	.	7.1826	-1	-1	556	0	0	7735436	7736027	7.57615	555	7735435	7736035	7.1826	556
Chr2	14665341	14665831	.	0	.	7.1825	-1	-1	379	0	0	14665342	14665831	7.1825	378	14665341	14665817	9.04305	379
Chr5	1918849	1919004	.	0	.	7.18192	-1	-1	41	0	0	1918849	1919004	7.18192	43	1918849	1919004	7.69194	39
Chr4	8569653	8569903	.	0	.	7.18106	-1	-1	108	0	0	8569692	8569902	7.18106	69	8569653	8569903	7.25767	108
Chr5	26257958	26258241	.	0	.	7.18045	-1	-1	156	0	0	26257964	26258241	7.27301	150	26257958	26258164	7.18045	156
Chr5	17171655	17172020	.	0	.	7.18019	-1	-1	41	0	0	17171662	17171907	7.18019	37	17171655	17172020	8.41759	38
Chr5	158708	159117	.	0	.	7.17755	-1	-1	300	0	0	158708	159117	8.14875	300	158804	159117	7.17755	204
Chr1	8480299	8480576	.	0	.	7.174	-1	-1	132	0	0	8480304	8480548	8.37494	127	8480299	8480576	7.174	132
Chr1	29093110	29093505	.	0	.	7.174	-1	-1	234	0	0	29093110	29093505	7.85877	234	29093193	29093502	7.174	151
Chr2	817877	818431	.	0	.	7.174	-1	-1	393	0	0	817877	818421	9.56121	397	817878	818431	7.174	388
Chr2	4799582	4799798	.	0	.	7.174	-1	-1	86	0	0	4799593	4799798	7.61802	89	4799582	4799798	7.174	72
Chr2	7462524	7462870	.	0	.	7.174	-1	-1	143	0	0	7462527	7462862	7.37727	141	7462524	7462870	7.174	142
Chr2	10505179	10505757	.	0	.	7.174	-1	-1	378	0	0	10505184	10505721	7.85242	373	10505179	10505757	7.174	378
Chr1	77477	77887	.	0	.	7.17281	-1	-1	88	0	0	77478	77860	7.79614	87	77477	77887	7.17281	89
Chr1	5324720	5325409	.	0	.	7.16879	-1	-1	425	0	0	5324731	5325407	8.07773	417	5324720	5325409	7.16879	423
Chr2	6392012	6392304	.	0	.	7.16763	-1	-1	88	0	0	6392012	6392304	8.35853	86	6392013	6392297	7.16763	89
Chr3	18616327	18616808	.	0	.	7.16502	-1	-1	124	0	0	18616390	18616804	7.31423	61	18616327	18616808	7.16502	124
Chr2	19033437	19033878	.	0	.	7.16072	-1	-1	213	0	0	19033485	19033860	7.16072	166	19033437	19033878	8.93595	213
Chr1	4305753	4305969	.	0	.	7.16071	-1	-1	41	0	0	4305753	4305961	10.4554	41	4305754	4305969	7.16071	41
Chr2	19431705	19431889	.	0	.	7.16071	-1	-1	124	0	0	19431705	19431888	9.66439	126	19431719	19431889	7.16071	109
Chr3	1754962	1755080	.	0	.	7.15957	-1	-1	89	0	0	1754962	1755080	9.76758	89	1754962	1755080	7.15957	89
Chr2	15549348	15549709	.	0	.	7.15716	-1	-1	171	0	0	15549364	15549705	9.52282	156	15549348	15549709	7.15716	171
Chr1	13075355	13075663	.	0	.	7.15464	-1	-1	221	0	0	13075357	13075663	7.15464	219	13075355	13075663	7.36452	221
Chr3	6055324	6055564	.	0	.	7.15371	-1	-1	81	0	0	6055326	6055563	7.15371	79	6055324	6055564	7.49284	81
Chr3	17986858	17987479	.	0	.	7.15371	-1	-1	514	0	0	17986908	17987466	7.15371	470	17986858	17987479	8.21024	509
Chr2	10244470	10244937	.	0	.	7.15243	-1	-1	120	0	0	10244531	10244934	8.43909	56	10244470	10244937	7.15243	124
Chr4	8435008	8435184	.	0	.	7.14957	-1	-1	80	0	0	8435008	8435184	7.14957	40	8435008	8435172	7.30176	120
Chr3	4595473	4596043	.	0	.	7.14894	-1	-1	281	0	0	4595575	4595946	8.09101	179	4595473	4596043	7.14894	281
Chr1	5249445	5249773	.	0	.	7.14743	-1	-1	177	0	0	5249445	5249773	9.1485	178	5249449	5249772	7.14743	173
Chr1	18770903	18771256	.	0	.	7.14743	-1	-1	122	0	0	18770926	18771254	9.99112	97	18770903	18771256	7.14743	124
Chr1	19484033	19484391	.	0	.	7.14743	-1	-1	262	0	0	19484033	19484385	7.44605	262	19484035	19484391	7.14743	260
Chr1	24732381	24732668	.	0	.	7.14743	-1	-1	245	0	0	24732383	24732668	8.77018	244	24732381	24732667	7.14743	245
Chr2	1331591	1331947	.	0	.	7.14743	-1	-1	224	0	0	1331594	1331939	7.63521	209	1331591	1331947	7.14743	236
Chr2	13660519	13660760	.	0	.	7.14743	-1	-1	145	0	0	13660532	13660753	8.73067	132	13660519	13660760	7.14743	146
Chr2	16303203	16303415	.	0	.	7.14743	-1	-1	119	0	0	16303257	16303415	7.96195	65	16303203	16303415	7.14743	120
Chr3	7239457	7239937	.	0	.	7.14743	-1	-1	436	0	0	7239458	7239932	8.63261	433	7239457	7239937	7.14743	439
Chr4	11722181	11722508	.	0	.	7.13532	-1	-1	191	0	0	11722181	11722492	7.16784	191	11722198	11722508	7.13532	174
Chr1	9732435	9732879	.	0	.	7.13414	-1	-1	197	0	0	9732445	9732879	7.91036	188	9732435	9732879	7.13414	197
Chr2	14532467	14532804	.	0	.	7.13414	-1	-1	84	0	0	14532468	14532801	8.72582	86	14532467	14532804	7.13414	81
Chr3	3337343	3337745	.	0	.	7.13414	-1	-1	117	0	0	3337343	3337745	8.27148	117	3337343	3337744	7.13414	117
Chr3	18953638	18953973	.	0	.	7.13414	-1	-1	218	0	0	18953712	18953973	8.27148	145	18953638	18953957	7.13414	218
Chr4	6817450	6817707	.	0	.	7.13414	-1	-1	141	0	0	6817459	6817707	7.49764	132	6817450	6817705	7.13414	141
Chr5	7340017	7340315	.	0	.	7.13414	-1	-1	177	0	0	7340035	7340264	8.04793	157	7340017	7340315	7.13414	179
Chr1	5954913	5955353	.	0	.	7.13359	-1	-1	92	0	0	5954918	5955348	7.19668	89	5954913	5955353	7.13359	91
Chr5	3746854	3747143	.	0	.	7.12825	-1	-1	177	0	0	3746857	3747128	10.5876	173	3746854	3747143	7.12825	178
Chr4	10724457	10724942	.	0	.	7.12731	-1	-1	290	0	0	10724457	10724942	7.28266	290	10724457	10724938	7.12731	290
Chr5	1238770	1239116	.	0	.	7.12512	-1	-1	213	0	0	1238776	1239116	8.34989	205	1238770	1239067	7.12512	215
Chr5	12050871	12050955	.	0	.	7.12189	-1	-1	36	0	0	12050872	12050951	8.0086	36	12050871	12050955	7.12189	36
Chr4	17397247	17398041	.	0	.	7.12177	-1	-1	697	0	0	17397247	17398041	7.12177	697	17397293	17398041	7.13053	651
Chr1	1383700	1383890	.	0	.	7.12086	-1	-1	101	0	0	1383704	1383867	7.2397	106	1383700	1383890	7.12086	93
Chr1	6831764	6832400	.	0	.	7.12086	-1	-1	573	0	0	6831776	6832400	12.3895	561	6831764	6832390	7.12086	573
Chr2	3264752	3264837	.	0	.	7.12086	-1	-1	40	0	0	3264752	3264833	7.78998	40	3264752	3264837	7.12086	40
Chr4	8992703	8992932	.	0	.	7.12086	-1	-1	183	0	0	8992703	8992932	8.30587	187	8992709	8992926	7.12086	173
Chr4	8011217	8011600	.	0	.	7.12058	-1	-1	200	0	0	8011217	8011600	7.12058	200	8011218	8011600	7.41899	199
Chr2	3474845	3474931	.	0	.	7.11932	-1	-1	48	0	0	3474851	3474931	7.11932	42	3474845	3474931	7.70541	48
Chr5	22699631	22700079	.	0	.	7.11932	-1	-1	252	0	0	22699631	22700078	7.11932	252	22699634	22700079	7.70541	250
Chr5	22508296	22508729	.	0	.	7.11897	-1	-1	143	0	0	22508296	22508658	7.11897	150	22508296	22508729	7.28028	137
Chr4	8344167	8344659	.	0	.	7.11621	-1	-1	326	0	0	8344169	8344659	7.2903	325	8344167	8344659	7.11621	326
Chr4	366456	366621	.	0	.	7.11409	-1	-1	124	0	0	366456	366618	7.62855	123	366458	366621	7.11409	123
Chr1	9342681	9343132	.	0	.	7.10977	-1	-1	225	0	0	9342711	9343132	7.62167	195	9342681	9343124	7.10977	226
Chr2	17596577	17596849	.	0	.	7.10757	-1	-1	87	0	0	17596583	17596849	8.73578	81	17596577	17596846	7.10757	87
Chr3	6855442	6855794	.	0	.	7.10757	-1	-1	209	0	0	6855442	6855793	7.63521	209	6855442	6855794	7.10757	209
Chr3	17591942	17592160	.	0	.	7.10757	-1	-1	122	0	0	17591944	17592154	8.49503	119	17591942	17592160	7.10757	123
Chr4	12447155	12447486	.	0	.	7.10757	-1	-1	164	0	0	12447160	12447486	8.56382	159	12447155	12447475	7.10757	164
Chr5	9519338	9519743	.	0	.	7.10757	-1	-1	195	0	0	9519342	9519743	9.1657	185	9519338	9519742	7.10757	202
Chr5	7420890	7421385	.	0	.	7.10601	-1	-1	272	0	0	7420899	7421373	7.10601	263	7420890	7421385	8.01979	273
Chr2	5018755	5018911	.	0	.	7.10212	-1	-1	114	0	0	5018763	5018907	7.10212	106	5018755	5018911	7.32014	114
Chr3	18628874	18629737	.	0	.	7.10212	-1	-1	105	0	0	18628874	18629720	7.10212	105	18628885	18629737	8.92764	94
ChrM	119295	119383	.	0	.	7.10212	-1	-1	44	0	0	119302	119381	7.10212	37	119295	119383	7.51941	44
ChrM	235813	235892	.	0	.	7.10212	-1	-1	36	0	0	235818	235892	7.10212	32	235813	235892	8.22353	36
Chr3	19230577	19230956	.	0	.	7.10062	-1	-1	184	0	0	19230592	19230946	7.57564	169	19230577	19230956	7.10062	184
Chr1	22871215	22871547	.	0	.	7.10053	-1	-1	192	0	0	22871232	22871546	8.50017	176	22871215	22871547	7.10053	191
Chr4	17539619	17540090	.	0	.	7.09848	-1	-1	175	0	0	17539711	17540090	7.09848	79	17539619	17540089	7.71988	179
Chr5	22182755	22183056	.	0	.	7.09705	-1	-1	152	0	0	22182756	22182997	9.15247	149	22182755	22183056	7.09705	155
Chr4	2587146	2587747	.	0	.	7.09429	-1	-1	273	0	0	2587146	2587663	8.86366	273	2587148	2587747	7.09429	271
Chr4	15974474	15974786	.	0	.	7.09429	-1	-1	75	0	0	15974474	15974774	8.63261	75	15974519	15974786	7.09429	30
Chr5	15993794	15994021	.	0	.	7.09429	-1	-1	141	0	0	15993794	15994020	8.40905	142	15993819	15994021	7.09429	116
Chr2	16363498	16363729	.	0	.	7.093	-1	-1	118	0	0	16363513	16363690	8.06676	102	16363498	16363729	7.093	119
Chr3	22261492	22261775	.	0	.	7.09226	-1	-1	200	0	0	22261492	22261771	7.09226	209	22261498	22261775	7.33342	185
Chr2	15356717	15357079	.	0	.	7.08966	-1	-1	242	0	0	15356717	15357074	7.08966	242	15356791	15357079	7.16641	168
Chr2	1039985	1040968	.	0	.	7.08741	-1	-1	374	0	0	1039985	1040968	7.67592	635	1039985	1040966	7.08741	162
Chr3	4910597	4910729	.	0	.	7.0871	-1	-1	43	0	0	4910598	4910729	7.0871	43	4910597	4910728	7.25804	43
Chr3	19604942	19605610	.	0	.	7.08533	-1	-1	278	0	0	19605067	19605610	7.16148	153	19604942	19605530	7.08533	279
Chr1	12177251	12177837	.	0	.	7.08493	-1	-1	255	0	0	12177257	12177837	7.08493	250	12177251	12177837	7.51941	255
Chr2	2293409	2293548	.	0	.	7.08493	-1	-1	36	0	0	2293413	2293533	7.08493	29	2293409	2293548	7.96083	40
Chr2	2931204	2931549	.	0	.	7.08493	-1	-1	238	0	0	2931209	2931549	7.08493	233	2931204	2931542	7.37328	238
Chr2	3378618	3378721	.	0	.	7.08493	-1	-1	60	0	0	3378618	3378719	7.08493	60	3378618	3378721	9.24649	61
Chr4	10381116	10381338	.	0	.	7.08493	-1	-1	36	0	0	10381121	10381338	7.08493	28	10381116	10381334	7.14743	39
Chr5	11795665	11795744	.	0	.	7.08493	-1	-1	36	0	0	11795665	11795744	7.08493	36	11795665	11795744	7.32014	37
ChrM	101644	101751	.	0	.	7.08493	-1	-1	43	0	0	101647	101746	7.08493	40	101644	101751	8.36966	43
ChrM	153620	153710	.	0	.	7.08493	-1	-1	49	0	0	153620	153706	7.08493	49	153620	153710	8.22353	49
Chr4	13241255	13241722	.	0	.	7.0846	-1	-1	127	0	0	13241255	13241720	7.36929	128	13241255	13241722	7.0846	126
Chr1	9209851	9210125	.	0	.	7.081	-1	-1	49	0	0	9209851	9210124	7.34287	50	9209852	9210125	7.081	48
Chr5	2963273	2963538	.	0	.	7.081	-1	-1	137	0	0	2963273	2963538	7.77278	137	2963293	2963538	7.081	117
Chr5	8522746	8523114	.	0	.	7.081	-1	-1	239	0	0	8522749	8523100	10.4038	237	8522746	8523114	7.081	239
Chr5	18929730	18930031	.	0	.	7.081	-1	-1	167	0	0	18929849	18930031	7.96195	49	18929730	18929936	7.081	167
Chr5	19600543	19600737	.	0	.	7.081	-1	-1	105	0	0	19600543	19600728	8.47784	106	19600544	19600737	7.081	104
Chr5	22038147	22038423	.	0	.	7.081	-1	-1	162	0	0	22038149	22038417	9.18289	159	22038147	22038423	7.081	163
Chr3	1760715	1760922	.	0	.	7.0809	-1	-1	27	0	0	1760715	1760922	7.79072	28	1760715	1760907	7.0809	27
Chr1	6939114	6939958	.	0	.	7.0793	-1	-1	401	0	0	6939114	6939958	7.74165	401	6939243	6939951	7.0793	272
Chr1	23131479	23131869	.	0	.	7.07882	-1	-1	136	0	0	23131487	23131869	7.61557	130	23131479	23131869	7.07882	134
Chr3	105115	105410	.	0	.	7.07879	-1	-1	196	0	0	105115	105401	8.36273	196	105128	105410	7.07879	184
Chr1	29638488	29638899	.	0	.	7.07781	-1	-1	44	0	0	29638488	29638885	8.41711	44	29638488	29638899	7.07781	44
Chr2	9530319	9530590	.	0	.	7.07776	-1	-1	173	0	0	9530324	9530590	7.07776	166	9530319	9530590	7.38365	175
Chr4	13645051	13645468	.	0	.	7.07737	-1	-1	158	0	0	13645070	13645451	9.17887	140	13645051	13645468	7.07737	158
Chr5	24113559	24113808	.	0	.	7.07204	-1	-1	141	0	0	24113574	24113808	7.10383	126	24113559	24113807	7.07204	141
Chr2	2894568	2894976	.	0	.	7.06773	-1	-1	218	0	0	2894568	2894976	7.06773	213	2894575	2894976	7.29356	217
Chr5	8934695	8935386	.	0	.	7.06773	-1	-1	502	0	0	8934699	8935370	7.06773	497	8934695	8935386	7.29356	503
Chr5	17389383	17389639	.	0	.	7.06773	-1	-1	42	0	0	17389383	17389533	7.06773	42	17389383	17389639	7.71869	42
Chr5	21196860	21196984	.	0	.	7.06773	-1	-1	42	0	0	21196860	21196938	7.06773	42	21196860	21196984	7.12086	43
Chr1	9996609	9996934	.	0	.	7.06645	-1	-1	229	0	0	9996609	9996934	9.37781	236	9996661	9996903	7.06645	170
Chr5	18215578	18215969	.	0	.	7.06365	-1	-1	176	0	0	18215578	18215962	8.12145	169	18215581	18215969	7.06365	180
Chr1	20648835	20649025	.	0	.	7.06168	-1	-1	42	0	0	20648844	20649025	7.06168	33	20648835	20649023	7.38156	42
Chr5	22956029	22956336	.	0	.	7.06106	-1	-1	213	0	0	22956046	22956329	7.43015	196	22956029	22956336	7.06106	213
Chr4	13957923	13958466	.	0	.	7.05924	-1	-1	158	0	0	13957923	13958455	7.05924	156	13957925	13958466	7.56387	158
Chr2	16194068	16194263	.	0	.	7.05443	-1	-1	109	0	0	16194077	16194260	7.48045	100	16194068	16194263	7.05443	109
Chr3	1107962	1108602	.	0	.	7.05443	-1	-1	293	0	0	1107978	1108591	7.93333	277	1107962	1108602	7.05443	293
Chr5	1635896	1636348	.	0	.	7.05443	-1	-1	393	0	0	1635896	1636348	8.1855	393	1635896	1636341	7.05443	393
Chr5	2878575	2878917	.	0	.	7.05443	-1	-1	256	0	0	2878577	2878917	7.84157	254	2878575	2878911	7.05443	256
Chr5	16915484	16915849	.	0	.	7.05443	-1	-1	304	0	0	16915500	16915846	8.09952	288	16915484	16915849	7.05443	304
Chr5	787103	787553	.	0	.	7.05375	-1	-1	345	0	0	787217	787507	7.05375	231	787103	787553	8.28995	345
Chr3	17557876	17558175	.	0	.	7.0515	-1	-1	255	0	0	17557916	17558175	7.88731	216	17557876	17558170	7.0515	255
Chr1	4114288	4114941	.	0	.	7.05053	-1	-1	194	0	0	4114288	4114941	7.05053	198	4114288	4114929	7.25371	190
Chr1	17723091	17723497	.	0	.	7.05053	-1	-1	164	0	0	17723182	17723497	7.05053	70	17723091	17723497	8.32981	167
Chr4	5932149	5932530	.	0	.	7.05053	-1	-1	236	0	0	5932153	5932530	7.05053	233	5932149	5932477	8.40952	236
Chr4	15339522	15339931	.	0	.	7.05053	-1	-1	175	0	0	15339522	15339913	7.05053	146	15339569	15339931	7.081	158
Chr1	7991130	7991358	.	0	.	7.05036	-1	-1	132	0	0	7991221	7991358	7.42841	42	7991130	7991358	7.05036	131
Chr1	6098265	6098715	.	0	.	7.04791	-1	-1	300	0	0	6098268	6098711	8.35172	346	6098265	6098715	7.04791	251
Chr5	2656317	2656777	.	0	.	7.04514	-1	-1	139	0	0	2656317	2656663	8.01651	96	2656323	2656777	7.04514	176
Chr1	7540072	7540306	.	0	.	7.04394	-1	-1	189	0	0	7540131	7540304	7.04394	130	7540072	7540306	7.19076	189
Chr3	16281928	16282271	.	0	.	7.04115	-1	-1	174	0	0	16281929	16282263	8.09952	174	16281928	16282271	7.04115	173
Chr4	17797852	17798036	.	0	.	7.04115	-1	-1	45	0	0	17797853	17798036	8.42625	44	17797852	17798034	7.04115	46
Chr5	22594248	22594670	.	0	.	7.04115	-1	-1	361	0	0	22594248	22594662	7.2397	362	22594248	22594670	7.04115	361
Chr1	19494201	19494321	.	0	.	7.03991	-1	-1	36	0	0	19494201	19494309	7.36704	36	19494201	19494321	7.03991	36
Chr4	17756538	17756971	.	0	.	7.03724	-1	-1	103	0	0	17756543	17756971	7.03724	98	17756538	17756850	7.62313	103
Chr2	7846961	7847171	.	0	.	7.03604	-1	-1	93	0	0	7846962	7847170	7.63023	92	7846961	7847171	7.03604	93
Chr2	8430441	8430736	.	0	.	7.03577	-1	-1	253	0	0	8430441	8430736	7.18789	252	8430442	8430736	7.03577	254
Chr3	17634755	17634942	.	0	.	7.03334	-1	-1	148	0	0	17634755	17634942	7.03334	148	17634766	17634941	7.62569	138
Chr4	16083167	16083372	.	0	.	7.03334	-1	-1	78	0	0	16083215	16083322	7.03334	31	16083167	16083372	7.5327	77
Chr3	1483764	1484146	.	0	.	7.03333	-1	-1	216	0	0	1483797	1484145	8.40318	186	1483764	1484146	7.03333	214
Chr5	19979290	19979570	.	0	.	7.03271	-1	-1	186	0	0	19979307	19979567	8.00443	169	19979290	19979570	7.03271	186
Chr5	26946313	26946394	.	0	.	7.03174	-1	-1	40	0	0	26946313	26946393	7.93374	40	26946314	26946394	7.03174	40
Chr5	18911022	18911224	.	0	.	7.03069	-1	-1	119	0	0	18911022	18911224	8.14473	119	18911104	18911221	7.03069	38
Chr1	26171616	26172019	.	0	.	7.02972	-1	-1	367	0	0	26171642	26172017	8.84297	341	26171616	26172019	7.02972	367
Chr4	9464323	9464828	.	0	.	7.02957	-1	-1	52	0	0	9464323	9464693	7.85673	52	9464332	9464828	7.02957	44
Chr3	19120820	19121479	.	0	.	7.02881	-1	-1	379	0	0	19120826	19121479	7.02881	373	19120820	19121464	7.98439	379
Chr1	28961914	28962088	.	0	.	7.02786	-1	-1	133	0	0	28961919	28962088	8.97653	129	28961914	28962088	7.02786	133
Chr2	11409664	11410092	.	0	.	7.02786	-1	-1	340	0	0	11409664	11410092	7.08493	340	11409722	11410088	7.02786	283
Chr2	19237079	19237529	.	0	.	7.02786	-1	-1	240	0	0	19237082	19237529	8.47784	238	19237079	19237525	7.02786	239
Chr4	9686857	9687108	.	0	.	7.02786	-1	-1	118	0	0	9686857	9687108	8.39186	144	9686858	9687108	7.02786	91
Chr4	12387198	12387529	.	0	.	7.02786	-1	-1	175	0	0	12387208	12387527	9.07971	166	12387198	12387529	7.02786	175
Chr5	5803657	5803945	.	0	.	7.02711	-1	-1	206	0	0	5803657	5803945	7.02711	168	5803659	5803944	7.04668	243
Chr4	17114005	17114273	.	0	.	7.02666	-1	-1	139	0	0	17114030	17114273	8.25362	114	17114005	17114273	7.02666	139
Chr3	14199551	14199691	.	0	.	7.02531	-1	-1	88	0	0	14199551	14199691	7.30395	88	14199551	14199691	7.02531	88
Chr5	26627823	26628792	.	0	.	7.02422	-1	-1	298	0	0	26627911	26628791	9.80797	211	26627823	26628792	7.02422	298
Chr1	24847610	24848251	.	0	.	7.0215	-1	-1	457	0	0	24847611	24848251	7.28889	456	24847610	24848251	7.0215	457
Chr4	17426526	17426899	.	0	.	7.01976	-1	-1	205	0	0	17426610	17426899	7.33317	121	17426526	17426885	7.01976	205
Chr1	25024692	25024913	.	0	.	7.0185	-1	-1	108	0	0	25024692	25024910	7.91997	108	25024692	25024913	7.0185	109
Chr3	20571218	20571492	.	0	.	7.01614	-1	-1	142	0	0	20571218	20571475	7.01614	143	20571218	20571492	7.77183	142
Chr4	14790399	14790575	.	0	.	7.01539	-1	-1	86	0	0	14790399	14790571	7.35803	89	14790400	14790575	7.01539	82
Chr1	25548794	25548961	.	0	.	7.01494	-1	-1	36	0	0	25548794	25548941	7.01494	38	25548794	25548961	7.25312	35
Chr1	6378576	6378829	.	0	.	7.01458	-1	-1	79	0	0	6378576	6378784	7.01614	119	6378577	6378829	7.01458	38
Chr1	10018453	10018671	.	0	.	7.01458	-1	-1	113	0	0	10018455	10018671	7.25689	111	10018453	10018658	7.01458	114
Chr1	10800924	10801119	.	0	.	7.01458	-1	-1	101	0	0	10800924	10801119	8.34027	101	10800924	10801114	7.01458	102
Chr1	19149136	19149480	.	0	.	7.01458	-1	-1	222	0	0	19149270	19149480	9.1313	88	19149136	19149478	7.01458	222
Chr3	10982171	10982532	.	0	.	7.01458	-1	-1	173	0	0	10982171	10982523	7.79263	198	10982210	10982532	7.01458	110
Chr4	11288665	11288929	.	0	.	7.01458	-1	-1	220	0	0	11288665	11288929	8.23709	221	11288687	11288929	7.01458	197
Chr4	14465909	14466323	.	0	.	7.01458	-1	-1	123	0	0	14465910	14466314	7.7212	122	14465909	14466323	7.01458	123
Chr5	19328921	19329376	.	0	.	7.01458	-1	-1	128	0	0	19328921	19329371	8.42625	126	19328925	19329376	7.01458	127
Chr4	3976440	3976524	.	0	.	7.01011	-1	-1	43	0	0	3976440	3976524	7.01011	43	3976440	3976523	7.55677	43
Chr1	25941236	25941765	.	0	.	7.00915	-1	-1	131	0	0	25941237	25941765	7.00915	132	25941236	25941750	7.34671	130
Chr2	18332723	18333235	.	0	.	7.00821	-1	-1	230	0	0	18332723	18333235	7.69196	231	18332723	18333235	7.00821	229
Chr5	3693438	3693813	.	0	.	7.00293	-1	-1	254	0	0	3693448	3693813	7.57768	251	3693438	3693813	7.00293	247
Chr2	9028833	9029112	.	0	.	7.00129	-1	-1	167	0	0	9028833	9029094	8.21989	167	9028846	9029112	7.00129	155
Chr2	12039009	12039250	.	0	.	7.00129	-1	-1	34	0	0	12039009	12039250	7.97914	34	12039012	12039250	7.00129	31
Chr2	12271998	12272262	.	0	.	7.00129	-1	-1	87	0	0	12272020	12272262	7.48045	65	12271998	12272258	7.00129	88
Chr2	14406443	14406703	.	0	.	7.00129	-1	-1	147	0	0	14406450	14406703	8.97653	139	14406443	14406696	7.00129	148
Chr4	7163351	7163809	.	0	.	7.00129	-1	-1	329	0	0	7163351	7163721	7.18811	332	7163351	7163809	7.00129	327
Chr4	15970423	15970763	.	0	.	7.00129	-1	-1	40	0	0	15970423	15970660	8.95934	42	15970423	15970763	7.00129	39
Chr5	6274371	6275349	.	0	.	6.99895	-1	-1	473	0	0	6274371	6275328	6.99895	473	6274372	6275349	7.41313	473
[truncated: 66,988 more rows]

## Sheet: e16_merged
Chr	start	end	placeholder	placeholder	placeholder	IDR score	placeholder	placeholder	score	placeholder	placeholder	R1 start	R1 end	R1 signal	R1 score	R2 start	R2 end	R2 signal	R2 score
[truncated: 64,172 more rows]

[truncated: 1 more sheets: WT_merged]
