# Supplementary material for: Cis-regulatory architecture downstream of FLOWERING LOCUS T underlies quantitative control of flowering in Arabidopsis thaliana
Source: Genome Biol. 2026 Apr 6;27:124. doi: 10.1186/s13059-026-04064-4 (PMC13067676; doi:10.1186/s13059-026-04064-4)
Supplement: Supplementary file 4 — Additional file 4: Table S3. Oligonucleotide sequences used in this study. [file 13059_2026_4064_MOESM4_ESM.xlsx]

## Sheet: Sheet1
Table S3: Oligonucleotide sequences used in this study.
qPCR	AT1G08757_fw	AGGTGAATCGTTCCAATCCC		RT-qPCR
	AT1G08757_rv	ACTCATCTCTTCTCCTTCGTTTATT
	AT1G08763-fw	tgtcaagcaatacttttctcctatc
	AT1G08763-rv	agcttgagctatagcctttagtg
	FT-qRT-F1	CCCTGCTACAACTGGAACAAC	Fig. 1 d and f; Fig. 2 c and g; Fig. 3c; Fig. 4c; Fig. S1a; Fig. S4c
	FT-qRT-R1	CACCCTGGTGCATACACTG
	FT-qRT-F2	GGTGGAGAAGACCTCAGGAA	Fig. S2d
	FT-qRT-R2	ACCCTGGTGCATACACTGTT
	PP2A_F	AAATACGCCCAACGAACAAA
	PP2A_R	CAGCAACGAATTGTGTTTGG
	PP2A-qPCR-F	ACACAATTCGTTGCTGTCTTCT		copy number test
	PP2A-qPCR-R	TGCTTGGTGGAGCTAAGTGA
	pGAP-KANfw-v1	AGCAATATCACGGGTAGCCA
	pGAP-KANfw-r1	ATCATGGTGGAAAATGGCCG
Constructs	AT1G08757p-NotI-F	ATAAGAATGCGGCCGCtatacagttggatatgaatattttgtg		pGREEN-AT1G08757-GUS
	AT1G08757p-HindIII-R	CCCAAGCTTTAGTACCAGAGCAACTTGTGAAGT
	FLANK1-F	GGGAAGAAGGGATCCGATTACCTCCCAGCACCAAAGAC		pGAP-12.6kFT
	FLANK1-R	GGGGTGTTGGTCGACCCATCTTCCCACTCCCTTCT
	FLANK2-F	GGGAAGAAGGTCGACCGGACAGTCTTGTCAAACCA
	FLANK2-R	GGGGTGTTGGAATTCGCGCCCATTAAAATAAGTTCC
	G1-oligo1	attgAGAGCGTTTTCATCGAACGA		CRISPR-CAS9 constructs
	G1-oligo2	aaacTCGTTCGATGAAAACGCTCT
	G2-oligo1	attgTTGATCCTATGATGGAGGAC
	G2-oligo2	aaacGTCCTCCATCATAGGATCAA
	G3-oligo1	attgCTATTTCATGATTTAGGAT
	G3-oligo2	aaacATCCTAAATCATGAAATAG
	G4-oligo1	attgAAGTAATTATAGATGTTCAG
	G4-oligo2	aaacCTGAACATCTATAATTACTT
	G5-oligo1	attgTCTCCACACTTGCCAAGTAG
	G5-oligo2	aaacCTACTTGGCAAGTGTGGAGA
	G6-oligo1	attgGGAGTTTAGTGACCTACGT
	G6-oligo2	aaacACGTAGGTCACTAAACTCC
	G7-oligo1	attgTTTCTTTTCGGAAACTGGA
	G7-oligo2	aaacTCCAGTTTCCGAAAAGAAA
	G8-oligo1	attgACTTCCACATATCCACTCAG
	G8-oligo2	aaacCTGAGTGGATATGTGGAAGT
	G9-oligo1	attgCGAATGATCAAGTCCCAAG
	G9-oligo2	aaacCTTGGGACTTGATCATTCG
	G10-oligo1	attgAAGAATTTATTGTTGTTCAT
	G10-oligo2	aaacATGAACAACAATAAATTCTT
	G11-oligo1	attgCAGTAACCAAAAAAAACAAT
	G11-oligo2	aaacATTGTTTTTTTTGGTTACTG
	G12-oligo1	attgTTATTTTCAGATTTGAATAG
	G12-oligo2	aaacCTATTCAAATCTGAAAATAA
	G13-oligo1	attgAGTCAACTAGAAAAATATCA
	G13-oligo2	aaacTGATATTTTTCTAGTTGACT
	G14-oligo1	attgAATCAAAAAGCAAAAAGGAG
	G14-oligo2	aaacCTCCTTTTTGCTTTTTGATT
	G15-oligo1	attgGTTTTGAACGAATAAATACA
	G15-oligo2	aaacTGTATTTATTCGTTCAAAAC
	G16-oligo1	attgCATGTTCTCCCAAGGTAACT
	G16-oligo2	aaacAGTTACCTTGGGAGAACATG
	G17-oligo1	attgATATATGTGGACTATACAAG
	G17-oligo2	aaaccttgtatagtccacatatat
